# Supplementary material for: Synthesis, crystal structures and Hirshfeld surface analysis of 1,4-dibenzyl-6-methyl-1,4-di­hydro­quinoxaline-2,3-dione
Source: Acta Crystallogr E Crystallogr Commun. 2020 Jul 24;76(Pt 8):1361–4. doi: 10.1107/S2056989020009895 (PMC7405587; doi:10.1107/S2056989020009895)
Supplement: Supplementary file 1 [file e-76-01361-sup1.cif]

##############################################################################
#                                                                            #
# This CIF contains the data in a paper accepted for publication in          #
# Acta Crystallographica Section E. It conforms to the requirements of       #
# Notes for Authors for Acta Crystallographica Section E, and has been       #
# peer reviewed under the auspices of the IUCr Commission on Journals.       #
#                                                                            #
# Full details of the Crystallographic Information File format               #
# are given in the paper "The Crystallographic Information File (CIF):       #
# a New Standard Archive File for Crystallography" by S. R. Hall, F. H.      #
# Allen and I. D. Brown [Acta Cryst. (1991), A47, 655-685].                  #
#                                                                            #
# The current version of the core CIF dictionary is obtainable from          #
# ftp://ftp.iucr.org/pub/cif_core.dic.                                       #
#                                                                            #
# Software is freely available for graphical display of the structure(s)     #
# in this CIF. For information consult the CIF software page                 #
# http://www.iucr.org/resources/cif/software.                                #
#                                                                            #
# This file may be used for bona fide research purposes within the           #
# scientific community so long as proper attribution is given to the journal # 
# article from which it was obtained.                                        #
#                                                                            #
##############################################################################
data_I
_audit_creation_method     'SHELXL-2018/3'
_journal_date_recd_electronic     2020-06-16
_journal_date_accepted     2020-07-19
_journal_name_full     'Acta Crystallographica, Section E'
_journal_year     2020
_journal_volume     76
_journal_issue      8
_journal_page_first     1361
_journal_page_last     1364
_journal_paper_category     GO
_journal_paper_doi     10.1107/S2056989020009895
_journal_coeditor_code     MW2165
_publ_contact_author
;
      Pr D. Prim
      Institut Lavoisier de Versailles
      UVSQ, CNRS
      Universit\'e Paris-Saclay
      78035 Versailles
      France
;
_publ_contact_author_email     'eiad.saif2016@gmail.com'
_publ_contact_author_fax     '(33) 01 39 25 44 52'
_publ_contact_author_phone     '0668479428'
_publ_section_title
;
Synthesis, crystal structures and Hirshfeld surface analysis of
1,4-dibenzyl-6-methyl-1,4-dihydroquinoxaline-2,3-dione
;
_publ_section_title_footnote     .
loop_
    _publ_author_name
    _publ_author_footnote
    _publ_author_address
    'Cinar, Emine Berrin' .
;
Department of Physics, Faculty of Arts and Sciences,
Ondokuz May\?is University,
Samsun, 55200
Turkey
;
    'Zouitini, Ayman' .
;
Laboratoire de Chimie Organique Appliqu\'ee
Universit\'e Sidi Mohamed Ben Abdallah
Facult\'e des Sciences et Techniques
BP 2202, Fez
Morocco
;
    'Kandri Rodi, Youssef' .
;
Laboratoire de Chimie Organique Appliqu\'ee
Universit\'e Sidi Mohamed Ben Abdallah
Facult\'e des Sciences et Techniques
BP 2202, Fez
Morocco
;
    'Ouzidan, Younes' .
;
Laboratoire de Chimie Physique et Chimie Bio-organique,
Facult\'e des Sciences et Techniques Mohammedia, Universit\'e Hassan II,
Casablanca, BP 146, 28800
Mohammedia,
Morocco
;
    'Marrot, J\'er\^ome' .
;
Institut Lavoisier de Versailles
UVSQ, CNRS
Universit\'e Paris-Saclay
78035 Versailles
France
;
    'Prim, Damien' .
;
Institut Lavoisier de Versailles
UVSQ, CNRS
Universit\'e Paris-Saclay
78035 Versailles
France
;
    'Dege, Necmi' .
;
Department of Physics, Faculty of Arts and Sciences,
Ondokuz May\?is University,
Samsun, 55200
Turkey
;
    'Saif, Eiad' .
;
Department of Computer and Electronic Engineering Technology,
Sana'a Community College, Sana'a,
Yemen
;
_publ_section_synopsis
;
1,4-dibenzyl-6-methyl-1,4-dihydroquinoxaline-2,3-dione is a new quinoxaline
compound which crystallizes in a monoclinic cell in space group P21/n. We
report XRD and Hirshfeld surface studies of the title compound.
;
_chemical_name_systematic
;
1,4-Dibenzyl-6-methyl-1,4-dihydroquinoxaline-2,3-dione
;
_chemical_name_common     ?
_chemical_formula_moiety     'C23 H20 N2 O2'
_chemical_formula_sum     'C23 H20 N2 O2'
_chemical_formula_iupac     'C23 H20 N2 O2'
_chemical_formula_weight     356.41
_chemical_melting_point     ?
_space_group_crystal_system     monoclinic
_space_group_name_H-M_alt     'P 21/n'
_space_group_name_Hall     '-P 2yn'
loop_
    _space_group_symop_operation_xyz
    'x, y, z'
    '-x+1/2, y+1/2, -z+1/2'
    '-x, -y, -z'
    'x-1/2, -y-1/2, z-1/2'
_cell_length_a     9.0844(12)
_cell_length_b     18.7227(18)
_cell_length_c     11.2708(14)
_cell_angle_alpha     90
_cell_angle_beta     104.848(4)
_cell_angle_gamma     90
_cell_volume     1853.0(4)
_cell_formula_units_Z     4
_cell_measurement_reflns_used     4963
_cell_measurement_theta_min     2.56
_cell_measurement_theta_max     24.55
_cell_measurement_temperature     296(2)
_exptl_crystal_description     parallelepiped
_exptl_crystal_colour     yellow
_exptl_crystal_size_max     0.300
_exptl_crystal_size_mid     0.160
_exptl_crystal_size_min     0.060
_exptl_crystal_density_diffrn     1.278
_exptl_crystal_density_meas     ?
_exptl_crystal_density_method     ?
_exptl_crystal_F_000     752
_exptl_absorpt_coefficient_mu     0.082
_exptl_absorpt_correction_type     multi-scan
_exptl_absorpt_process_details
;
(SADABS; Bruker, 2016)
;
_exptl_absorpt_correction_T_min     0.6765
_exptl_absorpt_correction_T_max     0.7456
_diffrn_ambient_temperature     296(2)
_diffrn_source     'fine-focus sealed tube'
_diffrn_radiation_type     MoK\a
_diffrn_radiation_wavelength     0.71073
_diffrn_measurement_device_type     'Bruker APEXII CCD'
_diffrn_measurement_method     '\f and \w scans'
_diffrn_detector_area_resol_mean     ?
_diffrn_reflns_number     22287
_diffrn_reflns_av_R_equivalents     0.0538
_diffrn_reflns_av_unetI/netI     0.0440
_diffrn_reflns_theta_min     2.163
_diffrn_reflns_theta_max     27.484
_diffrn_reflns_theta_full     25.242
_diffrn_measured_fraction_theta_max     0.999
_diffrn_measured_fraction_theta_full     1.000
_diffrn_reflns_limit_h_min     -10
_diffrn_reflns_limit_h_max     11
_diffrn_reflns_limit_k_min     -17
_diffrn_reflns_limit_k_max     24
_diffrn_reflns_limit_l_min     -14
_diffrn_reflns_limit_l_max     14
_refine_special_details     ?
_reflns_number_total     4253
_reflns_number_gt     2487
_reflns_threshold_expression     'I > 2\s(I)'
_refine_ls_structure_factor_coef     Fsqd
_refine_ls_matrix_type     full
_refine_ls_R_factor_all     0.1097
_refine_ls_R_factor_gt     0.0601
_refine_ls_wR_factor_gt     0.1584
_refine_ls_wR_factor_ref     0.1876
_refine_ls_goodness_of_fit_ref     1.038
_refine_ls_restrained_S_all     1.077
_refine_ls_number_reflns     4253
_refine_ls_number_parameters     244
_refine_ls_number_restraints     1
_refine_ls_hydrogen_treatment     constr
_refine_ls_weighting_scheme     calc
_refine_ls_weighting_details
              'w=1/[\s^2^(Fo^2^)+(0.0761P)^2^+0.7497P] where P=(Fo^2^+2Fc^2^)/3'
_atom_sites_solution_hydrogens     geom
_atom_sites_solution_primary     direct
_atom_sites_solution_secondary     difmap
_refine_ls_shift/su_max     0.000
_refine_ls_shift/su_mean     0.000
_refine_diff_density_max     0.380
_refine_diff_density_min     -0.245
_refine_ls_extinction_method     none
_refine_ls_extinction_coef     .
loop_
    _atom_type_symbol
    _atom_type_description
    _atom_type_scat_dispersion_real
    _atom_type_scat_dispersion_imag
    _atom_type_scat_source
    'C' 'C' 0.0033 0.0016
                         'International Tables Vol C Tables 4.2.6.8 and 6.1.1.4'
    'H' 'H' 0.0000 0.0000
                         'International Tables Vol C Tables 4.2.6.8 and 6.1.1.4'
    'N' 'N' 0.0061 0.0033
                         'International Tables Vol C Tables 4.2.6.8 and 6.1.1.4'
    'O' 'O' 0.0106 0.0060
                         'International Tables Vol C Tables 4.2.6.8 and 6.1.1.4'
_computing_data_collection
;
APEX3 (Bruker, 2016)
;
_computing_cell_refinement
;
SAINT (Bruker, 2016)
;
_computing_data_reduction
;
SAINT (Bruker, 2016)
;
_computing_structure_solution
;
<i>SHELXT2018/3</i> (Sheldrick, 2015a)
;
_computing_structure_refinement
;
<i>SHELXL2018/3</i> (Sheldrick, 2015b)
;
_computing_molecular_graphics
;
<i>OLEX2</i> (Dolomanov <i>et al.</i>,  2009)
and Mercury (Macrae <i>et al.</i>,  2020)
;
_computing_publication_material
;
WinGX (Farrugia, 2012), PLATON (Spek, 2020),
SHELXL2018 (Sheldrick, 2015b)
and publCIF (Westrip, 2010)
;
loop_
    _atom_site_type_symbol
    _atom_site_label
    _atom_site_fract_x
    _atom_site_fract_y
    _atom_site_fract_z
    _atom_site_U_iso_or_equiv
    _atom_site_adp_type
    _atom_site_calc_flag
    _atom_site_occupancy
    _atom_site_disorder_assembly
    _atom_site_disorder_group
    O O1 0.6364(2) 0.24430(9) 0.60030(16) 0.0668(5) Uani d 1 . .
    O O2 0.6604(2) 0.34222(11) 0.77924(17) 0.0787(6) Uani d 1 . .
    C C1 0.3801(2) 0.42320(11) 0.5380(2) 0.0453(5) Uani d 1 . .
    C C2 0.2840(3) 0.48294(13) 0.5167(2) 0.0565(6) Uani d 1 . .
    H H2 0.290850 0.516663 0.578499 0.068 Uiso calc 1 . .
    C C3 0.1779(3) 0.49239(14) 0.4035(3) 0.0606(7) Uani d 1 . .
    C C4 0.1685(3) 0.44202(16) 0.3149(3) 0.0665(7) Uani d 1 . .
    H H4 0.096780 0.447513 0.240048 0.080 Uiso calc 1 . .
    C C5 0.2611(3) 0.38383(14) 0.3329(2) 0.0605(7) Uani d 1 . .
    H H5 0.253041 0.350819 0.269920 0.073 Uiso calc 1 . .
    C C6 0.3690(2) 0.37294(12) 0.4457(2) 0.0463(5) Uani d 1 . .
    C C7 0.0744(4) 0.55686(17) 0.3816(3) 0.0857(9) Uani d 1 . .
    H H7A 0.097017 0.586438 0.453541 0.129 Uiso calc 1 . .
    H H7B 0.090205 0.583627 0.313222 0.129 Uiso calc 1 . .
    H H7C -0.029766 0.541485 0.364004 0.129 Uiso calc 1 . .
    N N1 0.4634(2) 0.31227(10) 0.46724(17) 0.0479(5) Uani d 1 . .
    C C8 0.5589(3) 0.29843(12) 0.5791(2) 0.0502(6) Uani d 1 . .
    C C9 0.5729(3) 0.35335(13) 0.6795(2) 0.0530(6) Uani d 1 . .
    N N2 0.4870(2) 0.41352(10) 0.65252(17) 0.0477(5) Uani d 1 . .
    C C10 0.4593(3) 0.25871(12) 0.3703(2) 0.0564(6) Uani d 1 . .
    H H10A 0.356426 0.255943 0.318086 0.068 Uiso calc 1 . .
    H H10B 0.484757 0.212320 0.408395 0.068 Uiso calc 1 . .
    C C11 0.5669(3) 0.27494(12) 0.2918(2) 0.0520(6) Uani d 1 . .
    C C12 0.7141(3) 0.29739(15) 0.3413(3) 0.0682(7) Uani d 1 . .
    H H12 0.746539 0.306858 0.424992 0.082 Uiso calc 1 . .
    C C13 0.8143(4) 0.30607(17) 0.2690(3) 0.0839(10) Uani d 1 . .
    H H13 0.913384 0.321355 0.303781 0.101 Uiso calc 1 . .
    C C14 0.7672(5) 0.29203(17) 0.1452(4) 0.0907(11) Uani d 1 . .
    H H14 0.834725 0.297218 0.096117 0.109 Uiso calc 1 . .
    C C15 0.6232(6) 0.2708(2) 0.0954(3) 0.1045(12) Uani d 1 . .
    H H15 0.590820 0.262012 0.011500 0.125 Uiso calc 1 . .
    C C16 0.5229(4) 0.26191(17) 0.1682(3) 0.0820(9) Uani d 1 . .
    H H16 0.423893 0.246823 0.132573 0.098 Uiso calc 1 . .
    C C23 0.5078(3) 0.46790(13) 0.7488(2) 0.0561(6) Uani d 1 . .
    H H23A 0.502294 0.514721 0.711069 0.067 Uiso calc 1 . .
    H H23B 0.608828 0.462678 0.803360 0.067 Uiso calc 1 . .
    C C24 0.3920(3) 0.46424(11) 0.8239(2) 0.0486(5) Uani d 1 . .
    C C25 0.3412(3) 0.52590(13) 0.8661(2) 0.0641(7) Uani d 1 . .
    H H25 0.373901 0.569841 0.844097 0.077 Uiso calc 1 . .
    C C26 0.2429(4) 0.52371(16) 0.9403(3) 0.0785(9) Uani d 1 . .
    H H26 0.208237 0.565956 0.967137 0.094 Uiso calc 1 . .
    C C27 0.1958(4) 0.45942(18) 0.9747(3) 0.0799(9) Uani d 1 . .
    H H27 0.129675 0.457886 1.025374 0.096 Uiso calc 1 . .
    C C28 0.2455(4) 0.39791(16) 0.9349(3) 0.0777(8) Uani d 1 . .
    H H28 0.214200 0.354182 0.959034 0.093 Uiso calc 1 . .
    C C29 0.3424(3) 0.39995(13) 0.8588(3) 0.0666(7) Uani d 1 . .
    H H29 0.374561 0.357497 0.830698 0.080 Uiso calc 1 . .
loop_
    _atom_site_aniso_label
    _atom_site_aniso_U_11
    _atom_site_aniso_U_22
    _atom_site_aniso_U_33
    _atom_site_aniso_U_12
    _atom_site_aniso_U_13
    _atom_site_aniso_U_23
    O1 0.0702(12) 0.0659(11) 0.0686(12) 0.0218(9) 0.0256(9) 0.0050(8)
    O2 0.0710(13) 0.1036(15) 0.0554(11) 0.0349(11) 0.0050(10) -0.0041(10)
    C1 0.0359(11) 0.0508(12) 0.0539(14) 0.0000(9) 0.0197(10) 0.0130(10)
    C2 0.0536(14) 0.0563(13) 0.0671(16) 0.0013(11) 0.0292(13) 0.0090(12)
    C3 0.0433(13) 0.0678(15) 0.0736(18) 0.0060(11) 0.0204(13) 0.0259(14)
    C4 0.0497(15) 0.089(2) 0.0604(16) 0.0034(14) 0.0131(12) 0.0162(15)
    C5 0.0476(14) 0.0820(17) 0.0528(15) -0.0043(13) 0.0149(12) 0.0033(13)
    C6 0.0370(11) 0.0550(12) 0.0514(13) -0.0041(10) 0.0197(10) 0.0057(10)
    C7 0.071(2) 0.090(2) 0.094(2) 0.0186(17) 0.0178(17) 0.0233(18)
    N1 0.0414(10) 0.0542(11) 0.0525(12) -0.0031(8) 0.0200(9) 0.0006(9)
    C8 0.0458(13) 0.0563(13) 0.0540(14) 0.0056(11) 0.0231(11) 0.0057(11)
    C9 0.0449(13) 0.0656(15) 0.0518(14) 0.0104(11) 0.0184(12) 0.0029(11)
    N2 0.0442(10) 0.0510(10) 0.0519(11) 0.0002(8) 0.0194(9) -0.0012(8)
    C10 0.0487(14) 0.0588(14) 0.0650(16) -0.0127(11) 0.0204(12) -0.0112(12)
    C11 0.0514(14) 0.0517(12) 0.0570(14) 0.0012(11) 0.0213(11) -0.0011(11)
    C12 0.0526(15) 0.0883(19) 0.0666(17) -0.0084(14) 0.0205(13) 0.0175(14)
    C13 0.0586(17) 0.087(2) 0.117(3) 0.0116(15) 0.0420(18) 0.0379(19)
    C14 0.116(3) 0.0689(18) 0.117(3) 0.0319(19) 0.084(3) 0.0182(18)
    C15 0.143(4) 0.109(3) 0.082(2) -0.003(3) 0.066(3) -0.024(2)
    C16 0.087(2) 0.094(2) 0.0682(19) -0.0083(17) 0.0272(16) -0.0236(16)
    C23 0.0534(14) 0.0531(13) 0.0644(15) -0.0076(11) 0.0198(12) -0.0054(11)
    C24 0.0478(13) 0.0474(12) 0.0513(13) -0.0012(10) 0.0142(10) -0.0025(10)
    C25 0.0786(19) 0.0498(13) 0.0684(17) 0.0069(12) 0.0272(15) -0.0007(12)
    C26 0.099(2) 0.0731(18) 0.0750(19) 0.0230(17) 0.0426(17) -0.0042(15)
    C27 0.082(2) 0.106(2) 0.0638(18) 0.0093(18) 0.0411(16) 0.0004(17)
    C28 0.090(2) 0.0710(18) 0.085(2) -0.0113(16) 0.0457(17) 0.0041(15)
    C29 0.0773(18) 0.0492(13) 0.0837(19) -0.0066(12) 0.0396(15) -0.0059(13)
_geom_special_details
;
 All esds (except the esd in the dihedral angle between two l.s. planes)
 are estimated using the full covariance matrix.  The cell esds are taken
 into account individually in the estimation of esds in distances, angles
 and torsion angles; correlations between esds in cell parameters are only
 used when they are defined by crystal symmetry.  An approximate (isotropic)
 treatment of cell esds is used for estimating esds involving l.s. planes.
;
loop_
    _geom_bond_atom_site_label_1
    _geom_bond_atom_site_label_2
    _geom_bond_site_symmetry_2
    _geom_bond_distance
    _geom_bond_publ_flag
    O1 C8 . 1.222(3) ?
    O2 C9 . 1.217(3) ?
    C1 C6 . 1.388(3) ?
    C1 C2 . 1.401(3) ?
    C1 N2 . 1.414(3) ?
    C2 C3 . 1.400(4) ?
    C2 H2 . 0.9300 ?
    C3 C4 . 1.360(4) ?
    C3 C7 . 1.511(4) ?
    C4 C5 . 1.360(4) ?
    C4 H4 . 0.9300 ?
    C5 C6 . 1.407(3) ?
    C5 H5 . 0.9300 ?
    C6 N1 . 1.406(3) ?
    N1 C8 . 1.359(3) ?
    N1 C10 . 1.476(3) ?
    C8 C9 . 1.510(3) ?
    C9 N2 . 1.360(3) ?
    N2 C23 . 1.464(3) ?
    C10 C11 . 1.507(3) ?
    C10 H10A . 0.9700 ?
    C10 H10B . 0.9700 ?
    C11 C16 . 1.370(4) ?
    C11 C12 . 1.376(4) ?
    C16 C15 . 1.384(5) ?
    C16 H16 . 0.9300 ?
    C15 C14 . 1.345(5) ?
    C15 H15 . 0.9300 ?
    C14 C13 . 1.376(5) ?
    C14 H14 . 0.9300 ?
    C13 C12 . 1.378(4) ?
    C13 H13 . 0.9300 ?
    C12 H12 . 0.9300 ?
    C23 C24 . 1.511(3) ?
    C23 H23A . 0.9700 ?
    C23 H23B . 0.9700 ?
    C24 C25 . 1.373(3) ?
    C24 C29 . 1.378(3) ?
    C29 C28 . 1.378(4) ?
    C29 H29 . 0.9300 ?
    C28 C27 . 1.355(4) ?
    C28 H28 . 0.9300 ?
    C27 C26 . 1.366(4) ?
    C27 H27 . 0.9300 ?
    C26 C25 . 1.371(4) ?
    C26 H26 . 0.9300 ?
    C25 H25 . 0.9300 ?
    C7 H7A . 0.9600 ?
    C7 H7B . 0.9600 ?
    C7 H7C . 0.9600 ?
loop_
    _geom_angle_atom_site_label_1
    _geom_angle_atom_site_label_2
    _geom_angle_atom_site_label_3
    _geom_angle_site_symmetry_1
    _geom_angle_site_symmetry_3
    _geom_angle
    _geom_angle_publ_flag
    C6 C1 C2 . . 119.4(2) ?
    C6 C1 N2 . . 119.92(19) ?
    C2 C1 N2 . . 120.7(2) ?
    C3 C2 C1 . . 120.7(2) ?
    C3 C2 H2 . . 119.7 ?
    C1 C2 H2 . . 119.7 ?
    C4 C3 C2 . . 118.7(2) ?
    C4 C3 C7 . . 121.0(3) ?
    C2 C3 C7 . . 120.3(3) ?
    C5 C4 C3 . . 121.7(3) ?
    C5 C4 H4 . . 119.1 ?
    C3 C4 H4 . . 119.1 ?
    C4 C5 C6 . . 120.8(3) ?
    C4 C5 H5 . . 119.6 ?
    C6 C5 H5 . . 119.6 ?
    C1 C6 N1 . . 119.6(2) ?
    C1 C6 C5 . . 118.6(2) ?
    N1 C6 C5 . . 121.7(2) ?
    C8 N1 C6 . . 122.01(19) ?
    C8 N1 C10 . . 116.47(19) ?
    C6 N1 C10 . . 121.47(19) ?
    O1 C8 N1 . . 122.6(2) ?
    O1 C8 C9 . . 118.9(2) ?
    N1 C8 C9 . . 118.5(2) ?
    O2 C9 N2 . . 123.4(2) ?
    O2 C9 C8 . . 119.1(2) ?
    N2 C9 C8 . . 117.6(2) ?
    C9 N2 C1 . . 122.08(19) ?
    C9 N2 C23 . . 116.9(2) ?
    C1 N2 C23 . . 121.01(19) ?
    N1 C10 C11 . . 113.57(18) ?
    N1 C10 H10A . . 108.9 ?
    C11 C10 H10A . . 108.9 ?
    N1 C10 H10B . . 108.9 ?
    C11 C10 H10B . . 108.9 ?
    H10A C10 H10B . . 107.7 ?
    C16 C11 C12 . . 117.8(2) ?
    C16 C11 C10 . . 119.8(2) ?
    C12 C11 C10 . . 122.2(2) ?
    C11 C16 C15 . . 121.2(3) ?
    C11 C16 H16 . . 119.4 ?
    C15 C16 H16 . . 119.4 ?
    C14 C15 C16 . . 120.4(3) ?
    C14 C15 H15 . . 119.8 ?
    C16 C15 H15 . . 119.8 ?
    C15 C14 C13 . . 119.7(3) ?
    C15 C14 H14 . . 120.1 ?
    C13 C14 H14 . . 120.1 ?
    C14 C13 C12 . . 119.8(3) ?
    C14 C13 H13 . . 120.1 ?
    C12 C13 H13 . . 120.1 ?
    C11 C12 C13 . . 121.1(3) ?
    C11 C12 H12 . . 119.4 ?
    C13 C12 H12 . . 119.4 ?
    N2 C23 C24 . . 114.05(18) ?
    N2 C23 H23A . . 108.7 ?
    C24 C23 H23A . . 108.7 ?
    N2 C23 H23B . . 108.7 ?
    C24 C23 H23B . . 108.7 ?
    H23A C23 H23B . . 107.6 ?
    C25 C24 C29 . . 118.2(2) ?
    C25 C24 C23 . . 120.0(2) ?
    C29 C24 C23 . . 121.7(2) ?
    C28 C29 C24 . . 120.7(2) ?
    C28 C29 H29 . . 119.7 ?
    C24 C29 H29 . . 119.7 ?
    C27 C28 C29 . . 120.2(3) ?
    C27 C28 H28 . . 119.9 ?
    C29 C28 H28 . . 119.9 ?
    C28 C27 C26 . . 120.0(3) ?
    C28 C27 H27 . . 120.0 ?
    C26 C27 H27 . . 120.0 ?
    C27 C26 C25 . . 119.9(2) ?
    C27 C26 H26 . . 120.0 ?
    C25 C26 H26 . . 120.0 ?
    C26 C25 C24 . . 121.0(2) ?
    C26 C25 H25 . . 119.5 ?
    C24 C25 H25 . . 119.5 ?
    C3 C7 H7A . . 109.5 ?
    C3 C7 H7B . . 109.5 ?
    H7A C7 H7B . . 109.5 ?
    C3 C7 H7C . . 109.5 ?
    H7A C7 H7C . . 109.5 ?
    H7B C7 H7C . . 109.5 ?
loop_
    _geom_torsion_atom_site_label_1
    _geom_torsion_atom_site_label_2
    _geom_torsion_atom_site_label_3
    _geom_torsion_atom_site_label_4
    _geom_torsion_site_symmetry_1
    _geom_torsion_site_symmetry_2
    _geom_torsion_site_symmetry_3
    _geom_torsion_site_symmetry_4
    _geom_torsion
    _geom_torsion_publ_flag
    C6 C1 C2 C3 . . . . -0.2(3) ?
    N2 C1 C2 C3 . . . . -179.82(19) ?
    C1 C2 C3 C4 . . . . 0.8(3) ?
    C1 C2 C3 C7 . . . . 179.8(2) ?
    C2 C3 C4 C5 . . . . -1.3(4) ?
    C7 C3 C4 C5 . . . . 179.7(2) ?
    C3 C4 C5 C6 . . . . 1.2(4) ?
    C2 C1 C6 N1 . . . . -178.95(18) ?
    N2 C1 C6 N1 . . . . 0.6(3) ?
    C2 C1 C6 C5 . . . . 0.1(3) ?
    N2 C1 C6 C5 . . . . 179.71(18) ?
    C4 C5 C6 C1 . . . . -0.6(3) ?
    C4 C5 C6 N1 . . . . 178.5(2) ?
    C1 C6 N1 C8 . . . . 4.6(3) ?
    C5 C6 N1 C8 . . . . -174.4(2) ?
    C1 C6 N1 C10 . . . . -177.85(18) ?
    C5 C6 N1 C10 . . . . 3.1(3) ?
    C6 N1 C8 O1 . . . . 176.7(2) ?
    C10 N1 C8 O1 . . . . -1.0(3) ?
    C6 N1 C8 C9 . . . . -5.3(3) ?
    C10 N1 C8 C9 . . . . 177.02(19) ?
    O1 C8 C9 O2 . . . . -0.4(3) ?
    N1 C8 C9 O2 . . . . -178.5(2) ?
    O1 C8 C9 N2 . . . . 179.0(2) ?
    N1 C8 C9 N2 . . . . 0.9(3) ?
    O2 C9 N2 C1 . . . . -176.4(2) ?
    C8 C9 N2 C1 . . . . 4.2(3) ?
    O2 C9 N2 C23 . . . . 2.4(3) ?
    C8 C9 N2 C23 . . . . -176.91(19) ?
    C6 C1 N2 C9 . . . . -5.1(3) ?
    C2 C1 N2 C9 . . . . 174.47(19) ?
    C6 C1 N2 C23 . . . . 176.09(18) ?
    C2 C1 N2 C23 . . . . -4.3(3) ?
    C8 N1 C10 C11 . . . . -93.4(2) ?
    C6 N1 C10 C11 . . . . 88.9(2) ?
    N1 C10 C11 C16 . . . . -141.3(2) ?
    N1 C10 C11 C12 . . . . 44.0(3) ?
    C12 C11 C16 C15 . . . . 0.2(4) ?
    C10 C11 C16 C15 . . . . -174.7(3) ?
    C11 C16 C15 C14 . . . . 0.5(5) ?
    C16 C15 C14 C13 . . . . -1.0(5) ?
    C15 C14 C13 C12 . . . . 0.8(5) ?
    C16 C11 C12 C13 . . . . -0.4(4) ?
    C10 C11 C12 C13 . . . . 174.4(2) ?
    C14 C13 C12 C11 . . . . -0.1(4) ?
    C9 N2 C23 C24 . . . . -96.7(2) ?
    C1 N2 C23 C24 . . . . 82.2(2) ?
    N2 C23 C24 C25 . . . . -144.8(2) ?
    N2 C23 C24 C29 . . . . 39.5(3) ?
    C25 C24 C29 C28 . . . . -0.6(4) ?
    C23 C24 C29 C28 . . . . 175.1(3) ?
    C24 C29 C28 C27 . . . . 1.2(5) ?
    C29 C28 C27 C26 . . . . -0.6(5) ?
    C28 C27 C26 C25 . . . . -0.4(5) ?
    C27 C26 C25 C24 . . . . 1.0(5) ?
    C29 C24 C25 C26 . . . . -0.4(4) ?
    C23 C24 C25 C26 . . . . -176.2(3) ?
loop_
    _geom_hbond_atom_site_label_D
    _geom_hbond_atom_site_label_H
    _geom_hbond_atom_site_label_A
    _geom_hbond_site_symmetry_A
    _geom_hbond_distance_DH
    _geom_hbond_distance_HA
    _geom_hbond_distance_DA
    _geom_hbond_angle_DHA
    _geom_hbond_publ_flag
    C10 H10A O2 4_565 0.97 2.52 3.251(3) 132 yes
    C16 H16 O1 4_565 0.93 2.55 3.3984(4) 152 yes
    C25 H25 Cg3 3_755 0.93 2.83 3.683(3) 153 yes
_shelx_space_group_comment
;
The symmetry employed for this shelxl refinement is uniquely defined
by the following loop, which should always be used as a source of
symmetry information in preference to the above space-group names.
They are only intended as comments.
;
_shelx_estimated_absorpt_T_min     0.976
_shelx_estimated_absorpt_T_max     0.995
_shelx_hkl_file
;
  -1   0   0    0.80    0.60
  -1   0   0    0.90    0.60
   1   0   0   -0.20    0.50
   1   0   0    0.00    0.60
  -2   0   0  491.65   27.00
  -2   0   0  503.35   27.00
   2   0   0  465.55   27.00
   2   0   0  491.75   27.00
  -3   0   0   -0.80    1.30
   3   0   0    0.70    1.40
   3   0   0   -0.50    1.10
  -3   0   0    0.30    1.20
  -4   0   0    4.60    1.60
  -4   0   0    3.60    1.60
   4   0   0    3.10    1.60
   4   0   0    5.10    1.80
  -5   0   0    2.60    1.70
  -5   0   0    0.80    1.50
   5   0   0    0.30    1.70
   5   0   0   -1.30    1.40
   6   0   0   51.49    4.90
  -6   0   0   55.59    5.20
   6   0   0   32.30    4.30
  -6   0   0   47.30    4.50
  -7   0   0    3.30    2.60
   7   0   0    3.20    2.20
   7   0   0    2.00    2.20
  -8   0   0    6.60    3.20
   8   0   0   -0.20    2.40
   8   0   0    3.30    2.50
   9   0   0   -2.60    2.20
   9   0   0    2.40    2.90
  -9   0   0   -2.40    4.30
  10   0   0   10.20    4.20
  11   0   0   -1.30    3.50
   1  -1   0 4476.85  243.58
  -1  -1   0 4552.74  243.48
  -1  -1   0 4397.06  243.98
  -1   1   0 4224.28  243.28
   1   1   0 4586.04  243.98
   1   1   0 4505.05  243.88
  -1   1   0 4547.04  243.78
  -2  -1   0  603.04   33.80
   2  -1   0  586.84   33.70
  -2  -1   0  585.64   33.80
   2  -1   0  669.23   33.80
  -2   1   0  611.74   33.80
   2   1   0  593.74   33.80
   2   1   0  619.64   33.80
  -2   1   0  637.24   33.80
   3  -1   0   57.59    4.20
   3  -1   0   58.59    4.20
  -3  -1   0   63.99    4.40
  -3  -1   0   62.49    4.40
  -3   1   0   56.79    4.30
  -3   1   0   55.89    4.30
   3   1   0   62.69    4.30
   3   1   0   63.69    4.30
  -4  -1   0    1.60    1.50
  -4  -1   0    3.50    1.50
   4  -1   0   -1.30    1.30
   4  -1   0    0.60    1.40
  -4   1   0    0.80    1.40
   4   1   0    1.90    1.60
  -4   1   0    0.70    1.40
   4   1   0    1.40    1.50
  -5  -1   0    8.90    2.20
   5  -1   0   12.70    2.50
   5  -1   0    6.30    2.00
  -5  -1   0    9.80    2.20
  -5   1   0    8.00    2.10
   5   1   0    5.40    1.90
  -5   1   0    8.80    2.10
   5   1   0   11.10    2.30
   6  -1   0   13.40    2.60
  -6  -1   0    4.50    2.20
   6  -1   0    7.90    2.40
  -6  -1   0    6.60    2.30
  -6   1   0    7.40    2.40
   6   1   0    4.70    2.10
  -6   1   0    5.80    2.20
   6   1   0    7.00    2.40
   7  -1   0   73.99    6.30
  -7  -1   0   67.19    6.30
   7  -1   0   77.79    6.60
  -7   1   0   75.59    7.80
   7   1   0   79.99    6.40
  -7   1   0   73.89    6.40
   7   1   0   71.99    6.30
  -8  -1   0    7.50    2.90
   8  -1   0    3.90    2.70
   8  -1   0    7.40    3.00
   8   1   0    5.40    2.90
  -8   1   0    4.10    2.90
   8   1   0    1.00    2.70
   9  -1   0   74.39    7.20
   9  -1   0   79.09    7.30
  -9  -1   0   66.79    8.60
   9   1   0   64.29    7.40
   9   1   0   84.89    8.20
  -9   1   0   73.79    7.90
  10  -1   0   21.30    4.70
  10   1   0   25.00    5.00
  10   1   0   33.50    6.90
  11  -1   0   12.50    4.20
  11   1   0    8.90    4.20
   0   2   0    0.00    0.60
  -1  -2   0  274.27   16.30
   1  -2   0  296.27   16.30
   1  -2   0  313.17   16.30
  -1  -2   0  325.37   16.30
   1   2   0  311.67   16.30
  -1   2   0  264.17   16.30
  -1   2   0  303.57   16.30
   1   2   0  272.57   16.30
  -2  -2   0 1470.95   84.29
  -2  -2   0 1399.46   84.29
   2  -2   0 1557.14   84.29
   2   2   0 1640.54   84.29
  -2   2   0 1637.74   84.29
   2   2   0 1644.54   84.29
  -2   2   0 1472.95   84.29
  -3  -2   0   92.49    6.10
  -3  -2   0   93.49    6.00
   3  -2   0   88.99    5.90
   3  -2   0   96.29    6.00
   3   2   0   92.99    6.00
   3   2   0   88.39    5.90
  -3   2   0   83.39    5.90
  -3   2   0  100.89    6.10
  -4  -2   0    1.80    1.50
  -4  -2   0    3.30    1.60
   4  -2   0    2.20    1.60
   4  -2   0    0.40    1.40
   4   2   0   -0.30    1.30
  -4   2   0   -0.50    1.30
   4   2   0   -0.50    1.40
  -4   2   0    0.30    1.30
  -5  -2   0   16.20    2.80
   5  -2   0   17.40    2.80
   5  -2   0   18.00    2.90
  -5  -2   0   15.40    2.60
   5   2   0   12.90    2.60
  -5   2   0   16.20    2.70
   5   2   0   20.80    2.90
  -5   2   0   14.20    2.60
   6  -2   0   58.89    5.20
  -6  -2   0   55.39    5.50
  -6  -2   0   53.39    5.00
   6  -2   0   51.49    5.30
  -6   2   0   55.69    4.90
   6   2   0   58.29    5.20
  -6   2   0   57.29    5.10
   6   2   0   57.69    5.10
  -7  -2   0   30.90    4.10
   7  -2   0   32.90    4.30
   7  -2   0   28.70    3.90
  -7   2   0   12.00    3.00
   7   2   0   24.50    3.90
   7   2   0   23.80    3.70
  -7   2   0   30.50    4.10
   8  -2   0   28.70    4.40
  -8  -2   0   29.00    4.60
   8  -2   0   27.20    4.40
   8   2   0   32.90    4.60
  -8   2   0   28.10    4.70
   8   2   0   25.60    4.60
   9  -2   0   94.99    8.20
   9   2   0   86.19    8.10
  10  -2   0   27.20    5.00
  10   2   0   32.00    5.70
  10   2   0   31.40    5.60
  11  -2   0   10.30    4.20
  11   2   0   18.10    5.00
   0   3   0    0.60    0.40
   0   3   0    1.00    0.40
   0   3   0    0.70    0.40
   0   3   0    0.40    0.40
  -1  -3   0 2494.75  123.29
  -1  -3   0 2353.16  123.79
   1  -3   0 2127.49  122.79
   1   3   0 2104.39  123.29
  -1   3   0 2222.48  122.69
  -1   3   0 2123.99  122.29
   1   3   0 2353.16  122.39
  -2  -3   0 2278.07  112.29
   2  -3   0 2063.19  112.19
   2  -3   0 1748.23  112.09
  -2  -3   0 2246.58  112.29
  -2   3   0 1981.90  112.19
   2   3   0 1947.01  112.19
  -2   3   0 2170.18  112.19
   2   3   0 2061.29  112.29
   3  -3   0   63.79    4.70
  -3  -3   0   66.69    4.80
  -3  -3   0   66.19    4.80
   3   3   0   63.99    4.80
  -3   3   0   73.09    4.80
   3   3   0   79.99    5.00
  -3   3   0   74.69    4.80
  -4  -3   0  256.27   14.90
   4  -3   0  254.87   14.80
   4  -3   0  244.08   14.80
  -4  -3   0  266.97   14.90
  -4   3   0  243.88   14.80
  -4   3   0  259.07   14.90
   4   3   0  252.27   14.90
   4   3   0  241.18   14.90
   5  -3   0    1.60    1.60
  -5  -3   0   -0.30    1.40
   5  -3   0   -1.20    1.40
  -5  -3   0    1.50    1.60
   5   3   0    1.20    1.70
   5   3   0   -1.20    1.40
  -5   3   0    0.30    1.60
  -5   3   0    1.00    1.50
  -6  -3   0  139.59    9.50
   6  -3   0  133.09    9.40
  -6  -3   0  155.38    9.70
   6  -3   0  133.69    9.50
   6   3   0  142.49    9.70
   6   3   0  131.79    9.50
  -6   3   0  131.89    9.50
  -6   3   0  163.78    9.80
   7  -3   0   25.00    4.10
   7  -3   0   35.90    4.50
  -7  -3   0   29.10    4.20
  -7   3   0   39.60    4.70
   7   3   0   32.90    4.40
  -7   3   0   33.50    4.30
   8  -3   0   15.30    3.60
   8  -3   0   25.40    4.30
  -8  -3   0   23.00    4.30
   8   3   0   31.50    4.50
   8   3   0   24.50    4.20
  -8   3   0   31.80    4.80
   9  -3   0   54.99    6.60
   9   3   0   61.19    6.90
   9   3   0   64.69    7.00
  10  -3   0   27.50    5.00
  10   3   0   24.20    5.00
  10   3   0   29.00    5.20
  11  -3   0   13.50    4.40
  11   3   0    9.10    4.10
   0   4   0 4638.54  265.47
   0   4   0 4994.20  265.57
   0   4   0 5016.00  265.57
   1  -4   0 6854.61  374.56
  -1  -4   0 6852.61  375.26
  -1  -4   0 6895.01  375.26
   1   4   0 6873.91  375.46
  -1   4   0 7544.75  374.96
   1   4   0 6315.57  375.16
   2  -4   0  148.59    8.00
  -2  -4   0  144.59    8.10
  -2  -4   0  121.09    8.00
   2  -4   0  163.58    8.10
   2   4   0  136.79    8.10
   2   4   0  120.99    8.00
  -2   4   0  117.09    7.90
  -3  -4   0   19.00    2.30
   3  -4   0    9.30    1.60
  -3  -4   0   19.10    2.30
   3  -4   0   19.60    2.20
  -3   4   0   18.10    2.20
   3   4   0   18.30    2.20
  -3   4   0   16.40    2.10
   3   4   0   15.40    2.10
   4  -4   0   36.40    3.10
  -4  -4   0   25.50    3.00
  -4  -4   0   26.10    3.20
  -4   4   0   30.70    3.30
   4   4   0   26.30    3.10
   4   4   0   27.60    3.00
  -4   4   0   36.60    3.10
  -5  -4   0   51.09    4.50
   5  -4   0   53.09    4.50
  -5  -4   0   55.69    4.50
   5  -4   0   47.20    4.30
   5   4   0   52.39    4.50
   5   4   0   56.79    4.60
  -5   4   0   53.79    4.50
  -5   4   0   47.90    4.40
  -6  -4   0   17.80    3.00
   6  -4   0   14.90    2.80
   6  -4   0   17.30    2.90
  -6  -4   0   13.90    2.80
  -6   4   0   21.60    3.30
  -6   4   0   20.40    3.10
   6   4   0   18.60    3.10
   6   4   0   20.70    3.20
  -7  -4   0    2.20    2.10
   7  -4   0    1.30    2.10
   7  -4   0    0.80    2.40
  -7   4   0   -2.80    1.80
   7   4   0    3.60    2.30
   7   4   0    2.80    2.50
  -7   4   0    0.60    2.10
   8  -4   0   29.90    4.50
   8  -4   0   20.50    4.00
   8   4   0   35.70    4.80
   8   4   0   38.50    5.10
  -8   4   0   27.00    4.60
   9  -4   0   12.90    3.80
   9   4   0   14.60    4.00
   9   4   0   10.20    3.70
  10  -4   0    5.40    3.20
  10   4   0    4.60    3.40
  10   4   0    2.10    3.30
  11  -4   0    1.70    3.50
  11   4   0   -1.50    3.30
   0   5   0    1.70    0.60
   0   5   0    2.20    0.60
   0   5   0    2.40    0.60
   0   5   0    1.70    0.60
  -1  -5   0  279.67   16.60
   1  -5   0  285.77   16.50
  -1  -5   0  342.57   16.70
  -1   5   0  250.77   16.50
  -1   5   0  325.57   16.60
   1   5   0  309.97   16.70
   1   5   0  303.97   16.60
   2  -5   0  295.37   15.80
  -2  -5   0  300.17   15.90
  -2  -5   0  325.87   16.00
   2   5   0  277.27   15.90
   2   5   0  251.47   15.90
  -2   5   0  239.58   15.80
   3  -5   0  517.05   29.60
   3  -5   0  540.85   29.70
  -3  -5   0  554.14   29.80
  -3  -5   0  537.35   29.80
   3   5   0  467.15   29.70
  -3   5   0  548.25   29.70
  -3   5   0  536.55   29.70
   3   5   0  558.44   29.80
  -4  -5   0  240.38   14.40
   4  -5   0  239.78   14.20
  -4  -5   0  235.38   14.40
  -4   5   0  251.17   14.40
  -4   5   0  260.47   14.40
   4   5   0  231.48   14.30
   4   5   0  236.68   14.30
  -5  -5   0   12.40    2.30
  -5  -5   0    9.20    2.20
   5  -5   0   17.00    2.70
   5   5   0   14.20    2.60
  -5   5   0   15.80    2.60
  -5   5   0   18.40    2.70
   5   5   0   13.70    2.70
  -6  -5   0    4.20    2.20
   6  -5   0    5.10    2.20
   6  -5   0    4.40    2.20
   6   5   0    3.00    2.10
  -6   5   0    5.80    2.20
   6   5   0    0.90    1.80
  -6   5   0    4.80    2.10
   7  -5   0   74.49    6.60
  -7  -5   0   70.29    6.40
   7  -5   0   86.99    6.60
   7   5   0   86.69    6.90
   7   5   0   82.79    7.00
  -7   5   0   68.89    6.30
  -7   5   0   67.59    7.00
   8  -5   0   33.10    4.60
   8  -5   0   25.60    4.40
   8   5   0   42.40    5.30
  -8   5   0   44.20    5.60
   8   5   0   38.20    5.40
   9  -5   0   10.30    3.30
   9   5   0    3.00    3.40
   9   5   0   13.20    3.80
  10  -5   0    1.30    2.60
  10   5   0   -0.20    2.80
  10   5   0   -2.00    2.80
  11  -5   0    4.60    3.90
  11   5   0    2.70    3.60
   0   6   0  354.66   22.30
   0   6   0  433.46   22.40
   0   6   0  429.96   22.40
   0   6   0  413.76   22.40
   1  -6   0 1912.41   94.79
  -1  -6   0 1839.72   94.69
  -1  -6   0 1703.13   95.19
   1   6   0 1732.73   94.69
  -1   6   0 1585.54   94.59
   1   6   0 1797.22   94.69
  -1   6   0 1617.44   94.59
   2  -6   0  840.22   42.60
  -2  -6   0  730.63   42.70
  -2  -6   0  839.62   42.70
   2  -6   0  712.73   42.50
  -2   6   0  721.63   42.60
   2   6   0  760.32   42.70
   2   6   0  859.31   42.80
  -2   6   0  746.23   42.60
  -3  -6   0  226.88   12.20
  -3  -6   0  230.88   12.20
   3   6   0  189.68   12.10
  -3   6   0  199.58   12.00
  -3   6   0  200.08   12.00
   3   6   0  188.68   12.10
  -4  -6   0   44.10    3.70
   4  -6   0   47.50    3.70
   4  -6   0   36.70    3.40
  -4  -6   0   34.30    3.50
   4   6   0   39.40    3.80
   4   6   0   35.50    3.50
  -4   6   0   48.60    3.70
  -4   6   0   42.50    3.70
  -5  -6   0  134.49    8.70
   5  -6   0  138.59    8.60
  -5  -6   0  132.79    8.80
  -5   6   0  125.59    8.70
  -5   6   0  125.49    8.60
   5   6   0  133.79    8.90
   5   6   0  128.99    8.70
   6  -6   0   -0.50    0.60
   6  -6   0   -1.30    1.70
  -6  -6   0    1.90    2.00
  -6   6   0    1.10    1.80
   6   6   0    1.50    1.80
  -6   6   0   -1.70    1.60
   6   6   0    5.00    2.20
   7  -6   0   14.70    2.90
   7  -6   0   14.30    3.20
   7   6   0   19.70    3.70
   7   6   0   21.20    3.70
  -7   6   0   18.40    3.70
  -7   6   0   20.30    3.80
   8  -6   0   80.59    6.80
   8  -6   0   58.79    6.60
   8   6   0   75.69    7.30
   8   6   0   77.59    7.60
  -8   6   0   76.19    6.90
   9  -6   0   13.10    3.70
   9   6   0   12.00    3.50
   9   6   0    6.30    3.60
  10  -6   0   -2.20    2.90
  10   6   0   -1.30    3.40
  10   6   0    5.30    3.60
  11  -6   0    1.20    3.50
  11   6   0   -0.80    3.40
   0   7   0    3.00    0.70
   0   7   0    3.30    0.80
   0   7   0    3.00    0.80
   0   7   0    3.50    0.80
  -1  -7   0   96.39    5.60
  -1  -7   0   94.69    5.50
   1  -7   0   82.39    5.30
  -1   7   0   96.29    5.60
   1   7   0   98.09    5.60
  -1   7   0   94.09    5.50
   1   7   0   97.39    5.70
   2  -7   0   86.79    5.10
   2  -7   0   66.49    4.90
  -2  -7   0   76.79    5.20
  -2  -7   0   81.79    5.10
   2   7   0   78.39    5.20
  -2   7   0   90.59    5.20
  -2   7   0   94.29    5.20
   2   7   0   71.89    5.10
  -3  -7   0  584.24   30.70
  -3  -7   0  601.14   30.80
   3  -7   0  485.75   30.50
   3  -7   0  613.84   30.60
  -3   7   0  545.95   30.60
   3   7   0  507.85   30.60
   3   7   0  478.85   30.60
  -3   7   0  574.24   30.60
  -4  -7   0  157.48   10.20
  -4  -7   0  161.18   10.20
   4   7   0  186.58   10.40
  -4   7   0  163.38   10.20
  -4   7   0  163.18   10.20
   4   7   0  159.48   10.30
   5  -7   0    2.10    1.60
   5  -7   0    1.50    1.40
  -5  -7   0    1.70    1.60
  -5  -7   0    0.60    1.40
  -5   7   0   -2.10    1.40
  -5   7   0    1.40    1.70
   5   7   0    2.50    1.60
   5   7   0   -2.00    1.60
   6  -7   0   -1.30    1.70
   6  -7   0    1.20    1.50
  -6  -7   0    1.90    2.00
  -6   7   0    2.30    2.20
   6   7   0    1.00    1.80
   6   7   0    0.60    2.00
  -6   7   0   -1.80    1.80
   7  -7   0   -1.10    2.00
   7  -7   0   -0.10    0.80
   7   7   0   -1.00    2.30
  -7   7   0   -2.00    2.40
   7   7   0    0.00    2.50
  -7   7   0   -1.50    2.00
   8  -7   0   31.30    4.60
   8  -7   0   35.40    4.80
  -8   7   0   33.00    5.20
   8   7   0   31.70    4.90
   8   7   0   39.60    5.30
   9  -7   0    5.00    3.20
   9   7   0    1.10    2.80
   9   7   0    1.20    2.90
  10  -7   0    3.50    3.20
  10   7   0   -0.10    2.90
  10   7   0    1.60    3.40
   0   8   0   49.00    3.20
   0   8   0   55.39    3.20
   0   8   0   41.00    3.10
   0   8   0   49.80    3.20
  -1  -8   0   12.30    1.40
   1  -8   0   10.40    1.00
   1  -8   0   10.20    1.20
  -1  -8   0   14.30    1.30
  -1   8   0   11.00    1.30
   1   8   0   15.10    1.60
   1   8   0   11.60    1.50
  -1   8   0   10.70    1.30
   2  -8   0  186.28   10.00
  -2  -8   0  184.68   10.20
  -2  -8   0  169.98   10.20
   2  -8   0  156.38   10.00
  -2   8   0  182.68   10.20
   2   8   0  182.48   10.30
   2   8   0  193.18   10.30
  -2   8   0  141.89   10.00
   3  -8   0    3.00    1.30
  -3  -8   0    7.00    1.50
   3  -8   0    4.70    1.30
  -3  -8   0    6.90    1.60
   3   8   0    7.80    1.80
  -3   8   0    7.70    1.70
  -3   8   0    2.30    1.30
   3   8   0    5.00    1.60
  -4  -8   0    8.20    2.00
   4  -8   0    8.70    1.90
   4  -8   0    6.50    1.70
  -4  -8   0    3.30    1.50
   4   8   0   10.20    2.10
  -4   8   0    9.80    1.90
  -4   8   0    7.10    1.80
   4   8   0    9.40    2.10
   5  -8   0   17.30    2.80
   5  -8   0   28.10    3.30
  -5  -8   0   23.00    3.30
  -5  -8   0   26.70    3.30
  -5   8   0   31.20    3.50
  -5   8   0   27.30    3.40
   5   8   0   23.50    3.30
   5   8   0   26.10    3.30
   6  -8   0   -2.90    1.60
   6  -8   0   -1.30    1.70
   6   8   0   -3.00    1.60
  -6   8   0    1.30    1.80
   6   8   0    1.00    1.80
  -6   8   0   -1.30    1.70
   7  -8   0    3.00    2.20
   7  -8   0    0.00    2.10
   7   8   0    1.70    2.20
   7   8   0   -0.10    2.40
  -7   8   0   -2.20    2.10
  -7   8   0   -0.30    2.20
   8  -8   0   11.60    3.10
   8   8   0   26.30    4.30
   8   8   0   19.80    4.10
   9   8   0   21.50    4.50
   9   8   0   31.80    5.20
  10  -8   0    4.20    3.40
  10   8   0    7.10    3.60
  10   8   0   -1.50    2.90
   0   9   0    9.40    1.20
   0   9   0    9.00    1.10
   0   9   0    7.80    1.10
   0   9   0    6.20    1.10
   1  -9   0  217.38   12.70
  -1  -9   0  225.88   12.80
  -1  -9   0  251.57   12.70
  -1   9   0  240.98   12.80
  -1   9   0  223.38   12.80
   1   9   0  214.28   12.90
   1   9   0  211.38   12.80
   2  -9   0  634.94   36.90
  -2  -9   0  661.63   37.20
   2   9   0  661.73   37.30
   2   9   0  663.53   37.20
  -2   9   0  746.73   37.20
   3  -9   0    1.40    1.10
   3  -9   0    1.40    1.10
  -3  -9   0   -0.20    1.20
  -3  -9   0   -0.40    1.00
  -3   9   0    0.70    1.10
   3   9   0    0.90    1.30
  -3   9   0   -0.70    1.10
   3   9   0   -1.30    1.20
  -4  -9   0   29.80    3.50
  -4  -9   0   42.80    3.70
   4  -9   0   50.79    3.70
   4  -9   0   36.10    3.50
   4   9   0   36.10    3.80
  -4   9   0   41.80    3.60
  -4   9   0   41.30    3.60
   4   9   0   32.80    3.70
  -5  -9   0   14.30    3.90
   5  -9   0    9.50    2.20
  -5  -9   0    7.80    3.20
   5  -9   0   10.10    2.10
  -5   9   0    8.50    2.10
  -5   9   0    6.80    2.20
   5   9   0    5.80    2.00
   5   9   0    8.30    2.50
   6  -9   0   -1.40    1.60
   6  -9   0    0.30    1.60
  -6   9   0   -2.80    1.40
   6   9   0   -1.70    2.00
  -6   9   0    0.80    2.00
   6   9   0   -3.00    1.60
   7  -9   0    9.10    2.70
   7  -9   0   12.70    3.00
   7   9   0    8.80    3.30
  -7   9   0   20.50    3.70
  -7   9   0   16.90    3.60
   7   9   0    6.40    2.90
   8  -9   0   51.29    5.80
   8   9   0   55.49    6.40
   8   9   0   51.09    6.20
  -8   9   0   47.00    6.80
   9  -9   0    2.30    2.70
   9   9   0    8.00    3.40
   9   9   0    7.30    3.40
  10   9   0    7.70    3.60
  10   9   0    4.40    3.60
   0  10   0    3.80    1.00
   0  10   0    3.30    0.90
   0  10   0    2.10    0.90
   0  10   0    3.10    1.00
  -1 -10   0   12.20    1.40
  -1 -10   0   10.80    1.10
  -1  10   0    9.40    1.40
   1  10   0   10.40    1.60
   1  10   0   11.10    1.50
   1  10   0    8.60    1.40
  -1  10   0   12.30    1.40
  -1  10   0   10.50    1.40
  -2 -10   0  282.57   15.80
  -2 -10   0  285.07   15.90
   2 -10   0  296.27   15.50
   2  10   0  248.48   15.90
  -2  10   0  295.77   15.80
   2  10   0  259.27   15.90
  -3 -10   0   23.60    2.50
   3 -10   0   17.20    2.20
   3 -10   0   20.40    2.20
  -3 -10   0   24.20    2.60
   3  10   0   18.80    2.50
   3  10   0   21.60    2.70
  -3  10   0   22.70    2.50
  -3  10   0   22.40    2.40
  -4 -10   0  318.67   20.20
  -4 -10   0  393.96   20.40
   4 -10   0  370.26   20.10
   4  10   0  333.17   20.30
  -4  10   0  365.96   20.20
   4  10   0  309.47   20.20
  -4  10   0  354.56   20.20
   5 -10   0   50.59    4.30
   5 -10   0   63.19    4.50
   5  10   0   40.40    4.70
  -5  10   0   49.60    4.50
   5  10   0   48.10    4.90
  -5  10   0   42.00    4.50
   6 -10   0    1.30    1.70
   6 -10   0    0.60    1.70
  -6  10   0    4.50    2.20
  -6  10   0    3.40    2.10
   6  10   0   -0.30    1.80
   6  10   0   -2.20    1.70
   7 -10   0   15.70    3.10
   7 -10   0   23.30    3.40
  -7  10   0   10.00    3.10
  -7  10   0   15.90    3.30
   7  10   0    9.00    3.00
   7  10   0   12.80    3.50
   8 -10   0    1.90    2.30
   8  10   0    0.20    2.90
   8  10   0    2.50    2.90
   9 -10   0   -0.20    2.50
   9  10   0    5.00    3.20
   9  10   0    3.80    3.40
  10  10   0   -2.20    3.20
  10  10   0    1.30    3.30
   0  11   0    0.30    0.80
   0  11   0   -1.40    0.80
   0  11   0    0.30    0.80
   0  11   0    1.20    0.80
  -1  11   0   10.60    1.50
  -1  11   0   12.40    1.50
  -1  11   0   10.00    1.50
   1  11   0   11.10    1.60
   1  11   0   12.10    1.60
   1  11   0   10.80    1.50
  -1  11   0   10.90    1.50
  -2 -11   0  107.89    6.40
  -2 -11   0  104.79    6.50
   2 -11   0  102.09    6.00
   2 -11   0  105.49    6.30
  -2  11   0   92.79    6.50
   2  11   0  100.39    6.60
   2  11   0  111.89    6.70
  -2  11   0  113.39    6.50
   3 -11   0   21.50    2.10
   3 -11   0   27.40    2.40
  -3 -11   0   18.70    2.40
  -3 -11   0   25.70    2.80
   3  11   0   24.60    2.80
  -3  11   0   20.10    2.50
   3  11   0   18.60    2.60
  -3  11   0   27.20    2.70
   4 -11   0  119.49    7.40
  -4 -11   0  117.09    7.60
   4 -11   0  101.19    7.20
   4  11   0  100.39    7.60
  -4  11   0  125.79    7.60
   4  11   0  121.19    7.70
  -4  11   0  107.79    7.50
   5 -11   0   19.10    2.70
   5 -11   0   22.70    2.80
  -5  11   0   21.00    3.00
   5  11   0   18.50    3.10
   5  11   0   21.60    3.30
  -5  11   0   14.50    2.80
   6 -11   0    7.00    2.30
   6 -11   0    9.00    2.40
  -6  11   0   10.60    2.90
   6  11   0    8.00    2.50
  -6  11   0    8.80    2.60
   6  11   0   10.60    3.00
   7 -11   0   11.20    2.80
  -7  11   0   10.10    3.00
  -7  11   0   10.40    3.10
   7  11   0   10.90    3.20
   7  11   0   10.80    3.20
   8 -11   0   -0.10    2.00
   8  11   0    0.60    2.80
   8  11   0   -1.50    2.50
   9  11   0    0.60    3.20
   9  11   0   -0.90    3.30
  10  11   0   -2.50    3.60
  10  11   0    3.50    3.20
   0  12   0   22.90    2.10
   0  12   0   22.40    2.00
   0  12   0   20.20    2.00
   0  12   0   18.40    2.00
   1  12   0   33.00    2.80
   1  12   0   35.90    2.90
  -1  12   0   38.60    2.90
   1  12   0   38.20    3.00
  -1  12   0   44.90    3.00
   1  12   0   30.80    2.90
  -1  12   0   37.20    2.90
  -1  12   0   40.90    2.90
  -2 -12   0   51.89    3.80
   2 -12   0   62.59    3.90
  -2 -12   0   55.69    4.10
  -2  12   0   53.99    4.10
  -2  12   0   62.09    4.10
   2  12   0   62.99    4.30
   2  12   0   62.49    4.40
  -3 -12   0   21.10    2.60
   3 -12   0   20.70    2.00
  -3 -12   0   22.00    2.60
   3  12   0   18.30    2.60
  -3  12   0   24.50    2.70
   3  12   0   24.30    2.80
  -3  12   0   24.60    2.60
   4 -12   0   22.50    2.40
  -4 -12   0   19.40    2.70
   4 -12   0   16.50    2.40
  -4  12   0   18.60    2.60
   4  12   0   17.00    2.80
   4  12   0   18.90    2.80
  -4  12   0   21.50    2.70
   5 -12   0   78.69    5.70
   5 -12   0   77.99    5.60
   5  12   0   69.39    6.10
  -5  12   0   70.99    5.80
   5  12   0   80.79    6.20
  -5  12   0   72.79    5.90
   6 -12   0   58.09    5.10
   6 -12   0   65.59    5.20
   6  12   0   42.10    5.20
   6  12   0   49.90    5.60
  -6  12   0   66.29    5.60
   7 -12   0    0.90    1.90
   7  12   0    2.10    2.70
   7  12   0    1.60    2.50
   8  12   0    4.10    3.10
   8  12   0   -1.60    2.60
   9  12   0    4.40    3.40
   9  12   0   -2.00    3.10
   0  13   0    0.50    1.00
   0  13   0    1.60    1.00
   0  13   0    1.10    0.90
   0  13   0    1.30    1.00
  -1  13   0    7.30    1.40
   1  13   0    8.40    1.50
  -1  13   0    6.60    1.40
   1  13   0    6.90    1.40
   1  13   0    7.80    1.40
  -1  13   0    8.50    1.40
  -1  13   0    6.40    1.30
   1  13   0    8.20    1.40
  -2 -13   0    0.40    1.00
  -2 -13   0    0.70    0.80
   2  13   0    0.50    1.30
  -2  13   0   -0.40    1.10
   2  13   0   -0.20    1.20
  -2  13   0    0.70    1.10
  -2  13   0    0.60    1.10
   3 -13   0   -0.60    0.70
  -3 -13   0    1.20    1.30
   3 -13   0    0.40    0.40
   3  13   0   -0.70    1.30
  -3  13   0   -1.90    1.20
  -3  13   0   -0.40    1.10
   3  13   0    1.20    1.60
   4 -13   0   16.90    2.20
   4 -13   0   17.90    2.40
  -4  13   0   19.20    2.70
   4  13   0   20.10    3.00
   4  13   0   19.00    2.80
  -4  13   0   20.80    2.70
   5 -13   0    2.10    1.50
   5 -13   0    1.10    1.50
   5  13   0    1.00    2.10
  -5  13   0    1.40    1.80
  -5  13   0    2.70    1.90
   5  13   0   -1.50    1.90
   6 -13   0   52.19    4.80
   6 -13   0   63.59    5.10
   6  13   0   53.89    5.90
   6  13   0   54.49    5.80
  -6  13   0   54.19    5.60
   7 -13   0    1.60    2.00
   7  13   0    4.80    2.60
   7  13   0    4.90    3.00
   8  13   0   -0.40    2.80
   8  13   0   -0.60    3.00
   9  13   0    2.50    3.10
   9  13   0    6.00    3.70
   0  14   0   58.39    4.20
   0  14   0   59.69    4.10
   0  14   0   58.89    4.20
   0  14   0   66.09    4.20
   1  14   0    1.70    1.10
  -1  14   0    0.40    1.00
   1  14   0    0.20    1.20
  -1  14   0    2.10    1.20
   1  14   0    2.30    1.10
  -1  14   0    0.90    1.10
  -1  14   0    0.40    1.10
   1  14   0    3.50    1.20
  -2 -14   0    0.10    1.00
  -2  14   0    1.30    1.20
   2  14   0    0.60    1.30
  -2  14   0    1.20    1.30
   2  14   0    2.50    1.50
  -2  14   0    1.10    1.10
   2  14   0    0.30    1.10
   3 -14   0    3.00    0.60
  -3 -14   0    4.20    1.50
   3 -14   0    3.40    1.10
   3  14   0    4.30    1.80
   3  14   0    4.40    1.80
  -3  14   0    6.20    1.60
  -3  14   0    2.70    1.60
   4 -14   0    2.60    1.20
   4 -14   0    3.90    1.30
  -4  14   0    3.60    1.70
  -4  14   0    4.90    1.90
   4  14   0    4.40    2.10
   4  14   0    4.20    2.00
   5 -14   0   14.00    2.30
   5 -14   0   10.50    2.00
   5  14   0   11.00    2.90
   5  14   0   12.90    2.80
  -5  14   0   11.50    2.60
  -5  14   0   11.70    2.40
   6 -14   0   16.90    2.70
  -6  14   0   10.20    3.00
   6  14   0   11.40    3.10
   6  14   0   18.10    3.60
   7  14   0    3.00    2.60
   7  14   0   -2.40    2.40
   8  14   0    6.20    3.20
   8  14   0   12.60    3.90
   9  14   0    6.00    3.70
   9  14   0    7.20    3.50
   0  15   0    1.40    1.20
   0  15   0   -0.10    1.10
   0  15   0    0.30    1.10
   0  15   0    1.00    1.10
  -1  15   0   84.09    5.60
   1  15   0   75.09    5.60
   1  15   0   81.89    5.50
   1  15   0   86.49    5.50
  -1  15   0   81.29    5.50
  -1  15   0   87.09    5.60
   1  15   0   86.29    5.70
  -1  15   0   93.39    5.50
  -2  15   0   24.10    2.60
   2  15   0   24.20    2.70
   2  15   0   20.90    2.60
  -2  15   0   23.20    2.70
  -2  15   0   17.20    2.40
   2  15   0   25.10    2.80
  -2  15   0   27.20    2.60
   2  15   0   23.00    2.80
  -3 -15   0    5.40    1.60
   3 -15   0    4.80    1.10
   3  15   0    3.90    1.80
  -3  15   0    3.10    1.70
   3  15   0    5.10    1.90
  -3  15   0    2.50    1.50
   4 -15   0   13.20    1.70
  -4  15   0   21.80    2.80
   4  15   0   20.90    3.10
   4  15   0   19.10    3.10
  -4  15   0   20.70    2.90
   5 -15   0   18.80    2.40
   5 -15   0   15.70    2.50
   5  15   0   12.00    3.00
  -5  15   0   16.10    2.80
   5  15   0   19.90    3.20
  -5  15   0   18.60    3.10
   6  15   0    5.00    2.70
   6  15   0    9.90    3.10
  -6  15   0   17.30    3.50
   7  15   0    0.40    2.80
   7  15   0   -1.40    2.30
   8  15   0   10.40    3.50
   8  15   0    1.80    3.20
   0  16   0   17.80    2.10
   0  16   0   19.90    2.10
   0  16   0   17.90    2.30
   0  16   0   18.40    2.20
  -1  16   0   65.69    4.30
   1  16   0   60.39    4.50
  -1  16   0   59.99    4.30
   1  16   0   66.09    4.40
   1  16   0   54.79    4.20
   1  16   0   56.29    4.40
  -1  16   0   57.39    4.40
  -1  16   0   50.49    4.10
  -2  16   0   -1.50    1.20
  -2  16   0    0.50    1.30
   2  16   0    1.70    1.50
  -2  16   0   -1.50    1.40
   2  16   0   -0.30    1.30
   2  16   0    0.30    1.40
   2  16   0   -0.10    1.20
  -2  16   0   -0.90    1.30
  -3 -16   0    8.10    1.80
   3  16   0    5.60    2.00
   3  16   0   11.70    2.30
  -3  16   0   13.90    2.10
   3  16   0   10.10    2.20
  -3  16   0    7.20    2.00
  -3  16   0    5.70    2.00
   4 -16   0    8.60    1.60
   4  16   0   12.10    2.50
  -4  16   0    7.80    2.20
  -4  16   0   12.30    2.40
   4  16   0    9.80    2.40
   5  16   0    2.40    2.30
   5  16   0    3.80    2.30
  -5  16   0   10.50    2.70
   6  16   0    2.60    2.60
   6  16   0   -0.10    2.50
   7  16   0   -2.30    2.40
   7  16   0    2.20    3.00
   8  16   0    0.90    2.90
   8  16   0    1.30    3.40
   0  17   0    2.00    1.40
   0  17   0    1.70    1.20
   0  17   0    0.50    1.30
   0  17   0    1.90    1.50
   1  17   0   68.59    4.90
  -1  17   0   75.29    4.70
   1  17   0   70.19    5.00
   1  17   0   71.19    4.80
   1  17   0   67.89    4.70
  -1  17   0   61.89    4.90
  -1  17   0   53.89    4.70
  -1  17   0   66.19    4.60
   2  17   0   11.60    2.00
  -2  17   0    9.70    1.80
  -2  17   0    9.50    2.00
   2  17   0    9.60    2.10
   2  17   0   12.60    2.20
   2  17   0   10.80    2.10
  -2  17   0    5.10    1.90
  -2  17   0    9.90    1.90
  -3 -17   0    5.30    1.70
  -3  17   0    3.70    1.90
  -3  17   0    3.70    1.80
   3  17   0    2.90    1.90
   3  17   0    3.90    1.90
   3  17   0    3.80    2.00
  -3  17   0    4.30    1.80
  -3  17   0    4.40    1.70
   4  17   0    1.20    2.00
   4  17   0    1.40    2.00
  -4  17   0    1.30    1.80
   5  17   0   -1.30    2.00
  -5  17   0    1.50    2.10
   5  17   0   -1.50    1.80
   6  17   0   11.10    3.30
   6  17   0    6.50    2.90
   7  17   0    3.20    3.00
   7  17   0    0.80    2.70
   8  17   0    4.70    3.20
   8  17   0   -3.20    2.90
   0  18   0  112.39    6.60
   0  18   0   94.89    6.90
   0  18   0  105.79    6.90
   0  18   0  109.59    6.70
   1  18   0   22.00    2.80
   1  18   0   20.70    2.60
  -1  18   0   17.90    2.50
  -1  18   0   21.50    2.20
  -1  18   0   21.00    2.30
  -1  18   0   23.90    2.70
   1  18   0   21.90    2.40
   1  18   0   17.10    2.20
  -2  18   0   13.80    2.10
  -2  18   0   10.40    2.20
   2  18   0   16.40    2.60
   2  18   0   14.40    2.20
  -2  18   0   20.60    2.60
   2  18   0   22.00    2.60
  -2  18   0   14.60    2.30
   2  18   0   18.50    2.60
  -3  18   0    0.50    1.70
   3  18   0    0.70    1.70
   3  18   0    2.20    1.90
  -3  18   0    1.90    1.70
  -3  18   0    1.50    1.90
   3  18   0    1.60    1.90
  -4  18   0    1.80    1.90
   4  18   0    2.50    2.00
  -4  18   0    2.40    2.10
   4  18   0    1.40    2.00
   4  18   0    5.70    2.20
   5  18   0    3.40    2.40
   5  18   0    5.60    2.60
   6  18   0    4.70    2.60
   6  18   0    6.80    3.10
   7  18   0   -1.40    2.80
   7  18   0    2.00    2.60
   0  19   0    2.60    1.30
   0  19   0    1.30    1.30
   0  19   0    1.20    1.60
   0  19   0    3.80    1.60
  -1  19   0   56.39    4.60
   1  19   0   68.29    4.90
   1  19   0   62.69    4.90
  -1  19   0   66.29    4.30
  -1  19   0   63.39    4.70
   1  19   0   59.19    4.50
  -1  19   0   54.59    4.20
  -2  19   0   -1.50    1.40
  -2  19   0    1.50    1.60
   2  19   0    2.40    1.70
   2  19   0    2.00    1.60
  -2  19   0    3.50    1.50
   2  19   0    3.40    1.80
   3  19   0    4.50    1.90
  -3  19   0    1.60    1.80
   3  19   0    2.20    1.80
   3  19   0    0.70    2.00
  -3  19   0    2.60    1.70
  -3  19   0    3.60    1.90
  -4  19   0   -0.80    1.80
   4  19   0   -2.50    2.00
  -4  19   0    0.00    1.90
   4  19   0    1.40    2.00
   5  19   0   -0.60    2.20
  -5  19   0    2.90    2.50
   5  19   0    1.80    2.40
   6  19   0    1.10    2.40
   6  19   0   -1.00    2.50
   7  19   0    2.00    3.00
   7  19   0    1.80    2.80
   0  20   0   -1.40    1.40
   0  20   0   -0.70    1.50
   0  20   0    0.50    1.10
  -1  20   0    3.80    1.60
   1  20   0   -0.90    1.40
   1  20   0    2.60    1.80
  -1  20   0    1.90    1.20
   1  20   0    0.50    1.30
  -1  20   0    3.00    1.60
  -2  20   0    2.10    1.40
   2  20   0   -1.00    1.50
   2  20   0    4.60    2.10
  -2  20   0    0.80    1.60
  -2  20   0   -1.60    1.70
   2  20   0    1.10    1.80
  -3  20   0   22.00    3.10
  -3  20   0   16.60    2.60
   3  20   0   18.30    2.90
  -3  20   0   17.70    2.80
   3  20   0   22.80    3.20
   3  20   0   19.30    3.10
  -4  20   0    1.30    2.00
   4  20   0    5.20    2.50
   4  20   0    0.80    2.00
  -4  20   0    0.30    2.00
  -4  20   0   -1.40    2.10
   5  20   0    4.60    2.50
  -5  20   0   -0.60    2.20
   5  20   0   -1.20    2.10
   6  20   0    6.40    2.80
   6  20   0   -0.10    2.60
   0  21   0    0.40    1.10
   0  21   0    0.20    1.40
   0  21   0   -2.90    1.40
  -1  21   0    0.90    1.60
   1  21   0    0.40    1.30
  -1  21   0   -0.40    1.40
   1  21   0    1.20    1.60
  -1  21   0    0.10    1.10
   1  21   0   -2.20    1.50
   2  21   0    3.60    1.80
   2  21   0    4.90    2.20
  -2  21   0    9.60    2.20
  -2  21   0    5.60    1.50
  -2  21   0    5.60    1.90
   2  21   0    8.30    2.30
  -3  21   0   21.00    2.90
   3  21   0   20.40    3.30
  -3  21   0   21.90    3.10
   3  21   0   16.90    2.80
  -3  21   0   19.00    2.50
  -4  21   0    1.10    2.00
   4  21   0    1.00    2.10
   4  21   0    0.60    2.20
  -4  21   0    2.10    2.00
   5  21   0   -1.00    2.30
  -5  21   0   -1.70    2.20
   5  21   0    2.10    2.20
  -5  21   0   -1.40    2.10
   0  22   0    4.50    1.80
   0  22   0    6.70    1.80
   1  22   0    2.10    1.70
   1  22   0   -0.80    1.20
  -1  22   0   -1.00    1.60
  -1  22   0    4.50    1.70
   1  22   0   -1.30    1.60
  -2  22   0   21.10    2.70
   2  22   0   13.40    2.60
   2  22   0   15.80    2.70
   2  22   0   11.80    2.10
  -2  22   0   13.20    2.40
   3  22   0    6.80    2.30
  -3  22   0    0.80    1.90
  -3  22   0    7.50    2.30
   3  22   0    6.90    2.10
  -4  22   0    0.80    2.40
   4  22   0    1.20    2.10
   4  22   0    1.30    2.50
  -4  22   0    4.10    2.40
   0  23   0   -1.10    1.50
   0  23   0   -0.50    1.60
  -1  23   0   -0.30    1.60
   1  23   0    0.90    1.80
   1  23   0   -0.90    1.60
  -1  23   0    0.90    1.50
  -2  23   0    1.90    1.70
  -2  23   0    2.70    1.80
   2  23   0   -0.90    1.90
   3  23   0    1.90    2.10
  -3  23   0   -1.50    1.80
   3  23   0   -2.40    1.80
   0  24   0    0.20    1.60
   0  24   0   -0.70    1.60
  -1  24   0    0.30    1.70
   1  24   0    0.10    1.80
  -1  24   0   -0.70    1.60
  11   0  -1  126.79   11.00
  10   0  -1   -0.60    3.20
  10   0  -1    2.30    2.90
  -9   0   1   77.79    7.20
   9   0  -1   68.19    7.40
   9   0  -1   68.59    7.40
  -8   0   1   -3.00    2.10
   8   0  -1   -1.10    2.20
   8   0  -1   -3.60    2.00
   7   0  -1    3.70    2.30
   7   0  -1    7.90    2.70
  -7   0   1    3.40    2.20
   6   0  -1   -1.00    1.70
  -6   0   1    1.40    1.80
  -6   0   1   -1.10    1.60
   6   0  -1   -1.70    1.60
  -5   0   1   49.50    4.10
   5   0  -1   32.50    4.00
  -5   0   1   52.09    4.30
   5   0  -1   44.30    4.00
  -4   0   1   -0.70    1.20
   4   0  -1    0.00    1.50
  -4   0   1   -2.70    1.20
   4   0  -1   -0.50    1.30
  -3   0   1  855.21   46.50
   3   0  -1  858.61   46.50
   3   0  -1  769.32   46.50
  -3   0   1  888.71   46.50
   2   0  -1   -0.30    1.00
   2   0  -1   -1.90    1.10
  -2   0   1   -0.90    1.00
  -2   0   1    0.10    1.00
   1   0  -1 1019.40   57.39
  -1   0   1 1102.59   57.39
   1   0  -1 1039.70   57.39
  -1   0   1 1052.69   57.39
   0   0  -1    0.10    0.40
   0   0  -1    0.40    0.40
   0   0   1    0.60    0.40
   0   0  -1   -0.20    0.30
   0   0  -1    0.00    0.30
   0   0   1    0.30    0.40
   0   0   1   -0.10    0.20
   0   0   1    0.40    0.40
  -1   0  -1 3330.07  177.88
   1   0   1 3306.97  177.78
   1   0   1 3202.88  177.48
  -1   0  -1 3151.48  177.78
  -2   0  -1    3.40    1.30
  -2   0  -1    3.60    1.30
   2   0   1    5.10    1.40
   2   0   1    2.20    1.20
   3   0   1  151.18    9.10
  -3   0  -1  141.89    9.10
  -3   0  -1  153.68    9.10
   3   0   1  150.88    9.10
  -4   0  -1    0.70    1.50
  -4   0  -1    1.20    1.50
   4   0   1    1.00    1.50
   4   0   1    0.70    1.40
  -5   0  -1  133.09    8.60
   5   0   1  130.59    8.40
  -5   0  -1  126.49    8.50
   5   0   1  112.49    8.30
  -6   0  -1   -2.50    1.60
   6   0   1    0.00    2.00
  -6   0  -1   -3.00    1.50
   6   0   1    1.10    1.80
   7   0   1   88.49    6.80
   7   0   1   74.69    6.40
  -7   0  -1   68.49    6.50
  -8   0  -1    2.20    2.50
   8   0   1    3.40    2.50
   8   0   1   -2.80    2.20
   9   0   1    9.50    3.80
   9   0   1   13.30    3.90
  10   0   1   -2.50    2.70
  11   0   1    5.30    3.60
  11   1  -1   32.40    5.60
  10  -1  -1    5.20    3.60
  10   1  -1    8.00    3.70
  10   1  -1    8.80    3.80
   9  -1  -1   16.80    3.90
   9  -1  -1   13.30    3.60
   9   1  -1   19.00    4.20
   9   1  -1   20.80    4.20
  -9   1   1   11.20    3.60
  -8  -1   1    8.00    2.90
   8  -1  -1    8.60    2.90
   8  -1  -1    6.60    2.80
   8   1  -1    3.30    2.70
  -8   1   1    7.60    2.80
   8   1  -1    6.60    2.90
   7  -1  -1   99.19    7.40
  -7  -1   1   93.69    7.20
   7  -1  -1   98.39    7.30
   7   1  -1   74.09    7.30
   7   1  -1   92.59    7.20
  -7   1   1   88.59    7.30
  -7   1   1   89.39    7.10
  -6  -1   1   47.70    4.70
   6  -1  -1   35.10    4.20
  -6  -1   1   37.80    4.20
   6  -1  -1   44.60    4.70
  -6   1   1   41.00    4.40
  -6   1   1   42.50    4.50
   6   1  -1   40.10    4.30
   6   1  -1   32.70    4.10
   5  -1  -1   18.20    2.70
  -5  -1   1   21.20    2.90
  -5  -1   1   17.90    2.70
   5  -1  -1   13.50    2.60
  -5   1   1   18.40    2.90
   5   1  -1   24.10    2.90
   5   1  -1   20.00    2.80
  -5   1   1   20.90    2.80
   4  -1  -1    4.80    1.90
  -4  -1   1    7.00    1.70
  -4  -1   1    4.20    1.60
   4  -1  -1    2.80    1.60
   4   1  -1    1.70    1.60
  -4   1   1    2.80    1.60
  -4   1   1    5.10    1.70
   4   1  -1    3.50    1.60
   3  -1  -1  706.13   39.10
  -3  -1   1  656.73   39.00
  -3  -1   1  726.93   39.10
   3  -1  -1  743.33   39.20
  -3   1   1  703.23   39.10
   3   1  -1  660.93   39.10
  -3   1   1  735.23   39.10
   3   1  -1  720.13   39.10
  -2  -1   1    3.00    1.10
   2  -1  -1    5.90    1.30
  -2  -1   1    4.40    1.20
   2  -1  -1    4.20    1.20
  -2   1   1    6.30    1.30
  -2   1   1    4.40    1.20
   2   1  -1    5.00    1.30
   2   1  -1    5.90    1.30
  -1  -1   1   11.30    1.70
   1  -1  -1    9.50    1.70
  -1  -1   1    7.50    1.60
   1  -1  -1    7.60    1.70
   1   1  -1   11.60    1.70
  -1   1   1    8.30    1.70
   1   1  -1   10.30    1.70
  -1   1   1    5.00    1.80
   0  -1  -1  620.94   33.70
   0  -1   1  581.14   33.60
   0  -1   1  619.14   33.60
   0  -1   1  629.84   33.60
   0  -1  -1  622.34   33.70
   0  -1  -1  613.94   33.70
   0   1   1  607.54   33.70
   0   1   1  641.04   33.70
   0   1  -1  594.54   33.90
   0   1   1  644.74   33.70
   0   1   1  598.44   33.70
  -1  -1  -1    8.50    1.20
  -1  -1  -1    6.80    1.10
   1  -1   1    8.40    1.10
  -1   1  -1    8.40    1.10
   1   1   1    7.20    1.20
  -1   1  -1    8.10    1.10
   1   1   1   11.70    1.30
   2  -1   1 2940.61  162.68
  -2  -1  -1 2947.31  161.88
  -2  -1  -1 2976.70  161.88
   2  -1   1 3035.20  161.88
   2   1   1 2740.43  161.88
  -2   1  -1 3005.60  161.88
  -2   1  -1 3104.79  161.88
   2   1   1 3064.89  161.88
   3  -1   1 1072.69   60.19
  -3  -1  -1 1132.59   60.29
  -3  -1  -1 1190.88   60.39
   3  -1   1 1109.39   60.19
   3   1   1  976.90   60.19
  -3   1  -1 1061.49   60.19
  -3   1  -1 1096.79   60.29
   3   1   1 1126.79   60.29
   4  -1   1   16.70    2.40
  -4  -1  -1   20.10    2.80
  -4  -1  -1   19.30    2.60
   4  -1   1   20.90    2.70
   4   1   1   15.30    2.40
   4   1   1   16.00    2.50
  -4   1  -1   12.50    2.30
  -4   1  -1   18.70    2.60
  -5  -1  -1    2.30    1.90
   5  -1   1    6.30    1.90
   5  -1   1    6.80    2.00
  -5  -1  -1    3.40    1.80
   5   1   1    2.40    1.90
  -5   1  -1    3.90    2.00
   5   1   1    3.80    1.80
  -5   1  -1    6.20    2.00
  -6  -1  -1   10.00    2.70
   6  -1   1    8.70    2.40
   6  -1   1    8.90    2.40
  -6  -1  -1   11.70    2.60
   6   1   1   10.00    2.50
   6   1   1   10.00    2.60
  -6   1  -1    8.00    2.60
  -6   1  -1    8.40    2.40
   7  -1   1   18.40    3.40
   7  -1   1   10.80    2.90
  -7  -1  -1   16.10    3.40
   7   1   1   12.70    3.10
   7   1   1    9.90    2.80
  -7   1  -1   10.40    3.00
   8  -1   1   -4.70    2.00
   8  -1   1    0.70    2.30
  -8  -1  -1   -0.90    2.60
  -8   1  -1    0.10    2.50
   8   1   1    0.50    2.50
   8   1   1   -1.40    2.50
   9  -1   1   64.19    7.10
   9  -1   1   53.09    6.50
   9   1   1   56.99    6.70
   9   1   1   54.49    6.60
  10  -1   1    6.30    3.60
  10   1   1   -3.70    2.80
  11  -1   1    3.60    3.80
  11   1   1    4.40    4.10
  11  -2  -1    3.30    3.30
  11   2  -1    2.50    3.20
  10   2  -1   49.50    6.30
  10   2  -1   35.70    5.70
   9  -2  -1   10.80    3.50
   9  -2  -1    9.10    3.20
   9   2  -1    5.80    3.20
   9   2  -1    9.20    3.30
  -9   2   1   11.50    3.60
   8  -2  -1    2.40    2.40
   8  -2  -1    2.00    2.70
  -8  -2   1    1.90    2.60
   8   2  -1    7.40    3.10
  -8   2   1    2.10    2.60
   8   2  -1    6.60    3.20
   7  -2  -1   17.50    3.20
   7  -2  -1   13.50    3.10
  -7  -2   1   16.80    3.40
  -7   2   1   12.40    2.90
  -7   2   1   16.60    3.50
   7   2  -1   13.40    3.00
   7   2  -1   13.10    3.10
  -6  -2   1    3.00    1.90
  -6  -2   1    2.20    2.10
   6  -2  -1    2.30    2.00
   6  -2  -1    2.20    1.80
   6   2  -1    3.90    2.20
  -6   2   1   -0.40    1.70
  -6   2   1    2.80    1.90
   6   2  -1    5.80    2.30
   5  -2  -1  194.68   11.60
  -5  -2   1  178.48   11.40
  -5  -2   1  175.78   11.40
   5  -2  -1  184.98   11.50
  -5   2   1  183.58   11.40
   5   2  -1  197.08   11.50
  -5   2   1  175.48   11.40
   5   2  -1  182.48   11.50
  -4  -2   1   44.40    3.80
  -4  -2   1   50.79    3.80
   4  -2  -1   52.19    4.00
   4  -2  -1   41.20    3.70
  -4   2   1   40.60    3.80
   4   2  -1   38.40    3.60
   4   2  -1   41.00    3.70
  -4   2   1   45.60    3.70
  -3  -2   1  229.78   13.50
   3  -2  -1  222.58   13.50
  -3  -2   1  233.98   13.50
   3  -2  -1  233.38   13.50
   3   2  -1  210.58   13.40
  -3   2   1  267.77   13.70
  -3   2   1  241.18   13.60
   2  -2  -1 3681.43  230.88
   2  -2  -1 4357.76  231.18
  -2  -2   1 4380.56  231.48
  -2  -2   1 4163.98  231.28
  -2   2   1 4481.85  231.18
   2   2  -1 4313.57  231.38
   2   2  -1 4245.98  230.68
   1  -2  -1  717.03   37.90
  -1  -2   1  759.62   37.80
  -1  -2   1  693.83   37.70
   1   2  -1  717.93   37.80
   1   2  -1  619.94   37.70
  -1   2   1  713.33   37.90
  -1   2   1  619.04   37.80
   0  -2   1  225.58   13.00
   0  -2   1  227.18   13.00
   0  -2  -1  244.68   13.20
   0  -2  -1  243.28   13.20
   0  -2   1  235.08   13.00
   0   2  -1  238.18   13.00
   0   2  -1  250.77   13.00
   0   2  -1  237.18   13.00
   0   2   1  255.57   13.20
   0   2  -1  229.38   13.00
   0   2   1  243.68   13.20
   0   2   1  236.88   13.20
   0   2   1  230.18   13.20
   1  -2   1 1879.71   99.99
  -1  -2  -1 1795.12  100.09
  -1  -2  -1 1790.62  100.09
   1  -2   1 1825.12   99.89
   1   2   1 1832.52  100.09
  -1   2  -1 1777.82   99.89
  -1   2  -1 1832.42  100.39
   1   2   1 1966.50  100.09
  -2  -2  -1  138.49    8.10
   2  -2   1  124.59    7.90
  -2  -2  -1  139.79    8.10
   2   2   1  141.69    8.10
   2   2   1  132.19    8.00
  -2   2  -1  131.69    8.00
  -2   2  -1  131.09    7.90
  -3  -2  -1  157.18   10.00
  -3  -2  -1  168.98   10.10
   3  -2   1  178.88   10.00
   3  -2   1  163.08   10.00
  -3   2  -1  165.38   10.00
   3   2   1  169.98   10.10
  -3   2  -1  170.68   10.00
   3   2   1  157.58   10.00
   4  -2   1  104.69    7.00
  -4  -2  -1  114.29    7.20
   4  -2   1  110.69    7.10
  -4  -2  -1  107.09    7.10
  -4   2  -1   95.39    7.00
   4   2   1  107.99    7.10
  -4   2  -1  102.59    7.10
   4   2   1  105.59    7.10
   5  -2   1   10.00    2.40
  -5  -2  -1    7.70    2.30
  -5  -2  -1    9.50    2.40
   5  -2   1   10.70    2.20
   5   2   1    8.30    2.30
  -5   2  -1   11.80    2.50
  -5   2  -1   10.80    2.40
   5   2   1   12.30    2.40
   6  -2   1   39.40    4.40
  -6  -2  -1   33.90    4.20
  -6  -2  -1   40.70    4.50
   6  -2   1   45.50    4.50
  -6   2  -1   37.80    4.30
   6   2   1   30.80    4.10
   6   2   1   34.20    4.30
  -6   2  -1   50.89    5.00
  -7  -2  -1    6.20    2.60
   7  -2   1   11.50    3.20
   7  -2   1   11.00    3.00
   7   2   1    8.00    2.70
  -7   2  -1   10.90    3.10
   7   2   1   12.30    3.10
  -7   2  -1   13.60    3.40
  -8  -2  -1    2.10    2.50
   8  -2   1    1.30    2.50
   8  -2   1    4.70    2.70
  -8   2  -1    1.40    3.00
   8   2   1    3.80    2.60
   8   2   1   -1.80    2.30
   9  -2   1  124.79    9.80
   9  -2   1  123.69    9.80
   9   2   1  112.09    9.90
   9   2   1  122.79    9.90
  10  -2   1   10.80    4.20
  10   2   1   11.00    4.30
  11  -2   1    1.70    3.60
  11   2   1   13.60    4.70
  11  -3  -1   10.00    4.10
  11   3  -1   10.30    4.10
  10  -3  -1   33.90    5.10
  10   3  -1   39.70    5.80
  10   3  -1   38.70    5.80
   9  -3  -1    8.20    3.30
   9  -3  -1    8.20    3.20
   9   3  -1    5.20    3.10
  -9   3   1   15.40    5.90
   9   3  -1    7.40    3.50
   8  -3  -1    4.50    2.80
  -8  -3   1    9.00    3.30
   8  -3  -1    9.10    3.10
  -8   3   1    4.50    3.00
   8   3  -1    2.00    2.80
   8   3  -1    4.20    2.80
   7  -3  -1   -0.10    2.00
   7  -3  -1   -2.80    1.70
  -7  -3   1    3.00    2.20
  -7   3   1    4.20    2.30
   7   3  -1   -2.20    1.80
   7   3  -1    1.70    2.30
  -7   3   1    3.20    2.30
  -6  -3   1   24.30    3.60
  -6  -3   1   17.10    3.10
   6  -3  -1   18.60    3.00
   6  -3  -1   19.50    3.10
  -6   3   1   24.00    3.30
   6   3  -1   21.30    3.30
   6   3  -1   16.60    3.10
  -6   3   1   22.10    3.50
  -5  -3   1   31.60    3.60
   5  -3  -1   20.30    3.00
   5  -3  -1   32.40    3.60
  -5  -3   1   31.00    3.40
  -5   3   1   28.50    3.50
   5   3  -1   23.90    3.20
   5   3  -1   29.60    3.40
  -5   3   1   23.60    3.20
  -4  -3   1   75.19    5.30
   4  -3  -1   60.79    5.20
   4  -3  -1   72.49    5.40
  -4  -3   1   77.89    5.40
  -4   3   1   89.89    5.50
  -4   3   1   73.89    5.30
   4   3  -1   79.69    5.40
   4   3  -1   72.39    5.30
  -3  -3   1  447.36   23.10
  -3  -3   1  413.46   23.10
   3  -3  -1  365.26   23.00
   3  -3  -1  429.46   23.20
   3   3  -1  420.06   23.10
   3   3  -1  442.66   23.10
  -3   3   1  353.26   23.10
  -3   3   1  418.76   23.20
  -2  -3   1 4783.82  258.87
   2  -3  -1 4923.91  260.07
  -2  -3   1 4995.40  259.67
   2   3  -1 4095.59  257.77
   2   3  -1 4901.71  260.17
  -2   3   1 4930.31  260.07
  -2   3   1 4665.43  259.77
   1  -3  -1 3457.55  216.48
  -1  -3   1 4079.19  216.08
   1  -3  -1 3963.90  216.88
  -1  -3   1 4244.58  216.18
   1   3  -1 4093.79  216.18
  -1   3   1 4201.98  216.68
   1   3  -1 3756.72  216.18
   0  -3  -1  675.13   37.70
   0  -3  -1  727.93   37.70
   0  -3  -1  708.23   37.70
   0   3   1  665.73   37.70
   0   3   1  679.63   37.70
   0   3   1  725.83   37.80
   0   3   1  693.53   37.70
   0   3  -1  647.64   37.50
  -1  -3  -1 2021.70  109.29
   1  -3   1 1975.10  109.29
  -1  -3  -1 2103.69  109.29
  -1   3  -1 2013.00  109.09
   1   3   1 2074.59  109.29
  -1   3  -1 1917.81  109.09
   1   3   1 1957.30  109.29
  -2  -3  -1  846.72   48.20
   2  -3   1  912.71   48.00
  -2  -3  -1  847.42   48.20
   2  -3   1  850.91   48.00
  -2   3  -1  877.91   48.00
  -2   3  -1  901.01   48.10
   2   3   1  841.82   48.20
   2   3   1  930.21   48.20
  -3  -3  -1  264.47   15.00
  -3  -3  -1  273.07   15.00
   3  -3   1  218.88   14.70
   3   3   1  263.57   15.00
   3   3   1  254.17   15.00
  -3   3  -1  271.07   14.90
  -3   3  -1  254.77   14.80
   4  -3   1  114.49    7.70
  -4  -3  -1  128.59    8.10
   4  -3   1  120.19    7.80
  -4  -3  -1  122.99    8.00
  -4   3  -1  129.29    7.90
  -4   3  -1  123.89    7.80
   4   3   1  106.49    7.80
   4   3   1  122.79    7.90
   5  -3   1  323.07   19.80
  -5  -3  -1  341.17   20.00
   5  -3   1  339.27   19.90
  -5  -3  -1  362.56   20.20
   5   3   1  303.07   19.80
  -5   3  -1  339.37   20.00
   5   3   1  348.37   20.00
  -5   3  -1  362.96   20.10
  -6  -3  -1   26.70    3.80
   6  -3   1   36.80    4.10
  -6  -3  -1   38.80    4.50
   6  -3   1   32.60    4.00
   6   3   1   33.50    4.20
   6   3   1   28.60    4.00
  -6   3  -1   35.70    4.30
  -6   3  -1   29.20    3.90
   7  -3   1   49.20    5.40
  -7  -3  -1   57.19    5.80
   7  -3   1   45.30    5.30
   7   3   1   44.00    5.40
  -7   3  -1   53.89    5.80
   7   3   1   58.19    5.90
  -7   3  -1   45.70    5.60
  -8  -3  -1    1.70    2.70
   8  -3   1    0.10    2.40
   8  -3   1    8.10    3.10
   8   3   1    6.50    3.00
  -8   3  -1    2.00    2.80
   8   3   1    0.70    2.80
   9  -3   1   11.30    3.70
   9   3   1    5.00    3.30
   9   3   1    6.70    3.10
  10  -3   1    1.40    3.10
  10   3   1    0.70    3.30
  11  -3   1    2.60    3.50
  11   3   1    1.90    3.60
  11  -4  -1    6.60    3.60
  11   4  -1   -0.80    3.30
  10  -4  -1   24.80    4.80
  10   4  -1   25.40    4.90
  10   4  -1   26.70    5.00
   9  -4  -1    6.30    3.20
   9  -4  -1    1.00    2.60
   9   4  -1    1.30    3.20
   9   4  -1    2.70    3.00
   8  -4  -1   14.50    3.30
   8  -4  -1    9.50    3.10
   8   4  -1    5.30    3.10
  -8   4   1    7.30    2.90
   8   4  -1   12.50    3.30
  -7  -4   1   -2.00    1.80
   7  -4  -1    1.90    2.00
   7  -4  -1    2.40    2.10
  -7   4   1    0.50    2.00
   7   4  -1   -0.20    1.90
  -7   4   1    1.60    2.30
   7   4  -1   -2.00    1.90
   6  -4  -1    3.10    1.90
   6  -4  -1    2.80    1.80
  -6  -4   1   -0.70    1.70
  -6  -4   1    2.10    1.80
  -6   4   1    0.20    1.70
   6   4  -1    0.70    2.10
   6   4  -1    1.00    1.80
  -6   4   1   -1.10    1.60
  -5  -4   1    3.40    1.70
   5  -4  -1   -0.60    1.40
  -5  -4   1    1.70    1.80
   5  -4  -1    0.40    1.50
   5   4  -1   -1.00    1.60
  -5   4   1    1.10    1.70
   5   4  -1    1.80    1.60
  -5   4   1    2.00    1.60
   4  -4  -1  218.98   12.90
  -4  -4   1  191.38   12.70
  -4  -4   1  205.58   12.90
   4  -4  -1  246.18   13.00
  -4   4   1  208.88   12.80
   4   4  -1  210.98   12.80
  -4   4   1  233.78   13.00
   4   4  -1  215.18   12.90
  -3  -4   1   12.70    1.80
   3  -4  -1   10.60    1.80
  -3  -4   1   15.30    2.00
  -3   4   1   10.50    1.80
  -3   4   1   11.80    1.90
   3   4  -1   13.30    1.90
   3   4  -1   14.80    2.00
  -2  -4   1  763.92   44.60
   2  -4  -1  754.22   44.70
  -2  -4   1  791.92   44.70
   2  -4  -1  838.92   44.80
   2   4  -1  804.52   44.70
  -2   4   1  919.81   44.80
  -2   4   1  773.52   44.70
   2   4  -1  874.11   44.70
   1  -4  -1 1467.15   73.99
   1  -4  -1 1402.16   73.99
  -1  -4   1 1337.67   73.69
  -1  -4   1 1301.67   73.69
   1   4  -1 1300.27   73.79
   1   4  -1 1333.97   73.79
  -1   4   1 1296.37   73.89
  -1   4   1 1423.26   73.99
   0  -4  -1 2430.56  140.09
   0  -4  -1 2447.96  139.39
   0  -4  -1 2711.53  139.49
   0   4   1 2454.95  139.89
   0   4   1 2619.84  140.19
   0   4   1 2629.94  140.79
   0   4   1 2681.93  140.59
  -1  -4  -1  372.36   21.90
  -1  -4  -1  413.56   22.00
  -1   4  -1  420.86   21.70
  -1   4  -1  412.66   21.70
   1   4   1  386.96   21.90
   1   4   1  346.97   21.90
   2  -4   1   -0.20    1.00
   2  -4   1    2.10    1.00
  -2  -4  -1    1.80    1.10
  -2  -4  -1    1.60    1.20
  -2   4  -1    1.80    1.10
   2   4   1    2.20    1.30
  -2   4  -1    0.40    0.90
   2   4   1    2.10    1.30
   3  -4   1   43.70    3.30
  -3  -4  -1   39.10    3.30
   3  -4   1   33.20    3.10
  -3  -4  -1   32.70    3.30
  -3   4  -1   38.50    3.20
   3   4   1   37.80    3.30
   3   4   1   39.10    3.40
  -3   4  -1   40.90    3.20
  -4  -4  -1  218.28   13.60
   4  -4   1  227.58   13.40
  -4  -4  -1  234.28   13.60
  -4   4  -1  232.58   13.60
   4   4   1  203.78   13.50
  -4   4  -1  234.78   13.50
   4   4   1  226.08   13.50
   5  -4   1  136.79    9.00
   5  -4   1  136.59    9.00
  -5  -4  -1  157.38    9.50
  -5  -4  -1  129.39    9.10
   5   4   1  150.78    9.30
  -5   4  -1  136.19    9.10
   5   4   1  132.79    9.20
  -5   4  -1  135.29    9.10
  -6  -4  -1   25.30    3.70
   6  -4   1   28.40    3.60
   6  -4   1   24.40    3.60
  -6   4  -1   28.90    3.80
   6   4   1   23.40    3.60
  -6   4  -1   34.50    4.20
   6   4   1   28.80    3.80
  -7  -4  -1  102.49    7.80
   7  -4   1   84.29    7.40
   7  -4   1   88.89    7.40
  -7   4  -1  102.99    7.80
  -7   4  -1  103.59    7.80
   7   4   1  101.79    7.80
   7   4   1   90.79    7.60
   8  -4   1   82.89    7.20
   8  -4   1   73.69    7.00
   8   4   1   86.59    7.50
   8   4   1   84.59    7.70
  -8   4  -1   80.19    7.40
   9  -4   1    8.00    3.70
   9   4   1    8.20    3.50
   9   4   1   10.80    3.50
  10  -4   1   14.20    4.30
  10   4   1   14.00    4.20
  10   4   1    9.50    4.20
  11  -4   1    5.50    3.60
  11   4   1    0.80    3.70
  11  -5  -1    1.50    3.40
  11   5  -1    0.70    3.30
  10  -5  -1    8.60    3.60
  10   5  -1    8.30    4.00
  10   5  -1    8.50    3.70
   9  -5  -1   44.60    5.70
   9   5  -1   50.09    6.20
   9   5  -1   44.30    5.90
   8  -5  -1   21.30    4.10
   8  -5  -1   22.00    4.00
  -8   5   1   27.50    4.40
   8   5  -1   27.60    4.60
   8   5  -1   34.70    5.00
  -7  -5   1  101.69    7.50
   7  -5  -1   93.79    7.20
   7  -5  -1   81.59    7.10
   7   5  -1   86.49    7.30
  -7   5   1   95.49    7.30
  -7   5   1   92.49    7.30
   7   5  -1   86.19    7.20
   6  -5  -1   -0.30    1.90
  -6  -5   1    4.70    2.10
   6  -5  -1    1.60    1.80
  -6  -5   1    0.00    1.70
  -6   5   1    3.10    2.00
  -6   5   1    3.50    1.90
   6   5  -1    0.10    1.70
   6   5  -1    1.30    1.90
   5  -5  -1   73.69    5.80
   5  -5  -1   76.99    5.90
  -5  -5   1   84.69    6.00
  -5  -5   1   86.49    6.10
  -5   5   1   87.19    6.10
  -5   5   1   79.99    6.00
   5   5  -1   76.59    6.00
   5   5  -1   79.39    5.90
  -4  -5   1  265.27   13.80
  -4  -5   1  207.98   13.70
   4  -5  -1  212.08   13.70
  -4   5   1  207.88   13.60
   4   5  -1  244.38   13.80
  -4   5   1  240.68   13.80
   4   5  -1  244.18   13.70
  -3  -5   1  117.59    7.10
   3  -5  -1  114.59    7.10
   3  -5  -1   90.69    6.90
  -3  -5   1  116.09    7.10
   3   5  -1  124.29    7.20
  -3   5   1  121.69    7.20
   3   5  -1  114.49    7.10
  -2  -5   1    1.50    0.90
   2  -5  -1    3.10    1.20
  -2  -5   1    3.60    1.00
   2  -5  -1    2.20    1.10
   2   5  -1    4.80    1.10
  -2   5   1    1.50    1.20
   2   5  -1    3.00    1.00
  -2   5   1    2.70    1.10
  -1  -5   1  218.08   11.80
   1  -5  -1  221.78   12.00
   1  -5  -1  205.58   12.00
  -1  -5   1  212.38   11.70
  -1   5   1  202.08   12.00
  -1   5   1  226.08   12.00
  -1   5   1  194.28   12.00
   1   5  -1  213.98   11.80
   1   5  -1  216.48   11.80
   0  -5  -1   25.70    2.00
   0  -5  -1   22.50    1.90
   0  -5  -1   24.10    2.00
   0   5   1   24.40    2.00
   0   5   1   23.50    2.00
   0   5   1   24.20    2.00
   0   5   1   19.50    1.90
  -1  -5  -1  467.45   26.30
  -1  -5  -1  451.05   26.20
   1   5   1  482.55   26.30
  -1   5  -1  537.85   26.00
   1   5   1  425.46   26.20
  -1   5  -1  473.75   26.00
   2  -5   1   39.10    2.90
   2  -5   1   37.70    2.80
  -2  -5  -1   41.40    3.10
  -2  -5  -1   38.60    3.10
  -2   5  -1   35.60    2.80
   2   5   1   36.30    3.00
   2   5   1   39.50    3.10
  -2   5  -1   38.80    2.90
   3  -5   1   26.10    2.70
  -3  -5  -1   29.50    3.10
  -3  -5  -1   22.50    2.70
   3  -5   1   26.10    2.60
   3   5   1   25.50    2.90
  -3   5  -1   25.50    2.70
  -3   5  -1   25.20    2.70
   3   5   1   31.70    2.90
   4  -5   1  146.09    9.30
   4  -5   1  155.28    9.40
  -4  -5  -1  152.28    9.60
  -4  -5  -1  139.99    9.50
  -4   5  -1  164.58    9.60
   4   5   1  153.68    9.60
  -4   5  -1  141.89    9.40
   4   5   1  149.49    9.50
  -5  -5  -1    9.30    2.20
  -5  -5  -1    9.80    2.30
   5  -5   1   13.80    2.50
  -5   5  -1    9.00    2.20
  -5   5  -1   12.80    2.60
   5   5   1   13.90    2.50
   5   5   1   11.90    2.50
   6  -5   1    4.20    2.10
   6  -5   1    1.70    1.80
  -6  -5  -1    0.50    1.90
   6   5   1    0.60    2.20
  -6   5  -1    5.90    2.30
  -6   5  -1    1.70    2.10
   6   5   1    0.70    2.10
   7  -5   1   34.80    4.30
  -7  -5  -1   25.20    4.20
   7  -5   1   28.20    4.00
   7   5   1   34.90    4.60
   7   5   1   29.30    4.40
  -7   5  -1   28.70    4.30
  -7   5  -1   30.90    4.40
   8  -5   1  247.08   14.40
   8  -5   1  178.58   13.90
   8   5   1  199.18   14.20
  -8   5  -1  224.18   14.60
   9  -5   1   28.50    4.70
   9   5   1   23.90    4.60
   9   5   1   33.60    5.20
  10  -5   1    5.00    3.20
  10   5   1   -2.60    2.90
  10   5   1   -0.10    3.30
  11  -6  -1    0.60    3.20
  11   6  -1    2.90    3.80
  11   6  -1    9.30    4.40
  10  -6  -1    4.50    3.10
  10   6  -1   -1.60    3.10
  10   6  -1    1.40    3.00
   9  -6  -1   -2.00    2.70
   9   6  -1    1.80    2.70
   9   6  -1    1.30    3.20
   8  -6  -1   82.59    7.20
   8  -6  -1   99.49    7.90
   8   6  -1   94.09    7.90
  -8   6   1   80.99    7.40
   8   6  -1   86.49    7.60
   7  -6  -1   34.20    4.60
   7  -6  -1   26.80    3.90
  -7   6   1   37.90    4.70
   7   6  -1   33.00    4.50
   7   6  -1   33.10    4.40
  -7   6   1   34.90    4.50
   6  -6  -1    5.60    2.10
   6  -6  -1    7.20    2.20
  -6  -6   1    7.00    2.20
   6   6  -1    7.40    2.30
   6   6  -1    8.00    2.50
  -6   6   1    6.10    2.30
  -6   6   1    8.10    2.30
  -5  -6   1   38.40    3.70
  -5  -6   1   45.80    3.90
   5  -6  -1   45.40    4.40
  -5   6   1   37.70    4.00
  -5   6   1   40.50    3.80
   5   6  -1   39.10    3.80
   5   6  -1   40.00    4.20
  -4  -6   1   25.70    3.00
   4  -6  -1   29.90    3.00
   4  -6  -1   32.10    3.20
  -4  -6   1   26.40    2.90
  -4   6   1   26.30    3.10
  -4   6   1   35.10    3.30
   4   6  -1   21.20    2.90
   4   6  -1   18.00    2.70
  -3  -6   1  374.06   19.00
   3  -6  -1  336.67   19.00
  -3  -6   1  312.57   18.90
   3  -6  -1  339.37   19.00
   3   6  -1  323.97   18.90
   3   6  -1  328.27   18.90
  -3   6   1  332.17   19.00
  -3   6   1  318.87   19.00
  -2  -6   1  943.61   55.89
   2  -6  -1 1059.69   56.09
   2  -6  -1  935.11   55.99
  -2  -6   1  991.30   55.89
   2   6  -1  977.70   55.89
  -2   6   1 1170.58   56.19
   2   6  -1 1017.10   55.99
  -2   6   1 1094.29   56.09
   1  -6  -1    1.30    0.90
   1  -6  -1    0.30    0.80
  -1  -6   1    1.10    0.60
   1   6  -1    0.90    0.70
  -1   6   1    1.20    0.90
  -1   6   1    1.40    0.90
   1   6  -1    0.80    0.60
  -1   6   1    1.30    0.90
   0  -6  -1 1563.94   86.29
   0   6  -1 1538.35   85.89
   0   6   1 1590.34   86.29
   0   6   1 1555.44   86.29
   0   6   1 1608.94   86.29
   0   6   1 1651.73   86.29
   1  -6   1   36.10    2.00
   1  -6   1   36.00    2.30
  -1  -6  -1   38.50    2.80
  -1  -6  -1   29.00    2.70
   1   6   1   28.90    2.70
  -1   6  -1   36.60    2.40
  -1   6  -1   36.10    2.40
   2  -6   1  235.38   12.20
  -2  -6  -1  205.98   12.50
   2  -6   1  203.38   12.20
  -2  -6  -1  209.08   12.50
   2   6   1  227.08   12.60
  -2   6  -1  217.78   12.30
   2   6   1  194.68   12.50
  -2   6  -1  224.58   12.30
   3  -6   1    1.70    1.20
  -3  -6  -1    1.90    1.30
   3  -6   1    1.30    1.30
  -3  -6  -1    5.10    1.70
   3   6   1    5.60    1.60
  -3   6  -1    2.70    1.30
  -3   6  -1    2.00    1.40
   3   6   1    4.30    1.60
  -4  -6  -1    0.30    1.30
   4  -6   1   -0.70    1.30
   4  -6   1    2.50    1.40
  -4  -6  -1    1.00    1.50
   4   6   1    0.70    1.50
  -4   6  -1    0.50    1.20
   4   6   1   -1.50    1.60
  -4   6  -1    2.30    1.50
  -5  -6  -1    2.80    1.70
  -5  -6  -1   -1.70    1.50
   5  -6   1    1.60    1.60
   5  -6   1    0.90    1.60
  -5   6  -1    0.40    1.60
  -5   6  -1   -0.90    1.60
   5   6   1   -2.40    1.50
   5   6   1    2.00    1.80
   6  -6   1   69.49    5.70
  -6  -6  -1   65.59    5.90
   6   6   1   62.99    5.70
  -6   6  -1   60.69    5.50
   6   6   1   66.19    5.70
  -6   6  -1   67.89    5.90
   7  -6   1  112.69    8.60
  -7   6  -1  116.89    8.70
  -7   6  -1  121.09    8.90
   7   6   1  105.59    8.80
   8  -6   1   46.40    5.60
   8  -6   1   46.30    5.50
   8   6   1   40.90    5.50
   8   6   1   30.60    5.00
   9  -6   1    6.30    3.20
   9   6   1   -3.20    2.50
   9   6   1    4.80    3.50
  10  -6   1    4.40    3.40
  10   6   1   -1.20    3.10
  10   6   1    8.60    4.10
  11  -7  -1    0.70    2.80
  11   7  -1   -2.10    3.50
  11   7  -1   -1.40    3.60
  10  -7  -1   -4.10    2.70
  10   7  -1   -1.50    3.20
  10   7  -1   -7.30    2.70
   9  -7  -1    8.80    3.30
   9   7  -1    9.10    3.70
   9   7  -1    2.40    2.90
   8  -7  -1    0.90    2.60
   8  -7  -1    1.00    2.40
   8   7  -1    0.10    2.40
   8   7  -1    1.20    2.80
  -8   7   1    3.90    3.00
   7  -7  -1   -1.90    1.70
   7  -7  -1    0.60    2.00
   7   7  -1   -1.10    2.00
  -7   7   1    1.00    2.20
  -7   7   1    3.10    2.20
   7   7  -1    0.70    2.30
   6  -7  -1   -0.10    0.60
  -6  -7   1    0.80    1.70
   6  -7  -1    0.30    1.70
   6   7  -1    2.70    1.90
  -6   7   1   -0.20    1.60
   6   7  -1   -0.90    1.60
  -6   7   1    0.70    1.70
  -5  -7   1   10.80    2.20
  -5  -7   1    9.90    2.30
   5  -7  -1    6.90    2.10
   5  -7  -1    9.30    2.10
  -5   7   1    9.30    2.10
   5   7  -1    7.90    2.20
  -5   7   1    9.00    2.30
   5   7  -1    7.40    2.10
   4  -7  -1   17.50    2.40
   4  -7  -1   17.80    2.40
  -4  -7   1    9.10    2.00
  -4  -7   1   12.90    2.30
   4   7  -1   17.00    2.30
  -4   7   1   16.30    2.30
   4   7  -1   15.00    2.40
  -4   7   1   18.50    2.60
   3  -7  -1  126.29    7.30
  -3  -7   1  106.49    7.00
  -3  -7   1  110.19    7.10
   3  -7  -1  125.49    7.20
  -3   7   1   99.19    7.10
   3   7  -1  115.59    7.20
   3   7  -1  120.99    7.20
  -2  -7   1   11.20    1.50
   2  -7  -1   11.60    1.70
   2  -7  -1    8.90    1.50
  -2  -7   1   11.60    1.40
  -2   7   1   11.70    1.70
   2   7  -1   12.40    1.50
  -2   7   1    7.70    1.50
   2   7  -1   12.60    1.60
  -1  -7   1 1438.86   73.39
   1  -7  -1 1429.66   73.69
   1   7  -1 1423.36   73.49
  -1   7   1 1283.17   73.69
  -1   7   1 1189.08   73.69
  -1   7   1 1245.68   73.59
   1   7  -1 1434.26   73.49
   0  -7  -1    0.90    0.90
   0   7   1    1.90    0.90
   0   7   1    1.70    0.90
   0   7  -1    1.70    0.30
   0   7  -1    1.00    0.30
   0   7  -1    0.60    0.30
   0   7   1    0.60    0.90
   0   7   1    0.90    0.80
   1  -7   1  139.99    7.60
  -1  -7  -1  136.29    8.10
  -1  -7  -1  134.29    8.10
   1   7   1  133.19    8.10
   1   7   1  144.49    8.20
   1   7   1  121.19    8.10
  -1   7  -1  140.09    7.70
  -2  -7  -1 1754.52   95.79
   2  -7   1 2000.40   95.49
  -2  -7  -1 1716.23   95.79
  -2   7  -1 1633.04   95.49
  -2   7  -1 1759.42   95.49
   2   7   1 1812.32   95.89
   2   7   1 1592.54   95.79
   3  -7   1  162.98    8.30
  -3  -7  -1  142.69    8.60
   3  -7   1  107.89    8.10
  -3  -7  -1  128.39    8.60
  -3   7  -1  139.19    8.30
   3   7   1  134.79    8.50
  -3   7  -1  131.59    8.30
   3   7   1  142.29    8.60
  -4  -7  -1   63.39    5.00
   4  -7   1   64.69    4.70
  -4  -7  -1   63.99    4.90
   4  -7   1   65.19    4.60
   4   7   1   52.79    4.80
  -4   7  -1   60.19    4.70
  -4   7  -1   62.49    4.80
   4   7   1   62.49    5.10
   5  -7   1   12.40    2.40
  -5  -7  -1   16.10    2.90
   5  -7   1   19.10    2.70
  -5  -7  -1   12.10    2.50
  -5   7  -1   17.90    2.80
   5   7   1   16.10    2.70
   5   7   1   14.30    2.80
  -5   7  -1   10.00    2.40
  -6  -7  -1    3.80    2.20
   6  -7   1    1.60    1.80
   6  -7   1    5.40    2.10
   6   7   1    2.30    2.20
  -6   7  -1    0.60    2.00
  -6   7  -1    4.80    2.40
   6   7   1    3.30    2.10
   7  -7   1    6.60    2.60
   7   7   1    7.10    2.80
  -7   7  -1   10.80    3.20
  -7   7  -1   11.50    3.10
   7   7   1   11.80    3.10
   8  -7   1    4.30    2.80
   8   7   1    7.30    3.00
   8   7   1    1.10    3.00
   9  -7   1   -0.10    2.50
   9   7   1    5.90    3.30
   9   7   1   -0.30    3.30
  10  -7   1    3.00    3.00
  10   7   1    2.20    3.30
  10   7   1    4.30    3.40
  10  -8  -1    1.10    2.70
  10   8  -1   -1.10    3.00
  10   8  -1    3.10    3.70
   9  -8  -1    2.10    2.70
   9   8  -1    0.60    3.20
   9   8  -1    8.20    3.50
   8  -8  -1    3.90    2.50
   8  -8  -1    1.40    1.70
  -8   8   1    6.90    4.50
   8   8  -1    4.30    3.00
   8   8  -1    6.40    2.90
   7  -8  -1    0.30    2.20
   7  -8  -1    0.20    0.90
  -7   8   1    0.90    2.30
  -7   8   1    0.60    2.40
   7   8  -1   -1.00    2.30
   7   8  -1   -1.20    2.30
   6  -8  -1   -1.10    1.60
   6  -8  -1    2.40    2.00
   6   8  -1   -0.60    1.70
  -6   8   1   -0.50    1.80
  -6   8   1   -2.20    1.50
   6   8  -1   -0.10    2.00
   5  -8  -1   77.39    5.40
  -5  -8   1   65.09    5.20
  -5  -8   1   64.39    5.10
   5  -8  -1   66.59    5.30
   5   8  -1   57.69    5.20
  -5   8   1   66.19    5.40
   5   8  -1   66.79    5.40
  -5   8   1   70.09    5.40
  -4  -8   1  167.58    9.70
   4  -8  -1  155.08    9.60
   4  -8  -1  136.79    9.50
  -4  -8   1  162.98    9.60
  -4   8   1  153.58    9.70
  -4   8   1  152.48    9.60
   4   8  -1  152.18    9.60
   4   8  -1  153.98    9.60
  -3  -8   1  285.57   17.70
   3  -8  -1  324.27   17.80
   3  -8  -1  320.77   17.80
  -3  -8   1  309.27   17.70
  -3   8   1  318.97   17.90
   3   8  -1  294.27   17.70
   3   8  -1  284.77   17.70
  -3   8   1  355.86   18.00
  -2  -8   1   32.30    2.40
  -2  -8   1   29.60    2.50
   2  -8  -1   32.40    2.60
   2  -8  -1   37.60    2.80
   2   8  -1   31.60    2.60
  -2   8   1   39.30    2.90
   2   8  -1   28.20    2.60
  -2   8   1   33.30    2.80
   1  -8  -1  111.59    6.70
  -1  -8   1  115.39    6.40
   1  -8  -1  112.89    6.70
  -1   8   1  114.89    6.90
   1   8  -1  116.49    6.50
  -1   8   1  110.69    6.80
  -1   8   1  101.99    6.80
   1   8  -1  115.89    6.50
   0  -8  -1 1015.80   49.60
   0   8   1  826.12   49.60
   0   8  -1  944.11   49.20
   0   8   1  950.00   49.60
   0   8   1  918.21   49.60
   0   8   1  889.41   49.60
   0   8  -1  820.42   49.20
   0   8  -1  879.81   49.20
  -1  -8  -1  423.46   23.90
  -1  -8  -1  434.26   23.90
   1  -8   1  422.76   23.40
  -1   8  -1  483.45   23.60
   1   8   1  409.76   23.90
  -1   8  -1  382.76   23.50
   1   8   1  444.86   24.00
   1   8   1  425.66   23.90
  -2  -8  -1   35.50    3.40
   2  -8   1   47.50    2.90
  -2  -8  -1   39.80    3.50
  -2   8  -1   51.79    3.30
   2   8   1   39.60    3.50
   2   8   1   37.80    3.50
  -2   8  -1   44.90    3.20
  -3  -8  -1    1.20    1.30
   3  -8   1   -0.20    1.10
   3  -8   1    0.50    1.00
  -3  -8  -1    1.80    1.50
  -3   8  -1    0.30    1.20
   3   8   1   -0.40    1.40
   3   8   1    2.40    1.50
  -3   8  -1    0.30    1.20
  -4  -8  -1   68.69    5.40
   4  -8   1   66.19    5.10
   4  -8   1   81.79    5.30
  -4  -8  -1   73.89    5.50
  -4   8  -1   72.89    5.30
   4   8   1   76.89    5.70
  -4   8  -1   74.39    5.40
   4   8   1   69.89    5.60
   5  -8   1   10.50    2.30
  -5  -8  -1   14.50    2.70
   5  -8   1   16.80    2.60
  -5   8  -1   20.70    2.90
  -5   8  -1   16.70    2.70
   5   8   1   16.50    2.80
   5   8   1   16.60    2.90
   6  -8   1  135.09    9.00
   6  -8   1  122.59    8.80
  -6   8  -1  124.29    9.00
   6   8   1  138.09    9.50
  -6   8  -1  132.19    9.00
   6   8   1  133.49    9.30
   7  -8   1    4.60    2.30
   7  -8   1    6.10    2.50
  -7   8  -1    2.50    2.50
  -7   8  -1    7.40    2.90
   7   8   1    7.40    2.90
   7   8   1    5.40    2.80
   8  -8   1    1.80    2.40
   8   8   1    2.60    2.60
   8   8   1    0.40    3.10
   9  -8   1    0.80    2.70
   9   8   1    5.70    3.10
   9   8   1    4.80    3.30
  10  -8   1    9.20    5.50
  10   8   1    5.90    3.70
  10   8   1   -0.40    3.30
  10  -9  -1    3.00    3.00
  10   9  -1   -0.60    3.50
  10   9  -1    5.60    3.80
   9  -9  -1    3.30    2.50
   9   9  -1    6.70    3.50
   9   9  -1    1.90    2.70
   8  -9  -1   20.90    3.80
   8   9  -1   22.80    4.40
   8   9  -1   24.50    4.50
   7  -9  -1   -0.20    1.90
   7  -9  -1    2.00    2.10
  -7   9   1    1.70    2.40
  -7   9   1   -0.40    2.30
   7   9  -1    2.30    2.70
   7   9  -1   -0.70    2.10
   6  -9  -1    2.40    2.00
   6  -9  -1   -0.60    1.50
  -6   9   1    1.40    2.00
  -6   9   1    2.40    2.20
   6   9  -1    2.40    2.00
   6   9  -1    1.70    2.10
  -5  -9   1    8.60    2.20
   5  -9  -1    7.30    2.10
   5  -9  -1    9.30    2.20
  -5  -9   1   12.40    2.60
  -5   9   1   12.90    2.40
   5   9  -1    9.60    2.40
   5   9  -1    6.90    2.20
  -5   9   1    8.30    2.20
   4  -9  -1    3.40    1.50
  -4  -9   1    5.40    1.70
  -4  -9   1    3.40    1.50
   4  -9  -1    4.40    1.60
  -4   9   1    4.80    1.70
   4   9  -1    4.80    1.70
  -4   9   1    6.20    1.90
   4   9  -1    4.50    1.60
  -3  -9   1  226.38   12.40
   3  -9  -1  210.98   12.30
  -3  -9   1  211.68   12.30
   3  -9  -1  213.78   12.40
  -3   9   1  213.38   12.50
   3   9  -1  222.98   12.40
  -3   9   1  169.68   12.30
   3   9  -1  220.78   12.40
  -2  -9   1  236.08   13.50
  -2  -9   1  266.67   13.70
   2  -9  -1  266.87   13.90
   2  -9  -1  237.58   13.70
   2   9  -1  249.08   13.80
   2   9  -1  246.48   13.70
  -2   9   1  202.68   13.80
  -2   9   1  225.08   13.90
   1  -9  -1   22.50    2.00
   1  -9  -1   20.10    1.90
  -1   9   1   21.90    2.20
  -1   9   1   20.00    2.10
  -1   9   1   24.30    2.20
  -1   9   1   19.50    2.10
   1   9  -1   19.40    1.80
   0   9   1   16.20    1.80
   0   9   1   15.10    1.80
   0   9  -1   14.40    1.10
   0   9   1   15.00    1.70
   0   9   1   16.60    1.90
   0   9  -1   12.30    1.10
   0   9  -1   12.70    1.10
   0   9  -1   12.30    1.10
  -1  -9  -1  171.58    9.80
  -1  -9  -1  164.98    9.90
   1   9   1  161.28    9.90
   1   9   1  178.58   10.00
   1   9   1  164.18   10.00
  -1   9  -1  165.78    9.50
  -1   9  -1  172.28    9.50
   2  -9   1   16.90    1.50
   2  -9   1   17.10    1.70
  -2  -9  -1   18.70    2.30
  -2  -9  -1   16.70    2.20
   2   9   1   21.30    2.40
   2   9   1   22.10    2.50
  -2   9  -1   18.10    1.90
  -2   9  -1   19.60    1.90
   3  -9   1   71.39    4.70
  -3  -9  -1   73.59    5.20
   3  -9   1   71.49    4.70
  -3  -9  -1   68.59    5.10
  -3   9  -1   64.99    4.80
   3   9   1   67.19    5.20
   3   9   1   75.49    5.30
  -3   9  -1   69.69    4.90
   4  -9   1   -0.60    1.20
  -4  -9  -1    1.20    1.70
  -4  -9  -1    1.00    1.50
   4  -9   1   -1.70    1.20
   4   9   1    2.20    1.80
  -4   9  -1    1.40    1.50
  -4   9  -1   -1.80    1.40
   4   9   1    0.70    1.60
   5  -9   1   74.89    5.60
   5  -9   1   75.29    5.60
   5   9   1   71.59    6.00
  -5   9  -1   64.89    5.70
   5   9   1   76.99    6.00
  -5   9  -1   75.99    5.80
   6  -9   1   13.90    2.70
   6  -9   1    9.20    2.40
  -6   9  -1    7.70    2.60
   6   9   1    9.00    2.70
   6   9   1    9.30    2.80
  -6   9  -1    7.00    2.70
   7  -9   1    5.70    2.50
   7  -9   1    6.70    2.50
  -7   9  -1    1.50    2.40
   7   9   1    7.20    3.00
  -7   9  -1    5.70    2.70
   7   9   1    7.10    2.90
   8  -9   1    1.70    2.50
   8   9   1    0.10    3.00
   8   9   1   -0.20    2.90
   9  -9   1    9.00    3.10
   9   9   1    6.80    3.80
   9   9   1   10.70    3.90
  10   9   1   -7.80    2.60
  10   9   1    9.40    4.20
  10  10  -1   12.00    4.10
  10  10  -1    9.80    4.00
   9 -10  -1    8.10    3.10
   9  10  -1    2.80    3.30
   9  10  -1    1.70    3.10
   8 -10  -1    3.00    2.60
   8  10  -1    0.70    2.60
  -8  10   1    5.00    3.30
   8  10  -1    1.50    2.60
   7 -10  -1   84.59    7.00
   7 -10  -1   74.39    6.80
  -7  10   1   90.99    7.40
   7  10  -1   82.49    7.30
   7  10  -1   93.19    7.60
  -7  10   1   92.39    7.30
   6 -10  -1   -0.10    1.80
   6 -10  -1    2.50    1.90
   6  10  -1   -1.30    1.80
   6  10  -1    1.20    2.10
  -6  10   1   -0.80    1.70
  -6  10   1    2.10    2.10
   5 -10  -1   26.30    3.20
  -5 -10   1   31.60    3.80
   5 -10  -1   27.60    3.30
  -5  10   1   31.20    3.60
  -5  10   1   23.40    3.20
   5  10  -1   21.20    3.10
   5  10  -1   28.30    3.40
   4 -10  -1   99.49    6.50
   4 -10  -1   91.09    6.30
  -4 -10   1   92.39    6.40
  -4 -10   1   95.09    6.30
  -4  10   1  106.79    6.60
   4  10  -1   79.29    6.40
  -4  10   1   91.79    6.50
   4  10  -1   95.29    6.50
   3 -10  -1  156.18    9.70
  -3 -10   1  158.28    9.70
   3 -10  -1  167.68    9.90
  -3 -10   1  175.68    9.70
  -3  10   1  141.79    9.80
   3  10  -1  157.98    9.80
  -3  10   1  177.38   10.00
   3  10  -1  166.08    9.80
   2 -10  -1   23.50    2.10
  -2 -10   1   23.40    2.00
   2 -10  -1   25.70    2.30
  -2 -10   1   22.30    1.70
   2  10  -1   23.50    2.20
  -2  10   1   18.70    2.30
  -2  10   1   20.00    2.30
   2  10  -1   20.40    2.20
   1 -10  -1  279.27   14.90
  -1  10   1  258.77   15.10
  -1  10   1  245.18   15.10
   1  10  -1  290.37   14.90
   1  10  -1  264.37   14.90
  -1  10   1  252.57   15.20
   0  10   1  455.35   26.70
   0  10  -1  513.95   26.20
   0  10   1  470.85   26.70
   0  10   1  515.75   26.80
   0  10  -1  486.95   26.20
   0  10  -1  446.46   26.30
   0  10   1  460.45   26.70
   0  10  -1  487.65   26.30
  -1 -10  -1  923.61   52.19
  -1 -10  -1  951.80   52.09
   1  10   1  991.40   52.29
   1  10   1  944.91   52.29
   1  10   1  986.40   52.29
  -1  10  -1  901.21   51.69
  -2 -10  -1    1.50    1.20
   2 -10   1    0.30    0.70
  -2 -10  -1    1.20    1.10
   2  10   1    1.20    1.30
   2  10   1   -0.40    1.20
  -2  10  -1   -0.30    0.90
  -2  10  -1    1.20    0.90
  -3 -10  -1   94.59    6.60
   3 -10   1   91.79    6.20
  -3 -10  -1  112.69    6.90
   3 -10   1   94.79    6.10
  -3  10  -1  102.39    6.50
   3  10   1  114.69    6.90
   3  10   1  103.69    6.90
  -3  10  -1   93.59    6.40
   4 -10   1   73.09    4.70
  -4 -10  -1   55.19    4.90
   4 -10   1   60.79    4.70
  -4 -10  -1   57.99    4.90
   4  10   1   64.39    5.30
   4  10   1   60.69    5.20
  -4  10  -1   62.09    4.80
  -4  10  -1   64.89    4.90
   5 -10   1    0.70    1.50
   5 -10   1   -1.90    1.40
  -5  10  -1    1.30    1.80
   5  10   1   -0.80    1.80
   5  10   1    2.40    1.80
  -5  10  -1   -1.10    1.70
   6 -10   1    1.90    2.10
   6 -10   1    7.90    2.30
   6  10   1   11.00    3.10
  -6  10  -1    5.50    2.40
  -6  10  -1    5.60    2.40
   6  10   1    6.60    2.60
   7 -10   1    2.10    2.20
  -7  10  -1    1.80    2.30
   7  10   1    2.90    2.60
   7  10   1    1.60    2.60
  -7  10  -1   -4.10    2.10
   8 -10   1   -0.90    1.90
   8  10   1   -2.80    2.50
   8  10   1   -0.50    2.80
   9  10   1   -3.00    2.50
   9  10   1    4.00    3.20
  10  10   1   -0.20    3.70
  10  10   1    1.00    3.40
  10  11  -1    0.80    3.30
  10  11  -1    7.00    4.00
   9 -11  -1    8.30    3.10
   9  11  -1   -1.20    3.20
   9  11  -1    5.10    3.30
   8 -11  -1    0.60    2.20
   8  11  -1    2.60    2.60
   8  11  -1   -1.80    2.70
   7 -11  -1   11.50    2.90
   7 -11  -1    6.30    3.00
   7  11  -1   11.40    3.10
   7  11  -1    6.90    3.00
  -7  11   1    8.40    3.10
  -7  11   1   10.30    2.90
   6 -11  -1    3.80    2.00
   6 -11  -1   -1.20    1.70
  -6  11   1    2.90    2.20
   6  11  -1    3.20    2.40
   6  11  -1   -1.20    2.00
  -6  11   1    1.10    2.10
   5 -11  -1    0.60    1.50
   5 -11  -1    0.00    1.50
   5  11  -1   -0.20    1.70
  -5  11   1    0.50    1.70
  -5  11   1    1.40    1.70
   5  11  -1    3.10    1.90
   4 -11  -1   37.30    3.60
   4 -11  -1   38.50    3.40
  -4 -11   1   37.50    3.60
   4  11  -1   40.40    3.60
  -4  11   1   42.00    3.70
   4  11  -1   34.80    3.60
  -4  11   1   33.20    3.70
  -3 -11   1   29.40    2.70
   3 -11  -1   33.20    2.70
  -3 -11   1   28.20    2.40
   3 -11  -1   22.40    2.60
  -3  11   1   26.10    2.90
  -3  11   1   20.90    2.70
   3  11  -1   28.20    2.80
   3  11  -1   25.40    2.70
   2 -11  -1   68.99    4.60
  -2 -11   1   72.79    4.40
  -2 -11   1   75.49    4.00
   2 -11  -1   71.59    4.50
  -2  11   1   62.89    4.70
  -2  11   1   66.59    4.80
   2  11  -1   71.69    4.60
  -2  11   1   53.49    4.60
   2  11  -1   67.89    4.60
  -1  11   1   96.59    6.10
   1  11  -1   90.79    5.70
   1  11  -1  103.59    5.70
  -1  11   1   88.99    6.00
  -1  11   1   94.99    6.00
  -1  11   1   92.69    6.00
   0  11  -1  291.27   15.80
   0  11   1  295.67   16.30
   0  11  -1  282.17   15.70
   0  11   1  287.77   16.20
   0  11   1  287.37   16.30
   0  11  -1  300.37   15.70
   0  11   1  266.67   16.30
   0  11  -1  270.97   15.80
  -1 -11  -1   38.40    3.00
  -1 -11  -1   39.00    2.90
   1  11   1   35.30    3.10
  -1  11  -1   27.80    2.40
   1  11   1   40.20    3.10
   1  11   1   39.70    3.10
   1  11   1   36.60    3.10
  -1  11  -1   33.80    2.40
  -2 -11  -1    2.20    1.20
  -2 -11  -1    1.40    1.20
   2 -11   1    4.50    0.90
   2  11   1    3.80    1.50
  -2  11  -1    2.80    1.00
   2  11   1    5.90    1.60
  -2  11  -1    4.30    1.20
  -3 -11  -1  259.67   15.00
  -3 -11  -1  266.07   15.00
   3 -11   1  249.28   14.30
   3  11   1  266.07   15.10
  -3  11  -1  241.08   14.70
  -3  11  -1  257.47   14.70
   3  11   1  235.98   15.00
  -4 -11  -1    3.20    1.70
   4 -11   1    2.70    1.30
   4 -11   1    1.00    1.30
  -4  11  -1    3.40    1.70
   4  11   1    1.40    1.90
   4  11   1    1.60    1.80
  -4  11  -1    1.60    1.50
   5 -11   1    5.70    1.80
   5 -11   1    4.00    1.70
  -5  11  -1    2.60    1.90
   5  11   1   -0.10    1.90
   5  11   1    2.10    2.30
  -5  11  -1    0.30    1.90
   6 -11   1   29.90    3.70
   6 -11   1   29.70    3.70
  -6  11  -1   25.50    3.80
  -6  11  -1   32.00    4.10
   6  11   1   33.40    4.60
   6  11   1   33.20    4.60
   7 -11   1    0.90    2.00
   7  11   1    0.50    2.40
   7  11   1    0.00    2.30
  -7  11  -1   -1.90    2.40
   8 -11   1    3.20    2.40
   8  11   1    4.70    3.10
   8  11   1    8.90    3.70
   9  11   1   -0.90    3.60
   9  11   1   -1.20    2.70
  10  12  -1   -0.40    3.20
   9  12  -1   -0.50    3.10
   9  12  -1   -1.90    2.70
   8 -12  -1   14.60    3.40
   8  12  -1   11.20    3.40
   8  12  -1   12.40    3.50
   7 -12  -1    5.00    2.40
   7  12  -1    4.70    2.80
   7  12  -1    6.60    3.10
  -7  12   1    4.00    2.90
   6 -12  -1   26.80    3.70
   6 -12  -1   35.10    4.00
   6  12  -1   32.40    4.20
   6  12  -1   39.30    4.50
  -6  12   1   32.90    4.20
  -6  12   1   29.90    4.10
   5 -12  -1   48.70    4.30
   5 -12  -1   49.40    4.50
  -5  12   1   58.59    4.90
   5  12  -1   53.79    5.10
   5  12  -1   53.99    4.80
  -5  12   1   48.90    4.80
  -4 -12   1    1.90    1.60
   4 -12  -1    0.60    1.30
   4 -12  -1   -0.10    1.20
  -4  12   1    0.10    1.60
   4  12  -1    4.10    1.70
   4  12  -1    1.40    1.60
  -4  12   1    1.90    1.60
  -3 -12   1    5.20    1.50
  -3 -12   1    6.30    1.20
   3 -12  -1    4.50    1.40
   3 -12  -1    7.00    1.40
  -3  12   1    6.70    1.60
   3  12  -1    6.10    1.60
   3  12  -1    5.20    1.50
  -3  12   1    2.50    1.50
  -2 -12   1   14.00    1.50
   2 -12  -1   15.50    1.70
   2  12  -1   15.50    1.90
  -2  12   1   16.30    2.10
   2  12  -1   12.90    1.80
  -2  12   1   14.70    2.10
  -2  12   1   14.30    2.00
   1  12  -1  174.98   10.00
   1  12  -1  149.69    9.90
  -1  12   1  186.78   10.30
   1  12  -1  177.88   10.00
  -1  12   1  182.88   10.40
  -1  12   1  179.18   10.40
  -1  12   1  177.58   10.40
   0  12   1   12.70    1.80
   0  12   1   11.20    1.70
   0  12   1   11.20    1.80
   0  12  -1   11.00    1.30
   0  12  -1   14.80    1.30
   0  12  -1   13.20    1.20
   0  12  -1   12.30    1.30
   0  12   1   10.90    1.80
  -1 -12  -1   36.60    3.00
   1  12   1   46.80    3.50
  -1  12  -1   37.50    2.80
   1  12   1   44.00    3.50
  -1  12  -1   38.30    2.70
  -1  12  -1   45.10    2.90
   1  12   1   45.60    3.40
   1  12   1   46.10    3.50
  -1  12  -1   37.40    2.80
  -2 -12  -1  228.48   13.90
  -2 -12  -1  229.58   14.10
   2 -12   1  249.28   13.40
   2  12   1  251.87   14.30
  -2  12  -1  253.27   13.70
   2  12   1  249.28   14.20
   2  12   1  230.48   14.10
  -2  12  -1  230.18   13.80
   3 -12   1   16.00    1.80
  -3 -12  -1   13.10    2.30
   3 -12   1   15.40    1.50
  -3  12  -1   15.20    2.10
  -3  12  -1   12.70    2.00
   3  12   1   17.50    2.60
   3  12   1   20.20    2.80
   4 -12   1    1.50    1.20
   4 -12   1    0.10    1.00
  -4  12  -1   -0.90    1.40
   4  12   1    0.10    1.80
   4  12   1    2.70    2.00
  -4  12  -1    2.80    1.60
   5 -12   1    4.50    1.70
   5 -12   1    6.10    1.80
   5  12   1    0.60    2.10
  -5  12  -1    3.30    2.00
   5  12   1    3.60    2.20
  -5  12  -1    1.50    1.90
   6 -12   1   16.70    2.80
   6 -12   1   18.50    2.90
  -6  12  -1   11.90    3.10
   6  12   1   12.80    3.40
  -6  12  -1   20.90    3.40
   6  12   1   17.90    3.40
   7 -12   1    9.60    2.60
   7  12   1    9.90    3.10
   7  12   1   12.10    3.60
   8  12   1    4.20    3.00
   8  12   1   -1.50    2.60
   9  12   1   11.00    3.90
   9  12   1    7.90    3.70
   9  13  -1    0.50    3.20
   9  13  -1   -1.10    2.90
   8  13  -1   -1.40    2.70
   8  13  -1    2.60    3.00
   7 -13  -1   41.00    4.70
   7  13  -1   42.20    5.30
   7  13  -1   33.50    4.90
   6 -13  -1   10.10    2.40
   6 -13  -1    6.40    2.20
   6  13  -1    8.90    2.80
  -6  13   1    9.70    2.80
   6  13  -1   10.50    2.80
  -6  13   1    6.90    2.70
   5 -13  -1   83.19    5.70
   5 -13  -1   69.59    5.40
  -5  13   1   65.49    5.70
   5  13  -1   63.39    5.80
   5  13  -1   82.09    6.10
  -5  13   1   69.29    5.70
   4 -13  -1   10.50    2.00
   4 -13  -1   10.00    1.90
  -4 -13   1    7.30    1.90
  -4  13   1   12.50    2.40
  -4  13   1    7.10    2.30
   4  13  -1   10.40    2.20
   4  13  -1   10.50    2.20
   3 -13  -1   -0.70    1.00
  -3 -13   1    0.00    1.00
   3 -13  -1    1.40    1.10
  -3  13   1   -0.20    1.30
  -3  13   1   -1.50    1.30
   3  13  -1    0.30    1.20
   3  13  -1    0.40    1.30
  -2 -13   1   42.10    2.80
   2 -13  -1   44.40    2.90
  -2  13   1   44.60    3.60
   2  13  -1   33.40    3.20
   2  13  -1   38.90    3.20
  -2  13   1   39.10    3.60
  -2  13   1   35.80    3.40
  -2  13   1   50.59    3.50
  -1  13   1   22.60    2.50
  -1  13   1   21.30    2.50
  -1  13   1   24.50    2.50
   1  13  -1   20.10    2.00
   1  13  -1   19.10    2.00
  -1  13   1   24.40    2.60
   1  13  -1   25.00    2.20
   1  13  -1   23.80    1.90
   0  13   1   13.90    1.90
   0  13   1   13.20    1.90
   0  13  -1   11.20    1.30
   0  13  -1   12.20    1.40
   0  13  -1   13.50    1.30
   0  13  -1   12.70    1.20
   0  13   1   12.50    2.00
   0  13   1   14.00    1.90
   1  13   1   17.40    2.30
  -1  13  -1   16.60    1.70
  -1  13  -1   15.50    1.70
  -1  13  -1   19.30    1.60
   1  13   1   14.30    2.10
  -1  13  -1   17.40    1.60
   1  13   1   17.50    2.20
   1  13   1   19.20    2.40
  -2 -13  -1    8.80    1.80
   2  13   1    9.70    1.90
  -2  13  -1    6.90    1.30
   2  13   1    9.30    1.90
  -2  13  -1    8.30    1.50
   2  13   1    7.50    1.90
  -3 -13  -1    5.30    1.80
   3 -13   1    7.90    1.30
   3  13   1    6.00    2.00
  -3  13  -1    6.90    1.60
  -3  13  -1    5.80    1.60
   3  13   1    7.30    2.10
   4 -13   1    1.00    1.00
  -4  13  -1    3.30    1.70
  -4  13  -1    5.10    1.70
   4  13   1   -1.80    1.70
   4  13   1    0.50    1.90
   5 -13   1   62.29    4.90
   5 -13   1   55.39    4.60
   5  13   1   53.19    5.70
  -5  13  -1   69.29    5.30
  -5  13  -1   60.89    5.20
   5  13   1   60.39    5.60
   6 -13   1    7.30    2.20
   6 -13   1    5.50    2.10
   6  13   1   11.60    3.10
   6  13   1    6.40    2.80
  -6  13  -1    8.10    2.70
  -6  13  -1   12.90    3.60
   7  13   1    1.10    2.80
   7  13   1    0.50    2.50
   8  13   1   -6.40    2.40
   8  13   1   -2.20    2.90
   9  13   1    7.20    3.80
   9  13   1   12.50    4.10
   9  14  -1    4.20    3.40
   9  14  -1   -0.40    3.00
   8  14  -1   -2.90    2.80
   8  14  -1    2.40    3.10
   7  14  -1   -1.10    2.50
   7  14  -1    1.00    2.60
   6 -14  -1   47.10    4.90
  -6  14   1   47.60    5.30
   6  14  -1   59.09    5.60
   6  14  -1   41.90    5.20
   5 -14  -1   62.69    5.10
   5  14  -1   66.79    5.40
  -5  14   1   54.09    5.30
  -5  14   1   65.79    5.50
   5  14  -1   62.89    5.50
   4 -14  -1    3.80    1.40
  -4 -14   1    6.80    1.80
   4 -14  -1    3.10    1.50
  -4  14   1    5.00    2.10
   4  14  -1    2.40    1.80
   4  14  -1    3.50    1.90
  -4  14   1    2.20    1.80
   3 -14  -1    1.20    1.00
  -3 -14   1   -0.50    1.10
   3 -14  -1    1.30    0.90
  -3  14   1    2.70    1.50
   3  14  -1    0.20    1.40
  -3  14   1   -1.10    1.40
  -3  14   1   -0.20    1.60
   3  14  -1    1.40    1.40
  -2  14   1   12.70    2.20
  -2  14   1   13.80    2.20
  -2  14   1   13.40    2.20
   2  14  -1   13.80    2.00
  -2  14   1   16.20    2.20
   2  14  -1   16.20    1.90
  -1  14   1   15.50    2.20
  -1  14   1   16.50    2.10
   1  14  -1   15.70    1.60
  -1  14   1   15.80    2.20
   1  14  -1   11.40    1.60
  -1  14   1   16.40    2.20
   1  14  -1   13.90    1.80
   1  14  -1   18.70    1.70
   0  14   1   23.90    2.60
   0  14  -1   19.60    1.70
   0  14   1   24.80    2.70
   0  14  -1   23.30    1.80
   0  14   1   21.60    2.40
   0  14  -1   23.50    2.00
   0  14  -1   24.40    2.00
   0  14   1   23.40    2.60
   1  14   1    2.10    1.40
   1  14   1    2.70    1.40
  -1  14  -1    2.90    0.90
   1  14   1   -0.20    1.30
  -1  14  -1    1.10    0.70
   1  14   1   -0.10    1.10
  -1  14  -1    1.00    1.00
  -1  14  -1    2.60    1.10
  -2 -14  -1   83.19    6.00
  -2  14  -1   85.69    5.60
   2  14   1  103.99    6.50
  -2  14  -1   90.59    5.80
   2  14   1   92.29    6.40
   2  14   1   87.29    6.20
  -3 -14  -1   12.80    2.30
   3 -14   1   13.30    1.50
   3  14   1    9.10    2.30
  -3  14  -1   12.40    2.00
   3  14   1    8.40    2.20
  -3  14  -1   15.00    2.20
   3  14   1   13.50    2.50
   4 -14   1    9.20    1.30
   4  14   1    4.50    2.30
  -4  14  -1   11.00    2.20
   4  14   1    6.70    2.50
  -4  14  -1   10.30    2.10
   5 -14   1    4.00    1.40
   5 -14   1   -1.70    1.30
  -5  14  -1   -0.60    1.80
   5  14   1    0.90    2.30
   5  14   1   -0.10    2.10
  -5  14  -1    2.00    1.90
  -6  14  -1   12.80    3.00
   6  14   1    8.10    3.00
   6  14   1   13.80    3.40
   7  14   1   -1.80    2.40
   7  14   1   -0.10    2.80
   8  14   1   13.60    4.10
   8  14   1   18.80    4.40
   9  14   1   15.30    4.30
   9  14   1    8.50    5.80
   9  15  -1    2.60    3.20
   9  15  -1    6.50    3.60
   8  15  -1    5.60    3.20
   8  15  -1   -1.60    2.50
   7  15  -1   12.60    3.30
   7  15  -1    5.20    3.10
   6  15  -1    1.80    2.30
  -6  15   1    4.20    2.70
   6  15  -1    0.90    2.30
   5 -15  -1   -0.50    1.40
   5 -15  -1    2.90    1.60
  -5  15   1    0.80    2.00
  -5  15   1    2.60    2.00
   5  15  -1    2.60    2.10
   5  15  -1   -2.80    1.80
   4 -15  -1   10.60    2.00
  -4 -15   1   12.30    2.40
   4 -15  -1   11.60    1.80
  -4  15   1   11.90    2.60
   4  15  -1   16.40    2.60
   4  15  -1   11.50    2.40
  -4  15   1   14.20    2.60
   3 -15  -1   -0.10    0.40
  -3 -15   1    1.00    1.10
   3 -15  -1    0.60    0.80
  -3  15   1    2.70    1.60
  -3  15   1    0.90    1.60
  -3  15   1    0.30    1.70
   3  15  -1    3.80    1.60
   3  15  -1    3.90    1.50
  -2  15   1   11.60    2.20
  -2  15   1   10.40    2.00
  -2  15   1   14.40    2.40
   2  15  -1   11.20    1.90
  -2  15   1   13.20    2.20
   2  15  -1   10.30    1.70
   2  15  -1   10.90    1.80
  -1  15   1  154.48    9.20
   1  15  -1  160.38    8.60
   1  15  -1  160.08    8.80
  -1  15   1  158.38    9.10
  -1  15   1  122.49    9.00
   1  15  -1  121.19    8.60
  -1  15   1  147.49    9.20
   1  15  -1  155.88    8.60
   0  15  -1  344.67   19.30
   0  15  -1  370.26   19.10
   0  15   1  341.27   19.90
   0  15  -1  343.17   19.30
   0  15   1  355.76   19.80
   0  15   1  330.57   19.80
   0  15  -1  343.37   19.10
   0  15   1  336.07   19.70
  -1  15  -1   11.60    1.30
  -1  15  -1   13.30    1.70
   1  15   1   16.30    2.20
  -1  15  -1   10.00    1.60
   1  15   1   16.50    2.30
   1  15   1   19.80    2.50
   1  15   1   17.00    2.40
  -1  15  -1   15.40    1.50
  -2 -15  -1   66.89    5.50
  -2  15  -1   77.29    5.30
  -2  15  -1   86.99    5.10
   2  15   1   78.39    5.80
   2  15   1   73.59    5.90
  -2  15  -1   85.89    5.40
   2  15   1   80.89    5.80
   2  15   1   82.49    5.90
   3 -15   1   50.99    3.70
   3  15   1   59.59    5.20
  -3  15  -1   68.19    4.50
   3  15   1   63.09    5.10
  -3  15  -1   70.89    4.70
   3  15   1   57.99    5.00
   4 -15   1   41.50    3.20
  -4  15  -1   35.20    3.70
   4  15   1   37.10    4.40
   4  15   1   35.10    4.30
  -4  15  -1   36.10    3.80
  -5  15  -1   37.60    4.20
   5  15   1   38.30    4.60
   5  15   1   31.30    4.50
   6  15   1    1.30    2.50
   6  15   1    3.20    2.50
   7  15   1   -4.00    2.40
   7  15   1    2.80    2.80
   8  15   1    4.50    3.00
   8  15   1    7.40    3.70
   8  16  -1    1.80    2.80
   8  16  -1    2.50    2.90
   7  16  -1    3.10    2.80
   7  16  -1    4.10    2.80
   6  16  -1   22.00    3.60
   6  16  -1   18.00    3.80
   5 -16  -1    0.80    1.50
   5  16  -1    1.90    2.10
  -5  16   1    5.90    2.30
   5  16  -1   -2.60    2.10
   4 -16  -1    0.70    0.90
   4 -16  -1    1.60    1.20
   4  16  -1    4.40    1.90
  -4  16   1    2.10    1.80
   4  16  -1    0.70    1.60
  -4  16   1    4.00    1.90
  -4  16   1    2.00    1.90
  -3 -16   1   -0.70    1.00
  -3  16   1   -0.10    1.60
   3  16  -1   -0.50    1.30
  -3  16   1   -0.40    1.40
  -3  16   1   -0.20    1.60
   3  16  -1    1.40    1.60
   2  16  -1   50.09    3.90
  -2  16   1   43.50    4.20
   2  16  -1   54.19    4.00
  -2  16   1   49.60    4.20
  -2  16   1   46.90    4.30
   2  16  -1   52.49    3.70
   2  16  -1   52.99    3.80
  -1  16   1  168.58   10.10
  -1  16   1  172.78   10.00
   1  16  -1  144.99    9.40
   1  16  -1  161.08    9.50
   1  16  -1  177.88    9.80
   1  16  -1  168.28    9.80
  -1  16   1  180.78   10.20
  -1  16   1  150.88   10.10
   0  16   1   10.30    1.80
   0  16   1    3.50    1.70
   0  16  -1    5.60    1.30
   0  16  -1    6.70    1.00
   0  16   1    8.20    1.80
   0  16   1    5.50    1.80
   0  16  -1    6.90    1.40
  -1  16  -1    8.70    1.20
   1  16   1    8.80    1.90
  -1  16  -1    9.30    1.10
   1  16   1    9.50    2.10
  -1  16  -1    5.80    1.40
   1  16   1    7.50    1.90
   1  16   1   10.70    2.10
  -1  16  -1    8.60    1.50
  -2  16  -1   69.29    4.90
   2  16   1   76.69    5.70
  -2  16  -1   76.39    5.20
   2  16   1   73.79    5.70
  -2  16  -1   80.19    5.30
   2  16   1   80.29    5.90
   2  16   1   74.39    5.60
  -2  16  -1   78.29    4.90
   3  16   1   31.60    3.80
  -3  16  -1   39.80    3.50
  -3  16  -1   35.40    3.10
   3  16   1   38.70    4.20
   3  16   1   27.80    3.70
  -4  16  -1    6.20    2.00
   4  16   1    8.20    2.40
   4  16   1   12.00    2.80
  -4  16  -1   11.80    2.20
   4  16   1    3.80    2.40
  -5  16  -1    4.20    2.10
   5  16   1   -0.80    2.30
   5  16   1    4.20    2.50
   6  16   1    1.30    2.50
   6  16   1    0.00    2.60
   7  16   1   20.10    4.30
   7  16   1   15.70    4.00
   8  16   1    5.60    3.50
   8  16   1    5.30    3.40
   8  17  -1    2.90    3.10
   8  17  -1   -4.40    2.40
   7  17  -1    1.50    2.70
   7  17  -1    4.40    2.60
   6  17  -1    1.80    2.30
   6  17  -1   -0.30    2.20
   5  17  -1    4.10    2.10
   5  17  -1    3.60    2.20
  -5  17   1    3.70    2.30
   4  17  -1    3.40    2.10
  -4  17   1    1.90    2.00
   4  17  -1    3.90    1.90
  -4  17   1    2.50    2.10
   3  17  -1    0.30    1.50
   3  17  -1    0.00    1.50
   3  17  -1   -1.70    1.40
  -3  17   1   -2.20    1.60
  -3  17   1   -2.60    1.40
  -3  17   1    2.10    1.80
  -3  17   1   -0.80    1.70
   2  17  -1   46.40    3.70
  -2  17   1   42.20    4.00
   2  17  -1   37.30    3.60
   2  17  -1   47.50    3.50
   2  17  -1   46.50    3.50
  -2  17   1   46.50    3.90
  -2  17   1   36.30    4.00
  -1  17   1   48.00    4.10
   1  17  -1   44.90    3.20
   1  17  -1   45.20    3.60
  -1  17   1   44.10    4.00
   1  17  -1   49.50    3.60
  -1  17   1   45.00    3.80
  -1  17   1   43.40    4.20
   1  17  -1   46.40    3.20
   0  17  -1   12.60    1.20
   0  17  -1   12.70    1.80
   0  17  -1   15.90    1.80
   0  17   1   13.10    2.30
   0  17   1   16.70    2.30
   0  17   1   15.30    2.30
   0  17   1   11.00    2.40
  -1  17  -1   65.79    3.90
   1  17   1   66.69    5.10
  -1  17  -1   77.99    4.50
  -1  17  -1   59.29    3.80
   1  17   1   66.59    5.20
   1  17   1   61.99    4.90
   1  17   1   68.89    5.10
  -1  17  -1   50.59    4.30
  -2  17  -1    7.60    1.80
   2  17   1   10.10    2.10
   2  17   1    5.60    2.20
  -2  17  -1    6.10    1.50
   2  17   1    8.90    2.20
  -2  17  -1    8.30    1.40
   2  17   1    9.70    2.20
  -2  17  -1    8.60    1.80
   3  17   1    2.20    1.90
   3  17   1    0.40    1.80
  -3  17  -1   -0.80    1.20
  -3  17  -1   -1.30    1.50
   3  17   1    2.90    2.00
   4  17   1    1.30    2.20
   4  17   1    2.90    2.40
   4  17   1    0.00    2.00
  -4  17  -1   -0.50    1.70
   5  17   1   -1.50    2.10
   5  17   1    2.50    2.50
  -5  17  -1    1.80    2.10
   6  17   1    6.10    2.80
   6  17   1    3.20    2.80
   7  17   1    6.60    3.40
   7  17   1    5.20    3.20
   7  18  -1   -1.70    2.50
   7  18  -1    4.40    3.00
   6  18  -1    1.70    2.50
   6  18  -1    0.70    2.50
  -5  18   1   13.20    3.10
   5  18  -1   13.40    2.80
   5  18  -1   10.50    2.90
  -4  18   1   20.00    3.30
   4  18  -1   16.00    2.90
   4  18  -1   18.80    2.80
  -4  18   1   16.80    3.10
  -3  18   1    4.90    2.10
   3  18  -1    4.20    1.90
  -3  18   1    6.70    2.10
   3  18  -1    5.10    1.70
  -3  18   1    3.90    2.10
   3  18  -1    4.20    1.80
   2  18  -1   19.90    2.40
  -2  18   1   15.90    2.50
  -2  18   1   17.50    2.60
  -2  18   1   15.20    2.50
   2  18  -1   12.90    2.20
   2  18  -1   12.40    1.90
  -2  18   1   19.90    2.40
   2  18  -1   10.50    1.80
   1  18  -1   15.30    2.00
  -1  18   1    8.80    2.30
  -1  18   1   12.40    2.30
   1  18  -1   15.60    1.50
   1  18  -1   14.00    1.50
  -1  18   1   12.40    2.20
  -1  18   1   13.20    2.50
   1  18  -1   13.60    1.90
   0  18   1  116.39    7.60
   0  18   1  118.19    7.40
   0  18  -1  122.89    6.90
   0  18   1  110.89    7.40
   0  18  -1   91.09    6.70
   1  18   1   86.89    6.60
  -1  18  -1   88.59    5.90
  -1  18  -1   86.49    5.90
   1  18   1   98.69    6.60
   1  18   1   97.39    6.80
   1  18   1  100.69    6.50
  -2  18  -1  106.29    6.80
   2  18   1  105.49    7.50
   2  18   1   89.59    7.30
   2  18   1  113.89    7.40
  -2  18  -1  107.49    6.40
  -2  18  -1  104.79    6.30
   3  18   1    5.30    2.40
  -3  18  -1    2.90    1.70
  -3  18  -1    4.10    1.70
   3  18   1    4.70    2.20
   3  18   1    7.50    2.30
  -3  18  -1    1.50    1.70
   4  18   1   -0.60    2.10
  -4  18  -1    1.80    1.80
   4  18   1    2.10    2.30
   5  18   1    3.30    2.50
   5  18   1   -1.60    2.30
   6  18   1   -0.40    2.70
   6  18   1    4.10    2.70
   7  18   1   -3.90    2.50
   7  18   1   -1.20    2.80
   7  19  -1   -0.20    2.80
   7  19  -1    3.30    3.00
   6  19  -1   -0.50    2.40
   6  19  -1   -0.70    2.30
  -6  19   1    1.30    2.70
   5  19  -1    4.40    2.30
  -5  19   1    2.20    2.30
   5  19  -1   -0.50    2.00
  -4  19   1    5.00    2.40
  -4  19   1   -0.20    1.90
   4  19  -1    2.70    1.90
   4  19  -1   -0.30    1.60
   4  19  -1   -0.20    1.90
  -4  19   1   -1.20    1.90
  -3  19   1    3.10    1.90
  -3  19   1    2.90    2.10
   3  19  -1    1.40    1.80
  -3  19   1   -1.50    1.70
   3  19  -1    1.30    1.50
   3  19  -1    1.50    1.70
   2  19  -1    0.90    1.50
  -2  19   1    1.80    1.90
  -2  19   1    1.50    1.80
   2  19  -1    0.10    1.20
  -2  19   1    2.00    1.70
   2  19  -1   -0.40    1.30
  -1  19   1   -0.10    1.50
   1  19  -1    0.10    0.70
   1  19  -1   -1.10    1.10
   1  19  -1   -1.80    1.20
  -1  19   1   -0.20    1.50
  -1  19   1   -1.70    1.60
   1  19  -1   -0.40    0.80
   0  19  -1   10.30    1.60
   0  19   1    7.90    2.40
   0  19   1    7.10    2.00
   0  19   1   10.30    2.30
   0  19  -1    9.90    1.60
   1  19   1  150.78   10.00
  -1  19  -1  137.09    9.10
  -1  19  -1  183.08    9.20
   1  19   1  150.78    9.70
   1  19   1  142.59    9.80
  -2  19  -1    2.70    1.00
  -2  19  -1    1.90    1.50
   2  19   1    5.90    2.20
   2  19   1    3.80    1.90
  -2  19  -1    3.30    1.10
  -2  19  -1    5.40    1.60
   2  19   1    2.90    2.10
   3  19   1    2.50    2.10
   3  19   1    0.90    2.00
   3  19   1    1.50    2.10
  -3  19  -1   -3.50    1.20
  -3  19  -1   -0.40    1.60
  -3  19  -1   -1.60    1.50
   4  19   1   -0.50    2.10
  -4  19  -1    3.00    2.00
  -4  19  -1    2.50    2.10
   4  19   1   -1.00    2.10
   5  19   1    8.50    3.00
   5  19   1    8.90    3.00
   6  19   1    2.50    2.90
   6  19   1   -0.40    2.70
   6  20  -1    2.60    2.50
  -6  20   1    1.00    2.50
   6  20  -1   -0.20    2.40
   5  20  -1    5.70    2.60
  -5  20   1    0.60    2.30
   5  20  -1    2.60    2.30
   4  20  -1    7.20    2.10
   4  20  -1    7.30    2.50
  -4  20   1    3.40    2.20
  -4  20   1   10.60    2.90
  -3  20   1   38.70    3.90
  -3  20   1   26.50    3.60
  -3  20   1   25.30    3.60
   3  20  -1   30.00    3.10
   3  20  -1   27.70    3.40
   3  20  -1   35.00    3.70
   2  20  -1    5.70    1.90
   2  20  -1    7.80    1.50
  -2  20   1    6.40    1.90
  -2  20   1    4.60    2.20
  -2  20   1    2.00    2.00
   2  20  -1    3.60    1.60
  -1  20   1    1.00    1.70
  -1  20   1    1.50    1.80
  -1  20   1   -0.80    1.50
   1  20  -1    0.10    1.30
   1  20  -1    1.50    1.20
   0  20   1    3.10    1.90
   0  20   1    3.40    2.00
   0  20  -1    6.30    1.50
   0  20   1    2.70    1.70
   0  20  -1    4.00    1.30
   1  20   1    5.20    2.10
   1  20   1    2.30    1.90
   1  20   1    2.30    1.90
  -1  20  -1    3.90    1.30
  -1  20  -1    2.40    1.40
  -2  20  -1   11.90    1.80
  -2  20  -1    6.30    1.70
   2  20   1   10.20    2.50
   2  20   1    7.20    2.40
   2  20   1    6.10    2.20
  -3  20  -1    4.90    1.50
  -3  20  -1    5.30    2.00
   3  20   1    3.30    2.20
  -3  20  -1    0.80    1.70
   3  20   1    2.90    2.30
  -4  20  -1    4.30    2.10
  -4  20  -1    0.50    1.70
   4  20   1    1.80    2.20
  -4  20  -1   -1.00    1.80
   4  20   1    3.20    2.60
   5  20   1   -2.50    2.30
   5  20   1    1.20    2.50
   6  20   1    4.50    3.20
   6  20   1    2.80    2.90
   5  21  -1   -1.70    2.00
  -5  21   1   -1.80    2.20
   5  21  -1    0.80    2.30
  -5  21   1    3.80    2.60
   4  21  -1   15.40    2.90
  -4  21   1    8.30    2.50
  -4  21   1    7.20    2.70
   4  21  -1    8.20    2.20
  -3  21   1   51.29    5.00
   3  21  -1   51.99    4.10
  -3  21   1   43.40    4.50
   3  21  -1   48.30    4.60
   3  21  -1   46.30    4.50
  -3  21   1   44.20    4.70
  -2  21   1    2.70    2.00
   2  21  -1    7.60    1.90
   2  21  -1    7.00    1.80
  -2  21   1    6.50    2.30
   2  21  -1    5.30    1.30
  -2  21   1    4.30    1.80
  -1  21   1    1.70    1.90
   1  21  -1    1.90    1.30
  -1  21   1   -1.50    1.40
   1  21  -1    2.80    1.40
  -1  21   1   -0.20    1.70
   0  21   1   -1.20    1.70
   0  21   1   -3.00    1.40
   0  21   1   -0.60    1.80
   0  21  -1   -1.30    1.10
   0  21  -1    1.00    1.10
   1  21   1    4.20    2.00
  -1  21  -1    2.40    1.30
   1  21   1    2.00    2.10
  -1  21  -1    2.90    1.20
   1  21   1    1.40    1.80
  -2  21  -1    0.90    1.40
   2  21   1    3.30    2.00
  -2  21  -1    3.30    1.40
   2  21   1    1.90    2.20
   3  21   1    1.00    2.20
   3  21   1    0.90    2.30
  -3  21  -1    1.10    1.70
  -3  21  -1    1.70    1.70
  -4  21  -1    1.80    2.10
   4  21   1    2.30    2.50
  -4  21  -1   -1.20    1.70
   4  21   1   -2.00    2.10
  -5  21  -1    2.70    2.40
   5  21   1    1.60    2.50
   5  21   1    3.70    2.90
   5  22  -1   -1.60    2.00
  -5  22   1    0.10    2.40
  -4  22   1    0.70    2.20
   4  22  -1    2.70    1.90
   4  22  -1    3.20    2.40
  -4  22   1    4.00    2.50
   3  22  -1    0.10    2.20
  -3  22   1    2.90    2.20
   3  22  -1    3.80    2.00
   3  22  -1    0.10    1.50
  -3  22   1    0.40    1.90
   2  22  -1   16.10    2.40
  -2  22   1   19.90    2.70
  -2  22   1   15.70    2.80
   2  22  -1   13.60    2.30
  -2  22   1   16.80    3.00
  -1  22   1   -1.40    1.40
  -1  22   1    0.70    1.90
   1  22  -1    0.00    1.20
  -1  22   1   -1.20    1.70
   1  22  -1   -0.40    1.30
   0  22   1    4.50    1.70
   0  22   1    1.80    2.00
   0  22  -1    5.20    1.40
   0  22  -1    0.70    1.10
   0  22   1    1.50    1.90
  -1  22  -1    0.50    1.10
   1  22   1   -2.10    1.70
  -1  22  -1   -1.90    1.10
   1  22   1    0.10    2.80
   1  22   1   -2.10    1.90
  -2  22  -1   -0.40    1.40
   2  22   1    3.00    2.20
  -2  22  -1    2.50    1.30
   2  22   1   -0.10    1.90
   3  22   1    4.80    2.60
  -3  22  -1    7.60    2.00
  -3  22  -1    4.70    2.00
   3  22   1    3.00    2.20
  -4  22  -1    5.10    2.30
   4  22   1   10.00    2.80
   4  22   1    5.40    2.80
  -3  23   1    1.50    2.30
   3  23  -1    5.30    2.10
   2  23  -1    0.50    1.50
   2  23  -1    3.70    1.60
  -2  23   1    0.50    2.00
   1  23  -1    8.00    1.70
  -1  23   1    7.90    2.40
   1  23  -1    6.90    1.60
   0  23  -1   -0.30    1.00
   0  23   1   -0.90    1.90
   0  23  -1    1.50    1.10
   1  23   1   -2.20    1.70
  -1  23  -1    2.70    1.10
  -1  23  -1    0.90    1.10
   1  23   1   -0.70    1.70
   2  23   1   -0.60    1.90
  -2  23  -1    1.40    1.40
   2  23   1   -2.40    1.90
  -2  23  -1    3.00    1.30
   3  23   1    2.70    2.20
  -3  23  -1    0.50    1.70
   3  23   1    6.20    3.10
  -3  23  -1    5.10    1.80
   1  24  -1    3.70    1.30
  -1  24   1    1.20    2.20
   1  24  -1    3.70    1.40
   0  24   1   -1.30    2.10
   0  24  -1   -0.50    0.80
  -1  24  -1   -0.20    0.70
   1  24   1   -1.90    1.90
  11   0  -2   -8.40    2.40
  10   0  -2    3.60    2.90
  10   0  -2    3.30    2.80
   9   0  -2    2.50    2.70
  -9   0   2    1.60    2.60
   9   0  -2   -1.20    2.40
   8   0  -2  115.49    9.20
  -8   0   2  117.19    8.80
   8   0  -2  113.79    8.80
   7   0  -2   -0.70    2.00
  -7   0   2   -0.30    1.80
   7   0  -2    0.20    2.10
   6   0  -2  496.95   28.30
   6   0  -2  453.65   28.20
  -6   0   2  500.15   28.30
  -6   0   2  510.85   28.30
  -5   0   2    0.00    1.40
   5   0  -2    1.30    1.60
   5   0  -2    1.00    1.60
  -5   0   2    0.30    1.40
   4   0  -2  775.62   39.00
  -4   0   2  636.14   38.70
  -4   0   2  648.54   38.70
   4   0  -2  723.83   38.80
   3   0  -2    1.10    1.40
  -3   0   2    0.30    1.20
  -3   0   2    0.70    1.20
   3   0  -2    0.50    1.20
  -2   0   2   78.09    4.90
   2   0  -2   78.09    4.90
   2   0  -2   69.59    4.80
  -2   0   2   75.79    4.90
  -1   0   2    1.60    1.00
   1   0  -2    1.80    0.90
  -1   0   2    1.10    0.90
  -1   0   2    1.30    1.00
   1   0  -2    2.10    0.90
   1   0  -2    1.60    0.90
   0   0   2   99.99    5.90
   0   0   2   94.99    5.80
   0   0  -2  105.39    5.90
   0   0  -2   99.19    5.90
   0   0   2  100.39    5.80
   0   0  -2  100.39    5.90
   0   0  -2   93.69    5.80
   0   0   2   85.69    5.80
   1   0   2    3.80    1.20
   1   0   2    2.70    1.10
  -1   0  -2    3.60    1.20
  -1   0  -2    5.00    1.30
   1   0   2    3.80    1.10
   2   0   2 2733.23  150.48
  -2   0  -2 2723.53  150.48
  -2   0  -2 2810.42  150.48
   2   0   2 2788.52  150.48
   3   0   2    3.00    1.40
  -3   0  -2    0.80    1.40
  -3   0  -2    1.50    1.40
   3   0   2    1.80    1.50
   4   0   2  404.16   23.40
  -4   0  -2  418.76   23.50
  -4   0  -2  389.06   23.40
   4   0   2  418.06   23.40
   5   0   2   -0.10    1.60
  -5   0  -2    1.00    1.60
   5   0   2   -1.10    1.50
  -5   0  -2   -0.20    1.50
   6   0   2    1.50    1.90
   6   0   2    0.90    2.00
  -6   0  -2    0.10    1.70
  -6   0  -2    0.80    2.00
  -7   0  -2   -0.20    2.30
   7   0   2   -1.60    2.20
   7   0   2   -2.50    1.80
  -8   0  -2   -2.10    2.50
   8   0   2    1.80    2.30
   8   0   2    5.60    2.80
   9   0   2   -4.40    3.00
   9   0   2   -1.80    3.30
  10   0   2   16.10    4.50
  11  -1  -2   53.89    7.50
  10  -1  -2    7.50    3.50
  10  -1  -2    8.40    3.50
  10   1  -2   13.90    4.10
  10   1  -2   10.40    3.80
   9  -1  -2    3.50    2.70
   9  -1  -2   -0.50    2.40
   9   1  -2    0.30    2.60
  -9   1   2    7.40    3.10
   9   1  -2    1.10    2.70
  -8  -1   2   31.10    4.70
   8  -1  -2   39.90    5.10
   8  -1  -2   34.60    4.70
  -8   1   2   31.70    4.60
   8   1  -2   39.70    5.20
   8   1  -2   38.60    5.10
   7  -1  -2    2.00    2.20
   7  -1  -2    3.10    2.30
  -7  -1   2    0.30    1.90
  -7   1   2    2.20    2.60
   7   1  -2    5.30    2.40
   7   1  -2    0.60    2.40
  -7   1   2   -0.30    1.90
  -6  -1   2    0.70    1.70
   6  -1  -2   -0.50    1.80
  -6  -1   2    1.40    1.70
   6  -1  -2    1.80    1.90
  -6   1   2   -1.80    1.50
   6   1  -2    0.00    1.60
   6   1  -2    1.50    1.90
  -6   1   2    0.30    1.70
   5  -1  -2  113.89    8.70
  -5  -1   2  138.39    8.80
   5  -1  -2  136.19    8.80
  -5  -1   2  151.78    9.00
   5   1  -2  139.79    8.90
  -5   1   2  125.19    8.80
   5   1  -2  140.39    9.00
  -5   1   2  146.29    8.90
   4  -1  -2    8.80    2.00
  -4  -1   2   12.10    2.20
   4  -1  -2    8.50    2.00
  -4  -1   2   12.50    2.10
  -4   1   2   12.70    2.10
   4   1  -2   11.40    2.00
   4   1  -2   13.50    2.30
  -4   1   2    9.30    2.00
  -3  -1   2    9.60    1.80
   3  -1  -2   11.30    1.90
  -3  -1   2   12.60    2.00
   3  -1  -2    7.90    1.80
  -3   1   2    9.50    1.80
   3   1  -2   13.30    2.00
   3   1  -2   10.30    1.80
  -3   1   2   13.60    2.00
   2  -1  -2 2091.19  108.29
   2  -1  -2 2042.70  108.29
  -2  -1   2 1899.01  108.19
  -2  -1   2 1959.80  108.19
   2   1  -2 1786.82  108.19
   2   1  -2 1903.61  108.19
  -2   1   2 2188.68  108.39
  -2   1   2 2030.50  108.29
  -1  -1   2 3292.47  171.78
  -1  -1   2 3085.09  170.88
   1  -1  -2 3297.17  172.48
   1  -1  -2 3272.77  172.48
   1  -1  -2 3024.20  171.48
   1   1  -2 3127.79  172.38
  -1   1   2 3178.88  170.98
   1   1  -2 3014.70  171.28
  -1   1   2 3189.38  172.28
  -1   1   2 3015.70  171.68
   1   1  -2 3109.69  171.98
   0  -1   2   61.19    3.90
   0  -1  -2   63.29    4.00
   0  -1   2   62.69    3.90
   0  -1  -2   55.19    4.00
   0  -1  -2   66.29    4.00
   0  -1  -2   58.09    4.00
   0  -1   2   62.69    3.90
   0   1  -2   60.29    3.80
   0   1   2   65.09    4.10
   0   1  -2   61.79    3.90
   0   1   2   60.49    4.00
   0   1   2   63.39    4.00
   0   1  -2   59.39    3.80
   0   1  -2   61.69    3.90
   0   1   2   60.49    4.00
  -1  -1  -2 6690.13  358.56
   1  -1   2 6691.73  358.46
   1  -1   2 6617.24  358.16
  -1  -1  -2 6561.94  357.66
   1   1   2 6357.96  358.26
  -1   1  -2 6728.03  358.66
   1   1   2 6636.64  359.06
  -1   1  -2 6407.76  358.36
   1   1   2 6440.06  359.36
   2  -1   2   47.80    3.60
  -2  -1  -2   54.19    3.90
  -2  -1  -2   56.09    3.90
   2  -1   2   46.60    3.80
  -2   1  -2   50.19    3.70
  -2   1  -2   47.80    3.70
   2   1   2   53.19    3.80
   2   1   2   56.39    3.90
  -3  -1  -2   83.79    5.90
   3  -1   2   83.79    5.70
  -3  -1  -2   83.49    5.90
   3  -1   2   83.39    5.70
  -3   1  -2   88.49    5.80
  -3   1  -2   86.49    5.80
   3   1   2   84.19    5.80
   3   1   2   83.09    5.80
  -4  -1  -2  290.07   17.70
  -4  -1  -2  282.77   17.70
   4  -1   2  282.87   17.60
   4  -1   2  310.57   17.70
   4   1   2  316.47   17.80
  -4   1  -2  314.67   17.80
   4   1   2  304.67   17.70
  -4   1  -2  308.37   17.70
   5  -1   2   29.20    3.70
   5  -1   2   28.60    3.50
  -5  -1  -2   24.80    3.50
  -5  -1  -2   25.20    3.40
   5   1   2   24.20    3.40
   5   1   2   26.10    3.40
  -5   1  -2   33.20    3.80
  -5   1  -2   27.90    3.50
  -6  -1  -2    2.50    2.10
   6  -1   2    6.00    2.30
   6  -1   2    3.30    2.00
  -6  -1  -2    4.40    2.20
   6   1   2    4.60    2.10
  -6   1  -2    3.90    2.10
   6   1   2    0.30    1.90
  -6   1  -2    7.10    2.30
   7  -1   2   -2.70    1.70
  -7  -1  -2   -1.90    2.10
   7  -1   2   -1.90    2.40
   7   1   2    1.10    2.20
  -7   1  -2    2.80    2.40
   7   1   2    1.60    2.50
  -8  -1  -2   -3.30    2.40
   8  -1   2    0.60    2.50
   8  -1   2    2.00    2.40
   8   1   2   -3.90    2.30
  -8   1  -2   -1.80    2.40
   8   1   2    6.90    2.90
   9  -1   2   -2.70    2.50
   9   1   2   -1.00    2.60
   9   1   2   -2.70    2.60
  10  -1   2   -3.00    2.80
  10   1   2   -4.60    2.80
  11  -2  -2   18.80    4.60
  11   2  -2   19.60    4.70
  10  -2  -2    6.60    3.30
  10   2  -2   -0.50    3.20
  10   2  -2   -1.40    2.60
   9  -2  -2   -2.50    2.20
   9  -2  -2    2.50    2.90
   9   2  -2    0.70    2.80
   9   2  -2    2.70    2.60
  -9   2   2   -1.20    2.40
   8  -2  -2  163.78   11.50
  -8  -2   2  173.18   11.70
   8  -2  -2  176.98   11.60
   8   2  -2  158.38   11.40
  -8   2   2  160.38   11.40
   8   2  -2  150.48   11.40
  -7  -2   2   14.70    3.10
   7  -2  -2   17.50    3.20
   7  -2  -2   20.30    3.30
  -7   2   2   16.50    3.20
   7   2  -2   17.90    3.40
   7   2  -2   25.60    3.80
  -7   2   2   22.60    3.80
  -6  -2   2  154.28   10.40
  -6  -2   2  162.18   10.50
   6  -2  -2  169.88   10.60
   6  -2  -2  166.88   10.50
  -6   2   2  153.08   10.50
   6   2  -2  155.18   10.50
  -6   2   2  170.78   10.60
   6   2  -2  154.58   10.60
  -5  -2   2    0.60    1.50
   5  -2  -2    5.40    1.90
   5  -2  -2    6.20    1.90
  -5  -2   2    5.30    1.90
  -5   2   2    1.30    1.70
   5   2  -2    3.30    1.80
  -5   2   2    3.70    1.70
   5   2  -2    4.90    1.80
  -4  -2   2   40.60    3.60
   4  -2  -2   37.10    3.70
  -4  -2   2   45.70    3.70
   4   2  -2   42.10    3.80
  -4   2   2   50.09    3.80
   4   2  -2   42.20    3.70
  -4   2   2   45.30    3.80
   3  -2  -2 1102.29   63.29
  -3  -2   2 1199.98   63.19
  -3  -2   2 1139.59   63.19
   3   2  -2 1249.97   63.29
  -3   2   2 1208.18   63.29
   3   2  -2 1200.78   63.29
  -3   2   2  967.00   63.19
  -2  -2   2 9604.34  505.15
   2  -2  -2 8911.31  505.95
   2  -2  -2 9285.17  506.35
   2   2  -2 9391.46  505.65
  -2   2   2 8472.65  504.95
   2   2  -2 9999.00  506.05
   1  -2  -2 1707.13   87.39
  -1  -2   2 1496.05   87.19
  -1  -2   2 1599.04   87.19
  -1  -2   2 1487.35   87.79
   1  -2  -2 1672.53   87.39
   1  -2  -2 1642.84   87.39
   1   2  -2 1469.65   87.19
  -1   2   2 1612.34   87.39
  -1   2   2 1602.14   87.39
   1   2  -2 1699.63   87.89
  -1   2   2 1704.33   87.39
   1   2  -2 1561.44   87.19
   0  -2   2  792.12   42.80
   0  -2   2  780.32   42.80
   0  -2   2  787.12   42.80
   0  -2  -2  773.02   43.00
   0  -2   2  770.32   42.70
   0  -2  -2  812.82   43.00
   0  -2  -2  812.92   43.00
   0   2   2  870.71   43.00
   0   2  -2  702.53   42.70
   0   2   2  753.72   42.90
   0   2   2  818.72   43.00
   0   2   2  781.62   43.00
   0   2  -2  746.63   42.80
   0   2  -2  798.52   42.80
   0   2  -2  752.42   42.80
   1  -2   2 1009.20   58.69
  -1  -2  -2 1089.79   58.89
   1  -2   2 1081.89   58.69
  -1  -2  -2 1098.89   58.89
   1  -2   2 1046.60   58.69
   1   2   2 1151.18   58.89
  -1   2  -2 1078.49   58.69
  -1   2  -2 1021.80   58.69
   1   2   2 1057.99   58.89
   1   2   2 1119.39   58.89
  -2  -2  -2  159.88    9.60
   2  -2   2  165.28    9.50
  -2  -2  -2  153.88    9.60
   2   2   2  157.68    9.60
  -2   2  -2  161.38    9.50
  -2   2  -2  162.28    9.50
   2   2   2  159.78    9.60
  -3  -2  -2   33.70    3.40
   3  -2   2   37.70    3.30
  -3  -2  -2   37.70    3.50
   3  -2   2   39.30    3.40
   3   2   2   33.40    3.40
  -3   2  -2   40.70    3.40
  -3   2  -2   42.70    3.40
   3   2   2   36.60    3.60
   4  -2   2  130.99    8.90
   4  -2   2  137.09    8.90
  -4  -2  -2  148.89    9.20
  -4  -2  -2  136.29    9.10
   4   2   2  151.68    9.20
   4   2   2  145.39    9.20
  -4   2  -2  139.39    9.00
  -4   2  -2  140.09    9.10
   5  -2   2   47.40    4.50
   5  -2   2   51.39    4.70
  -5  -2  -2   48.70    4.60
  -5  -2  -2   55.19    4.70
  -5   2  -2   55.49    4.80
   5   2   2   49.20    4.60
  -5   2  -2   44.90    4.50
   5   2   2   55.29    4.70
   6  -2   2    4.00    2.10
   6  -2   2    6.80    2.50
  -6  -2  -2    5.10    2.40
  -6  -2  -2    0.50    2.00
   6   2   2    3.80    2.20
   6   2   2    7.40    2.40
  -6   2  -2    3.40    2.30
  -6   2  -2    5.50    2.30
   7  -2   2    4.00    2.50
  -7  -2  -2    2.60    2.50
   7  -2   2    3.10    2.10
   7   2   2   -1.50    2.10
   7   2   2   -2.70    1.90
  -7   2  -2    0.90    2.30
  -8  -2  -2    7.90    3.30
   8  -2   2   -2.40    2.40
   8  -2   2    0.30    2.70
   8   2   2    1.40    2.50
  -8   2  -2    7.70    3.10
   8   2   2    8.90    3.00
   9  -2   2    1.40    2.90
   9   2   2    1.40    2.70
   9   2   2   -2.00    2.80
  10  -2   2    1.50    3.30
  10   2   2   -8.70    2.50
  11  -3  -2   -3.90    2.80
  11   3  -2    3.40    3.50
  10  -3  -2    5.20    3.30
  10   3  -2   10.60    3.80
  10   3  -2    7.10    3.70
   9  -3  -2   16.70    3.90
   9  -3  -2   15.40    3.60
   9   3  -2   20.00    4.30
  -9   3   2   18.60    4.00
   9   3  -2   13.00    3.60
   8  -3  -2   22.30    3.70
   8  -3  -2   19.80    3.70
   8   3  -2   13.00    3.70
  -8   3   2   15.80    3.50
   8   3  -2   15.70    3.70
  -7  -3   2   -1.60    2.00
   7  -3  -2   -2.10    1.70
   7  -3  -2   -0.70    2.10
  -7   3   2    1.00    2.00
   7   3  -2   -1.60    2.10
   7   3  -2    0.80    2.00
  -7   3   2    0.80    1.90
  -6  -3   2  160.68   10.40
   6  -3  -2  171.38   10.50
   6  -3  -2  156.68   10.40
  -6  -3   2  157.48   10.30
   6   3  -2  154.18   10.40
  -6   3   2  174.68   10.50
   6   3  -2  135.29   10.20
  -6   3   2  152.78   10.30
  -5  -3   2  488.75   25.20
   5  -3  -2  376.46   24.90
  -5  -3   2  473.65   25.10
  -5   3   2  417.16   25.00
  -5   3   2  470.25   25.20
   5   3  -2  466.55   25.10
   5   3  -2  367.76   24.90
  -4  -3   2   87.59    6.20
  -4  -3   2   82.29    6.10
   4  -3  -2   98.99    6.50
   4  -3  -2   96.39    6.40
  -4   3   2   94.99    6.40
  -4   3   2  106.79    6.50
   4   3  -2   94.29    6.30
   4   3  -2   91.19    6.30
   3  -3  -2  428.86   24.80
  -3  -3   2  434.16   24.70
   3  -3  -2  411.86   24.80
  -3  -3   2  456.55   24.80
  -3   3   2  449.36   24.90
  -3   3   2  425.26   24.80
   3   3  -2  471.75   24.80
   3   3  -2  456.25   24.80
   2  -3  -2 4503.05  239.08
   2  -3  -2 4121.99  240.88
  -2  -3   2 4335.97  239.88
  -2  -3   2 4521.75  239.28
   2   3  -2 4065.29  240.28
  -2   3   2 4491.35  240.88
  -2   3   2 4771.32  241.28
  -1  -3   2   33.80    2.30
   1  -3  -2   36.30    2.70
  -1  -3   2   35.50    2.30
  -1  -3   2   26.50    2.30
   1  -3  -2   38.00    2.70
   1  -3  -2   36.40    2.80
  -1   3   2   33.30    2.60
   1   3  -2   33.80    2.30
  -1   3   2   42.70    2.80
   1   3  -2   34.00    2.40
  -1   3   2   38.40    2.70
   1   3  -2   28.00    2.30
   0  -3  -2  763.02   41.80
   0  -3  -2  758.72   41.70
   0  -3   2  780.52   41.40
   0  -3   2  734.43   41.50
   0  -3  -2  776.72   41.80
   0  -3   2  733.43   41.40
   0   3  -2  746.23   41.50
   0   3   2  780.32   41.80
   0   3  -2  791.72   41.50
   0   3  -2  762.22   41.50
   0   3   2  722.13   41.80
   0   3   2  769.62   41.80
   0   3   2  741.53   41.70
   1  -3   2  877.21   49.99
  -1  -3  -2  865.21   50.19
   1  -3   2  913.11   49.99
  -1  -3  -2  910.51   50.19
   1  -3   2  902.41   49.99
  -1   3  -2  946.61   49.99
   1   3   2  918.51   50.19
  -1   3  -2  898.41   49.99
   1   3   2  934.41   50.29
   1   3   2  979.60   50.29
  -2  -3  -2  256.87   15.20
  -2  -3  -2  276.87   15.30
   2  -3   2  256.67   14.90
   2  -3   2  267.97   15.00
   2   3   2  263.77   15.20
   2   3   2  271.27   15.20
  -2   3  -2  248.48   15.00
  -2   3  -2  266.87   15.00
  -3  -3  -2   23.00    2.70
   3  -3   2   21.90    2.50
  -3  -3  -2   19.40    2.60
  -3   3  -2   24.60    2.60
  -3   3  -2   23.20    2.60
   3   3   2   17.10    2.60
   3   3   2   20.30    2.60
  -4  -3  -2  408.06   23.30
   4  -3   2  406.96   23.10
   4  -3   2  386.06   22.90
  -4  -3  -2  393.86   23.20
  -4   3  -2  399.06   23.10
   4   3   2  396.96   23.20
   4   3   2  403.86   23.30
  -4   3  -2  426.56   23.20
   5  -3   2   99.09    7.10
  -5  -3  -2  109.99    7.40
   5  -3   2   93.29    7.10
  -5  -3  -2  110.19    7.60
   5   3   2  107.69    7.40
  -5   3  -2   85.49    7.00
  -5   3  -2  107.29    7.30
   5   3   2   98.79    7.20
   6  -3   2   34.70    4.20
   6  -3   2   41.00    4.50
  -6  -3  -2   31.20    4.40
   6   3   2   35.70    4.50
   6   3   2   30.60    4.20
  -6   3  -2   35.60    4.30
  -6   3  -2   36.90    4.50
   7  -3   2   41.80    5.10
   7  -3   2   34.10    4.80
  -7  -3  -2   41.30    5.40
  -7   3  -2   51.09    5.70
   7   3   2   36.30    4.70
  -7   3  -2   41.40    5.90
   7   3   2   35.30    4.80
  -8  -3  -2   25.00    5.20
   8  -3   2   15.10    4.00
   8  -3   2   15.60    3.50
  -8   3  -2   11.10    3.50
   8   3   2   13.90    3.60
   8   3   2   13.70    3.60
   9  -3   2   -1.00    2.70
   9   3   2    5.80    3.40
   9   3   2    2.80    3.00
  10  -3   2    2.30    3.20
  10   3   2    2.60    4.10
  11  -4  -2   -1.60    3.00
  11   4  -2   -3.70    3.20
  11   4  -2    2.70    3.60
  10  -4  -2    3.00    3.20
  10   4  -2    8.30    3.50
  10   4  -2   13.40    4.20
   9  -4  -2    5.60    3.00
   9  -4  -2    4.10    2.70
   9   4  -2    7.30    3.20
   9   4  -2    6.20    3.10
   8  -4  -2    4.50    2.60
   8  -4  -2    2.70    2.70
  -8   4   2    3.10    2.60
   8   4  -2    1.50    2.60
   8   4  -2    7.80    3.00
   7  -4  -2    4.50    2.60
   7  -4  -2    8.30    2.90
  -7  -4   2    8.20    2.50
  -7   4   2    8.90    2.70
   7   4  -2    4.50    2.40
  -7   4   2    5.80    2.50
   7   4  -2   14.30    3.10
  -6  -4   2   21.20    3.30
   6  -4  -2   35.40    4.00
  -6  -4   2   28.20    3.70
   6  -4  -2   26.80    3.80
  -6   4   2   25.80    3.60
   6   4  -2   30.00    3.80
   6   4  -2   26.80    3.60
  -6   4   2   41.30    4.30
   5  -4  -2  251.17   15.10
  -5  -4   2  250.67   15.00
   5  -4  -2  254.27   15.10
  -5  -4   2  266.37   15.10
  -5   4   2  240.38   15.10
  -5   4   2  245.08   15.10
   5   4  -2  259.87   15.10
   5   4  -2  240.98   15.10
  -4  -4   2  244.58   14.60
   4  -4  -2  285.97   14.90
  -4  -4   2  245.98   14.50
   4  -4  -2  236.38   14.70
  -4   4   2  257.87   14.80
   4   4  -2  221.88   14.50
  -4   4   2  267.97   14.80
   4   4  -2  236.48   14.60
  -3  -4   2  352.46   19.50
   3  -4  -2  370.96   19.70
   3  -4  -2  365.36   19.70
  -3  -4   2  319.37   19.40
   3   4  -2  320.27   19.50
  -3   4   2  350.86   19.70
  -3   4   2  334.37   19.60
   3   4  -2  340.37   19.50
  -2  -4   2  430.46   24.40
   2  -4  -2  434.16   24.70
  -2  -4   2  458.55   24.40
   2   4  -2  462.65   24.50
   2   4  -2  412.46   24.50
  -2   4   2  460.85   24.80
  -2   4   2  434.06   24.70
  -1  -4   2  349.47   18.60
  -1  -4   2  328.37   18.50
  -1  -4   2  346.47   18.60
   1  -4  -2  304.67   18.90
   1  -4  -2  334.47   18.90
   1   4  -2  329.77   18.60
   1   4  -2  325.77   18.60
  -1   4   2  354.96   19.00
  -1   4   2  356.66   19.00
  -1   4   2  352.06   19.00
   0  -4  -2  105.39    6.50
   0  -4   2  120.79    5.90
   0  -4   2  100.59    5.90
   0  -4   2  119.59    6.00
   0  -4  -2  107.59    6.50
   0   4   2  111.19    6.60
   0   4   2  108.29    6.50
   0   4  -2   94.29    6.10
   0   4   2  106.99    6.50
   0   4  -2   98.09    6.00
   0   4   2  106.19    6.50
   0   4  -2   98.09    6.00
   1  -4   2  359.36   22.10
   1  -4   2  412.96   22.10
  -1  -4  -2  390.06   22.50
   1  -4   2  421.56   22.20
  -1  -4  -2  415.66   22.60
   1   4   2  399.46   22.50
  -1   4  -2  391.56   22.20
   1   4   2  404.46   22.60
  -1   4  -2  402.46   22.20
   1   4   2  423.16   22.60
   2  -4   2 1256.67   70.49
   2  -4   2 1342.07   70.49
  -2  -4  -2 1301.37   70.79
  -2  -4  -2 1328.87   70.79
  -2   4  -2 1267.47   70.49
  -2   4  -2 1321.37   70.59
   2   4   2 1228.28   70.69
   2   4   2 1270.47   70.79
  -3  -4  -2    9.60    2.00
   3  -4   2   11.50    1.90
  -3  -4  -2   11.30    2.20
   3  -4   2   12.40    1.90
   3   4   2   11.40    2.10
  -3   4  -2    7.90    1.60
   3   4   2    4.20    1.70
  -3   4  -2    9.60    1.90
  -4  -4  -2   49.60    4.50
   4  -4   2   54.49    4.50
  -4  -4  -2   54.99    4.60
   4   4   2   56.49    4.80
  -4   4  -2   58.59    4.60
  -4   4  -2   56.19    4.40
   4   4   2   56.29    4.70
  -5  -4  -2  218.08   13.30
  -5  -4  -2  224.38   13.30
   5  -4   2  173.48   12.60
   5  -4   2  231.08   13.00
  -5   4  -2  206.48   13.30
  -5   4  -2  225.98   13.20
   5   4   2  186.88   13.00
   5   4   2  219.08   13.10
   6  -4   2   20.70    3.30
   6  -4   2   16.10    3.20
  -6  -4  -2   20.50    3.60
   6   4   2   18.10    3.30
  -6   4  -2   17.50    3.30
  -6   4  -2   18.60    3.50
   6   4   2   11.90    3.00
  -7  -4  -2  110.49    8.70
   7  -4   2  130.69    8.50
   7  -4   2  123.49    8.80
  -7   4  -2  109.39    8.60
   7   4   2   94.19    8.40
  -7   4  -2  101.89    8.40
   7   4   2  105.79    8.60
   8  -4   2   69.69    6.60
   8  -4   2   74.79    6.90
   8   4   2   61.29    7.00
   8   4   2   82.59    7.50
   9  -4   2    3.10    3.20
   9   4   2    7.40    3.50
   9   4   2    2.10    3.20
  10  -4   2    7.40    3.50
  10   4   2    1.10    3.70
  11  -5  -2    0.70    3.10
  11   5  -2    5.50    4.00
  11   5  -2   -1.40    3.60
  10  -5  -2   -0.60    2.60
  10   5  -2    2.10    3.20
  10   5  -2    2.30    3.10
   9  -5  -2    3.10    2.70
   9  -5  -2    5.60    2.90
   9   5  -2    7.20    3.30
   9   5  -2    3.70    2.80
   8  -5  -2   58.69    6.10
   8  -5  -2   42.40    5.50
   8   5  -2   56.59    6.20
   8   5  -2   41.80    5.40
  -8   5   2   59.39    6.20
   7  -5  -2   -0.90    1.90
   7  -5  -2   -0.40    2.10
  -7  -5   2    2.00    2.50
   7   5  -2    4.40    2.50
  -7   5   2   -0.50    2.00
   7   5  -2   -1.20    2.00
  -7   5   2    1.50    2.20
  -6  -5   2   72.79    5.70
   6  -5  -2   70.69    5.70
   6  -5  -2   81.59    5.90
  -6  -5   2   68.39    5.60
   6   5  -2   65.79    5.60
  -6   5   2   75.09    5.80
  -6   5   2   65.99    5.60
   6   5  -2   62.59    5.60
  -5  -5   2  228.98   13.80
   5  -5  -2  237.38   13.90
  -5  -5   2  219.38   13.80
   5  -5  -2  239.28   13.90
   5   5  -2  191.98   13.60
   5   5  -2  231.18   13.80
  -5   5   2  252.97   14.00
  -5   5   2  222.98   13.80
   4  -5  -2    5.60    1.70
  -4  -5   2    3.80    1.60
   4  -5  -2    3.40    1.60
  -4  -5   2    3.10    1.50
   4   5  -2    1.90    1.50
  -4   5   2    6.00    1.80
  -4   5   2    5.00    1.70
   4   5  -2    3.10    1.70
  -3  -5   2  532.95   27.90
   3  -5  -2  507.95   28.10
  -3  -5   2  538.45   27.90
  -3   5   2  428.76   28.00
  -3   5   2  454.15   28.00
   3   5  -2  490.15   27.90
   3   5  -2  549.25   28.00
  -2  -5   2  584.54   31.70
  -2  -5   2  576.14   31.60
   2  -5  -2  592.94   32.00
  -2   5   2  510.85   31.90
   2   5  -2  589.74   31.70
   2   5  -2  590.14   31.70
  -2   5   2  582.54   31.90
  -1  -5   2   53.69    3.10
   1  -5  -2   43.30    3.50
  -1  -5   2   50.79    2.90
   1  -5  -2   52.69    3.60
   1   5  -2   51.29    3.10
   1   5  -2   44.80    3.10
  -1   5   2   53.19    3.60
  -1   5   2   53.89    3.60
  -1   5   2   50.39    3.60
  -1   5   2   51.89    3.50
   0  -5   2 1648.04   91.69
   0  -5  -2 1832.32   92.29
   0  -5   2 1669.93   91.69
   0  -5  -2 1701.33   92.29
   0   5   2 1760.12   92.29
   0   5  -2 1656.83   91.89
   0   5  -2 1703.23   91.79
   0   5   2 1587.14   92.19
   0   5   2 1661.43   92.19
   0   5  -2 1677.93   91.99
   0   5   2 1710.03   92.29
  -1  -5  -2   24.40    2.40
   1  -5   2   24.00    1.70
  -1  -5  -2   22.70    2.50
   1  -5   2   23.00    1.70
   1   5   2   21.20    2.30
  -1   5  -2   23.30    1.90
   1   5   2   20.50    2.40
  -1   5  -2   21.80    1.90
   1   5   2   25.20    2.60
   2  -5   2   36.50    2.90
  -2  -5  -2   34.80    3.20
   2  -5   2   41.90    2.90
  -2  -5  -2   39.00    3.30
  -2   5  -2   36.40    3.00
   2   5   2   40.40    3.30
  -2   5  -2   37.00    3.00
   2   5   2   40.40    3.50
  -3  -5  -2   27.80    3.10
   3  -5   2   28.40    2.70
  -3  -5  -2   26.90    3.10
   3  -5   2   27.30    2.60
  -3   5  -2   23.70    2.70
   3   5   2   23.80    2.90
   3   5   2   26.80    3.10
  -3   5  -2   24.50    2.70
  -4  -5  -2   35.50    4.00
   4  -5   2   45.80    3.70
  -4  -5  -2   39.30    3.80
   4  -5   2   43.70    3.70
   4   5   2   36.80    4.00
  -4   5  -2   39.30    3.70
   4   5   2   40.70    4.30
  -4   5  -2   36.00    3.50
  -5  -5  -2   19.90    3.30
  -5  -5  -2   19.20    3.10
   5  -5   2   23.70    3.10
   5   5   2   25.10    3.40
   5   5   2   21.80    3.30
  -5   5  -2   28.20    3.40
  -5   5  -2   17.10    2.90
   6  -5   2   -0.40    1.70
  -6  -5  -2   -1.30    1.90
   6  -5   2    1.40    1.10
  -6   5  -2   -1.20    1.70
   6   5   2    0.30    2.30
  -6   5  -2    0.90    2.10
   6   5   2    1.60    2.20
   7  -5   2  154.78   10.00
   7  -5   2  135.39    9.90
  -7  -5  -2  125.69   10.50
  -7   5  -2  125.19    9.70
  -7   5  -2  139.49   10.00
   7   5   2  130.89    9.90
   7   5   2  132.99   10.10
   8  -5   2   56.59    6.30
   8   5   2   54.79    6.40
   8   5   2   52.69    6.40
   9  -5   2   -1.60    2.60
   9   5   2    5.40    3.30
   9   5   2    5.30    3.30
  10  -5   2    0.80    3.00
  10   5   2    0.30    3.70
  11  -6  -2    3.50    3.30
  11   6  -2    0.50    3.60
  11   6  -2    2.40    3.60
  10  -6  -2    0.30    3.00
  10   6  -2    4.40    3.50
  10   6  -2    0.90    3.20
   9  -6  -2   14.80    3.70
   9   6  -2   10.50    3.80
   9   6  -2   12.70    3.80
   8  -6  -2   44.30    5.40
   8  -6  -2   50.99    5.80
   8   6  -2   38.00    5.60
  -8   6   2   46.50    5.60
   8   6  -2   41.30    5.40
   7  -6  -2  236.58   14.70
  -7   6   2  206.48   14.40
   7   6  -2  225.78   14.70
   7   6  -2  228.08   14.60
  -7   6   2  245.78   14.80
   6  -6  -2    0.80    2.00
   6  -6  -2   -0.10    1.70
  -6  -6   2    0.90    1.80
   6   6  -2   -1.10    1.70
  -6   6   2   -0.30    1.80
  -6   6   2    1.40    1.80
   6   6  -2    1.20    1.80
  -5  -6   2  189.78   10.60
   5  -6  -2  174.88   10.60
  -5  -6   2  181.98   10.60
   5  -6  -2  159.88   10.60
  -5   6   2  162.18   10.60
   5   6  -2  151.58   10.50
  -5   6   2  154.18   10.50
   5   6  -2  163.18   10.60
  -4  -6   2 1300.47   75.89
   4  -6  -2 1460.55   76.19
  -4  -6   2 1366.56   75.89
  -4   6   2 1446.16   76.19
   4   6  -2 1489.85   76.09
   4   6  -2 1198.38   75.89
  -4   6   2 1426.06   76.29
  -3  -6   2  699.43   37.40
   3  -6  -2  731.03   37.70
  -3  -6   2  699.43   37.50
   3   6  -2  632.24   37.40
   3   6  -2  662.63   37.50
  -3   6   2  635.64   37.60
   2  -6  -2   58.69    3.90
  -2  -6   2   54.59    3.40
   2  -6  -2   44.60    3.70
  -2  -6   2   51.49    3.50
   2   6  -2   59.29    3.60
   2   6  -2   49.70    3.50
  -2   6   2   55.39    4.00
  -2   6   2   53.09    3.90
  -1  -6   2   26.10    1.70
   1  -6  -2   24.90    2.30
   1  -6  -2   24.80    2.40
   1   6  -2   29.10    1.80
  -1   6   2   23.40    2.40
   1   6  -2   22.40    1.80
  -1   6   2   24.20    2.40
  -1   6   2   23.80    2.40
  -1   6   2   24.30    2.30
   0  -6  -2   12.00    1.70
   0  -6  -2    8.50    1.50
   0  -6  -2   10.40    1.60
   0   6   2    8.20    1.50
   0   6  -2   12.90    1.00
   0   6   2    8.90    1.60
   0   6   2    8.90    1.60
   0   6  -2   13.30    0.90
   0   6   2    9.50    1.60
   0   6  -2   13.50    0.90
   1  -6   2   30.30    2.20
  -1  -6  -2   41.80    3.10
   1  -6   2   34.90    2.40
   1  -6   2   37.10    2.20
   1  -6   2   30.40    2.20
  -1  -6  -2   39.70    3.20
   1   6   2   42.80    3.20
  -1   6  -2   37.50    2.50
  -1   6  -2   39.90    2.50
   1   6   2   43.30    3.10
   1   6   2   43.40    3.20
   2  -6   2  226.68   12.70
  -2  -6  -2  229.38   13.20
  -2  -6  -2  227.28   13.20
   2  -6   2  229.48   12.80
  -2   6  -2  224.58   12.80
   2   6   2  228.98   13.20
   2   6   2  202.28   13.10
  -2   6  -2  220.18   12.80
  -3  -6  -2   58.09    4.60
   3  -6   2   54.19    4.00
   3  -6   2   54.29    4.00
  -3  -6  -2   59.69    4.50
  -3   6  -2   64.39    4.30
  -3   6  -2   52.19    4.20
   3   6   2   49.40    4.30
   3   6   2   49.80    4.30
  -4  -6  -2    2.40    1.70
   4  -6   2   -0.90    1.40
   4  -6   2    1.00    1.40
  -4  -6  -2    1.00    1.50
   4   6   2    2.90    1.70
  -4   6  -2    3.00    1.60
   4   6   2    1.30    1.80
  -4   6  -2    1.20    1.50
  -5  -6  -2    0.90    1.60
  -5  -6  -2    2.30    1.80
   5  -6   2    0.50    1.70
   5  -6   2    1.60    1.70
  -5   6  -2    2.40    1.90
   5   6   2    4.00    2.20
   5   6   2    0.90    1.80
  -5   6  -2   -0.40    1.40
   6  -6   2    1.80    1.90
   6  -6   2    2.30    1.90
  -6  -6  -2    2.40    2.20
  -6   6  -2    1.50    2.20
   6   6   2   -2.80    2.20
  -6   6  -2    1.10    2.10
   6   6   2    2.00    2.50
   7  -6   2    1.40    1.10
   7  -6   2   12.70    3.20
   7   6   2    7.10    3.20
  -7   6  -2    7.90    2.90
  -7   6  -2   10.20    3.40
   7   6   2    4.30    2.80
   8  -6   2   -2.30    2.40
   8   6   2    1.70    2.80
   8   6   2    2.80    3.00
   9  -6   2    3.10    3.20
   9   6   2    4.50    3.20
   9   6   2   13.20    3.70
  10  -6   2    0.70    3.20
  10   6   2   -1.80    3.00
  11  -7  -2    2.00    3.20
  11   7  -2    0.30    3.60
  11   7  -2    3.40    3.40
  10  -7  -2   11.10    3.50
  10   7  -2    7.80    3.90
  10   7  -2    8.60    3.70
   9  -7  -2   11.90    3.60
   9   7  -2   13.10    3.90
   9   7  -2    6.60    3.40
   8  -7  -2    0.80    2.10
   8  -7  -2   -0.30    2.60
   8   7  -2    5.60    2.70
   8   7  -2    0.50    2.70
  -8   7   2   -0.20    2.60
   7  -7  -2   13.50    3.40
   7  -7  -2   19.20    3.50
  -7   7   2   16.80    3.50
   7   7  -2   19.50    3.50
  -7   7   2   16.10    3.30
   7   7  -2   13.30    3.20
   6  -7  -2   32.80    3.90
  -6  -7   2   22.10    3.70
   6  -7  -2   29.20    3.70
  -6   7   2   31.10    3.90
   6   7  -2   25.30    3.60
   6   7  -2   28.90    3.80
  -6   7   2   26.00    3.70
   5  -7  -2   21.90    2.90
  -5  -7   2   14.50    2.50
  -5  -7   2   21.60    2.90
  -5   7   2   15.90    2.70
   5   7  -2   17.00    2.70
   5   7  -2   19.00    2.80
  -5   7   2   13.30    2.50
  -4  -7   2  124.69    7.70
  -4  -7   2  100.29    7.60
   4  -7  -2  119.19    7.80
   4  -7  -2  136.49    8.00
   4   7  -2  116.49    7.70
  -4   7   2  143.89    8.20
   4   7  -2  112.69    7.70
  -4   7   2  115.19    7.80
   3  -7  -2   97.49    6.40
  -3  -7   2   93.09    6.00
   3  -7  -2   98.39    6.40
  -3  -7   2   93.29    6.10
  -3   7   2  107.09    6.50
  -3   7   2   87.79    6.40
   3   7  -2  100.79    6.20
   3   7  -2  100.69    6.20
  -2  -7   2  159.38    9.20
  -2  -7   2  162.08    9.10
   2  -7  -2  150.38    9.60
   2  -7  -2  161.78    9.60
  -2   7   2  166.58    9.70
  -2   7   2  156.38    9.60
  -2   7   2  156.18    9.60
   2   7  -2  160.48    9.30
   2   7  -2  167.18    9.30
   1  -7  -2   55.29    4.10
   1  -7  -2   62.19    4.20
   1   7  -2   66.69    3.60
  -1   7   2   63.89    4.30
  -1   7   2   56.39    4.10
  -1   7   2   55.19    4.20
  -1   7   2   56.69    4.10
   0  -7  -2    2.40    1.20
   0  -7  -2    3.30    1.20
   0  -7  -2    1.10    1.10
   0   7   2    4.40    1.20
   0   7  -2    4.20    0.40
   0   7  -2    2.60    0.40
   0   7   2    3.60    1.20
   0   7   2    4.50    1.40
   0   7   2    1.70    1.10
   1  -7   2  169.08    9.40
  -1  -7  -2  183.38   10.20
  -1  -7  -2  174.88   10.10
  -1   7  -2  163.88    9.50
  -1   7  -2  165.18    9.50
   1   7   2  167.48   10.10
   1   7   2  165.18   10.10
   1   7   2  168.18   10.10
   2  -7   2  130.59    7.80
  -2  -7  -2  154.38    8.60
  -2  -7  -2  136.89    8.40
   2   7   2  140.69    8.40
  -2   7  -2  130.49    7.90
   2   7   2  130.39    8.40
  -2   7  -2  119.69    7.90
   3  -7   2   98.39    6.10
  -3  -7  -2   98.49    6.60
  -3  -7  -2  113.19    6.70
   3  -7   2   73.49    5.90
   3   7   2   90.49    6.50
   3   7   2   89.79    6.40
  -3   7  -2   97.39    6.20
  -3   7  -2  101.89    6.20
   4  -7   2   68.09    5.00
  -4  -7  -2   72.19    5.50
   4  -7   2   61.59    5.00
  -4  -7  -2   67.29    5.30
   4   7   2   65.09    5.30
  -4   7  -2   66.59    5.10
  -4   7  -2   64.39    5.10
   4   7   2   75.69    5.50
   5  -7   2    5.50    2.00
   5  -7   2    4.70    1.90
  -5  -7  -2    4.60    2.10
   5   7   2    3.50    2.20
  -5   7  -2    3.10    2.00
   5   7   2    4.90    2.40
  -5   7  -2    6.30    2.00
   6  -7   2  115.19    8.30
  -6   7  -2  122.59    8.60
   6   7   2  126.09    9.00
   6   7   2  112.19    8.70
  -6   7  -2  119.89    8.60
   7  -7   2    2.50    2.10
   7  -7   2    3.70    2.30
   7   7   2    5.40    2.80
  -7   7  -2    3.20    2.70
   7   7   2    3.20    3.00
  -7   7  -2   -0.30    2.40
   8  -7   2   15.00    3.70
   8   7   2   25.20    4.30
   8   7   2   11.70    3.80
   9  -7   2    2.10    2.90
   9   7   2   -2.80    3.10
   9   7   2    4.50    3.30
  10  -7   2   12.70    6.00
  10   7   2   20.30    4.70
  10   7   2   14.80    4.50
  11  -8  -2    2.50    3.60
  11   8  -2    6.10    4.30
  10  -8  -2   35.80    5.60
  10   8  -2   29.40    5.30
  10   8  -2   19.90    4.90
   9  -8  -2   16.20    3.80
   9   8  -2   14.60    4.00
   8  -8  -2    4.80    2.40
   8  -8  -2    2.00    2.70
  -8   8   2    4.60    2.90
   8   8  -2    4.20    3.20
   8   8  -2    6.30    3.20
   7  -8  -2    4.60    2.00
   7  -8  -2    3.70    2.40
  -7   8   2    8.10    2.80
   7   8  -2    8.60    3.00
  -7   8   2    8.70    3.10
   7   8  -2    6.40    2.60
   6  -8  -2    3.90    1.90
   6  -8  -2    0.40    0.60
  -6   8   2    1.50    2.10
   6   8  -2    2.90    2.00
   6   8  -2    0.50    2.20
  -6   8   2    0.60    1.80
   5  -8  -2    6.50    2.00
  -5  -8   2    5.70    1.80
   5  -8  -2    1.90    1.70
  -5  -8   2    2.60    1.60
  -5   8   2    6.00    2.00
   5   8  -2    2.90    1.70
  -5   8   2    6.10    2.10
   5   8  -2    3.30    1.90
  -4  -8   2   96.39    6.20
   4  -8  -2   93.89    6.30
   4  -8  -2   85.29    6.30
  -4  -8   2   85.69    6.00
  -4   8   2  100.89    6.40
   4   8  -2   89.09    6.20
  -4   8   2   92.59    6.50
   4   8  -2   95.49    6.30
   3  -8  -2  278.77   15.90
  -3  -8   2  293.17   15.70
  -3  -8   2  295.97   15.60
   3  -8  -2  287.47   16.00
   3   8  -2  256.17   15.70
  -3   8   2  257.37   15.90
   3   8  -2  249.68   15.60
  -2  -8   2    9.60    1.20
   2  -8  -2    9.00    1.60
   2  -8  -2    7.60    1.50
  -2  -8   2    9.70    1.00
  -2   8   2    9.40    1.70
  -2   8   2    8.10    1.60
   2   8  -2    7.80    1.20
   2   8  -2    8.00    1.30
  -2   8   2   11.20    1.90
   1  -8  -2   10.50    1.60
   1  -8  -2    9.80    1.60
  -1   8   2   11.20    1.70
  -1   8   2   11.70    1.70
  -1   8   2    7.50    1.60
  -1   8   2    9.10    1.70
   1   8  -2    9.10    0.90
   0  -8  -2   24.30    2.40
   0   8   2   24.30    2.40
   0   8   2   18.90    2.40
   0   8   2   19.40    2.40
   0   8   2   21.30    2.40
  -1  -8  -2   69.89    4.80
  -1  -8  -2   69.89    4.80
   1   8   2   67.59    4.70
  -1   8  -2   63.59    4.00
   1   8   2   75.19    4.80
   1   8   2   72.19    4.80
  -1   8  -2   59.29    4.00
   2  -8   2 1661.63   92.69
   2  -8   2 1646.44   92.69
  -2  -8  -2 1801.82   93.49
  -2  -8  -2 1742.43   93.49
  -2   8  -2 1669.93   92.99
   2   8   2 1614.84   93.39
  -2   8  -2 1705.43   92.99
   2   8   2 1809.72   93.59
  -3  -8  -2  195.38   12.10
   3  -8   2  170.78   11.50
   3  -8   2  182.28   11.50
  -3  -8  -2  203.68   12.20
  -3   8  -2  211.18   11.80
   3   8   2  217.98   12.20
   3   8   2  194.48   12.00
  -3   8  -2  215.18   11.80
  -4  -8  -2   18.10    2.90
   4  -8   2   20.00    2.50
  -4  -8  -2   19.00    2.90
   4  -8   2   22.50    2.70
  -4   8  -2   24.10    2.80
  -4   8  -2   23.10    2.80
   4   8   2   10.60    2.70
   4   8   2   22.30    3.20
  -5  -8  -2   19.50    3.20
   5  -8   2   20.70    3.00
   5  -8   2   21.30    2.90
  -5   8  -2   22.70    3.20
  -5   8  -2   15.40    2.70
   5   8   2   23.30    3.50
   5   8   2   25.40    3.80
   6  -8   2   65.89    5.70
   6  -8   2   68.19    5.70
  -6   8  -2   67.49    5.80
   6   8   2   74.79    6.30
   6   8   2   56.29    6.20
  -6   8  -2   72.59    6.10
   7  -8   2   79.79    6.80
   7   8   2   86.89    7.70
  -7   8  -2   86.09    7.30
  -7   8  -2   79.09    7.30
   8  -8   2    1.30    2.30
   8   8   2   -4.90    2.70
   8   8   2   -1.10    2.90
   9  -8   2    9.30    3.30
   9   8   2    7.90    3.50
   9   8   2    9.60    3.90
  10   8   2    2.90    3.80
  10   8   2    1.70    3.70
  10  -9  -2   13.00    3.70
  10   9  -2   15.60    4.50
  10   9  -2   14.80    4.30
   9  -9  -2   25.90    4.40
   9   9  -2   31.20    5.20
   9   9  -2   21.20    4.50
   8  -9  -2   -0.30    2.00
   8   9  -2    3.10    3.10
   8   9  -2    2.10    2.60
   7  -9  -2    3.70    1.90
   7  -9  -2    2.20    2.40
   7   9  -2    2.80    2.60
  -7   9   2    5.60    2.60
   7   9  -2    6.00    2.80
  -7   9   2    1.40    2.50
   6  -9  -2   56.29    5.00
   6  -9  -2   56.19    5.20
  -6   9   2   61.09    5.30
  -6   9   2   58.89    5.40
   6   9  -2   59.39    5.80
   6   9  -2   60.29    5.40
   5  -9  -2    8.30    2.10
   5  -9  -2    5.80    2.00
  -5  -9   2    7.30    2.10
   5   9  -2    8.80    2.20
  -5   9   2    5.20    1.90
   5   9  -2    5.80    2.00
  -5   9   2    9.50    2.40
   4  -9  -2   49.00    4.10
   4  -9  -2   48.10    4.00
  -4  -9   2   40.50    3.60
  -4  -9   2   44.00    3.70
   4   9  -2   48.50    3.90
  -4   9   2   42.20    4.00
  -4   9   2   50.69    4.10
   4   9  -2   49.10    3.90
  -3  -9   2  320.77   18.20
   3  -9  -2  335.77   18.60
   3  -9  -2  302.57   18.50
  -3  -9   2  310.27   18.20
  -3   9   2  340.97   18.70
   3   9  -2  343.57   18.40
   3   9  -2  311.67   18.30
   2  -9  -2  183.98   11.40
   2  -9  -2  190.88   11.40
  -2  -9   2  192.18   10.90
   2   9  -2  198.48   11.10
  -2   9   2  210.68   11.60
   2   9  -2  194.48   11.10
  -2   9   2  176.18   11.50
  -2   9   2  200.68   11.50
   1  -9  -2  192.08   11.90
   1  -9  -2  201.08   12.00
  -1   9   2  189.88   12.00
  -1   9   2  202.58   12.00
  -1   9   2  221.58   12.10
   1   9  -2  205.28   11.40
   1   9  -2  217.28   11.40
  -1   9   2  207.88   12.00
   0  -9  -2    0.50    1.10
   0   9   2   -1.40    1.10
   0   9   2    1.40    1.10
   0   9   2    2.30    1.30
   0   9   2    0.40    1.10
  -1  -9  -2  263.07   14.20
  -1  -9  -2  256.57   14.20
  -1   9  -2  232.88   13.50
  -1   9  -2  227.48   13.50
   1   9   2  240.08   14.20
   1   9   2  255.47   14.30
   1   9   2  240.48   14.30
  -2  -9  -2  190.78   11.00
   2  -9   2  201.68    9.90
  -2  -9  -2  180.48   10.90
   2  -9   2  166.58   10.20
   2  -9   2  173.58    9.90
   2   9   2  156.88   10.80
   2   9   2  163.68   10.80
  -2   9  -2  184.28   10.40
   2   9   2  174.98   10.90
  -2   9  -2  183.98   10.40
  -3  -9  -2    9.40    2.00
   3  -9   2    8.90    1.60
  -3  -9  -2    9.00    2.00
   3  -9   2    7.80    1.40
  -3   9  -2    7.80    1.70
  -3   9  -2    7.60    1.70
   3   9   2   12.00    2.20
   3   9   2   11.60    2.10
   4  -9   2   -0.70    1.30
  -4  -9  -2    0.90    1.60
   4  -9   2   -0.40    1.20
  -4  -9  -2   -0.10    1.50
   4   9   2    2.60    1.90
   4   9   2    1.80    1.80
  -4   9  -2    0.40    1.40
  -4   9  -2   -1.10    1.30
   5  -9   2   -1.10    1.50
   5  -9   2    0.20    1.50
   5   9   2   -0.10    2.10
  -5   9  -2    2.90    2.00
  -5   9  -2    0.80    1.90
   5   9   2    0.10    2.20
   6  -9   2   16.20    2.90
   6  -9   2   16.10    2.80
   6   9   2   20.00    3.60
  -6   9  -2   18.20    3.40
   6   9   2   12.90    3.20
  -6   9  -2   14.40    3.20
   7  -9   2    1.50    2.10
  -7   9  -2    0.30    2.50
   7   9   2   -2.80    2.50
   7   9   2   -0.50    2.60
  -7   9  -2    1.60    2.50
   8  -9   2    3.00    2.50
   8   9   2   -1.40    2.60
   8   9   2    4.20    3.30
   9   9   2   -1.80    3.00
   9   9   2    0.00    3.50
  10   9   2    0.60    4.10
  10   9   2    0.90    3.30
  10 -10  -2   21.10    4.20
  10  10  -2   23.50    5.20
  10  10  -2   28.80    5.70
   9 -10  -2   20.90    4.30
   9  10  -2   33.00    5.30
   9  10  -2   39.00    5.60
   8 -10  -2    1.30    2.30
   8  10  -2    1.10    2.60
   8  10  -2    1.90    2.80
   7 -10  -2    9.60    2.80
   7 -10  -2    4.30    2.50
   7  10  -2    3.40    2.70
   7  10  -2    8.20    2.70
  -7  10   2    4.50    2.60
  -7  10   2    6.40    2.50
   6 -10  -2    8.50    2.40
   6 -10  -2    7.10    2.40
   6  10  -2    6.10    2.60
   6  10  -2    5.30    2.50
  -6  10   2    8.80    2.70
  -6  10   2    6.00    2.40
   5 -10  -2   21.50    3.00
  -5 -10   2   24.00    3.10
   5 -10  -2   25.60    3.20
   5  10  -2   18.20    2.80
  -5  10   2   18.70    3.10
   5  10  -2   19.50    3.00
  -5  10   2   23.60    3.20
   4 -10  -2   10.40    2.10
  -4 -10   2    9.90    1.90
  -4 -10   2    8.90    1.70
   4 -10  -2    8.50    1.90
   4  10  -2    7.60    1.80
  -4  10   2    8.70    2.00
  -4  10   2    6.60    1.90
   4  10  -2    9.10    1.90
   3 -10  -2   23.20    2.80
   3 -10  -2   30.20    3.00
  -3 -10   2   24.40    2.40
  -3 -10   2   24.00    2.10
  -3  10   2   28.20    3.00
   3  10  -2   27.50    2.50
  -3  10   2   23.30    2.70
   3  10  -2   22.50    2.50
   2 -10  -2    0.60    1.10
  -2 -10   2    0.30    0.60
   2 -10  -2   -1.30    0.90
   2  10  -2    0.90    0.80
  -2  10   2   -0.10    1.20
   2  10  -2    0.20    0.80
  -2  10   2    1.50    1.30
  -2  10   2    1.20    1.20
   1 -10  -2   33.70    2.90
  -1  10   2   35.80    3.00
  -1  10   2   34.40    3.10
   1  10  -2   35.30    2.30
  -1  10   2   36.90    3.20
   1  10  -2   38.30    2.40
  -1  10   2   37.60    3.10
   0 -10  -2  274.87   15.80
   0  10   2  273.37   15.90
   0  10   2  275.37   15.90
   0  10   2  280.97   16.00
   0  10   2  272.67   15.90
  -1 -10  -2   50.79    3.90
  -1 -10  -2   48.20    3.80
   1  10   2   43.60    3.90
  -1  10  -2   49.50    3.00
   1  10   2   47.50    3.90
  -1  10  -2   52.29    3.10
   1  10   2   44.60    3.90
   1  10   2   53.59    4.00
  -2 -10  -2  200.08   12.90
   2 -10   2  223.38   12.20
  -2 -10  -2  211.28   13.00
   2  10   2  236.28   13.20
   2  10   2  219.98   13.10
  -2  10  -2  214.88   12.50
  -2  10  -2  220.78   12.50
   2  10   2  217.58   13.10
   3 -10   2   -0.30    0.60
  -3 -10  -2    2.10    1.60
  -3 -10  -2    1.00    1.50
   3 -10   2   -0.10    0.90
  -3  10  -2    1.10    1.20
   3  10   2   -0.90    1.50
   3  10   2    2.40    1.70
  -3  10  -2   -1.20    1.20
   4 -10   2   -0.30    1.10
   4 -10   2    0.00    1.20
   4  10   2   -0.10    1.70
  -4  10  -2   -0.80    1.40
  -4  10  -2    0.80    1.40
   4  10   2    1.10    2.00
   5 -10   2    2.50    1.70
   5 -10   2    6.10    1.90
   5  10   2    8.40    2.70
   5  10   2    7.10    2.50
  -5  10  -2    4.20    2.10
  -5  10  -2    2.40    2.00
   6 -10   2   -1.40    1.60
   6 -10   2    1.10    1.80
  -6  10  -2    2.40    2.30
  -6  10  -2   -1.00    2.00
   6  10   2    2.10    2.30
   6  10   2   -3.60    2.10
   7 -10   2    7.60    2.50
   7  10   2    4.00    3.10
   7  10   2    4.00    2.90
  -7  10  -2    1.50    2.70
   8 -10   2    7.00    2.70
   8  10   2    2.30    3.00
   8  10   2    9.20    3.30
   9  10   2    4.80    3.20
   9  10   2   -3.00    3.60
  10  11  -2    8.70    3.80
  10  11  -2    0.40    3.30
   9 -11  -2    2.00    2.50
   9  11  -2    0.50    3.30
   9  11  -2    2.10    3.00
   8 -11  -2   23.60    4.00
   8  11  -2   24.10    4.30
   8  11  -2   13.80    3.90
   7 -11  -2    4.90    2.60
   7 -11  -2   12.80    2.90
  -7  11   2   10.10    2.90
   7  11  -2   13.60    3.10
  -7  11   2   10.80    2.90
   7  11  -2   14.70    3.20
   6 -11  -2   10.70    2.50
   6 -11  -2    5.10    2.30
  -6  11   2    5.30    2.30
  -6  11   2    6.60    2.60
   6  11  -2    7.60    2.70
   6  11  -2   11.80    2.90
   5 -11  -2    0.90    1.70
   5 -11  -2   -0.20    1.50
   5  11  -2    0.90    1.80
  -5  11   2    0.20    1.70
  -5  11   2    0.80    1.90
   5  11  -2    2.70    1.80
  -4 -11   2   32.80    3.30
   4 -11  -2   40.80    3.50
   4 -11  -2   34.80    3.70
   4  11  -2   37.90    3.50
  -4  11   2   38.00    3.90
   4  11  -2   38.70    3.60
  -4  11   2   37.90    3.90
  -3 -11   2    9.50    1.30
  -3 -11   2   13.10    1.70
   3 -11  -2   10.80    1.90
   3 -11  -2    7.90    1.80
   3  11  -2    9.70    1.70
  -3  11   2   12.40    2.10
  -3  11   2   11.00    2.10
   3  11  -2   10.00    1.70
   2 -11  -2  110.79    6.50
   2 -11  -2  105.39    6.60
  -2 -11   2   99.79    5.80
   2  11  -2   94.79    6.10
  -2  11   2  103.89    6.80
  -2  11   2   97.39    6.60
   2  11  -2  102.49    6.20
  -2  11   2   99.99    6.60
   1 -11  -2   88.39    5.50
  -1  11   2   88.69    5.80
   1  11  -2   85.69    5.00
  -1  11   2   86.79    5.80
  -1  11   2   84.69    5.80
  -1  11   2   94.39    5.80
   1  11  -2   77.99    4.90
   0 -11  -2  203.78   10.90
   0  11   2  189.78   11.00
   0  11   2  167.38   10.90
   0  11   2  166.18   10.90
   0  11   2  187.78   11.00
  -1 -11  -2  368.26   19.70
  -1 -11  -2  353.26   19.70
   1  11   2  365.26   19.80
   1  11   2  362.26   19.80
   1  11   2  330.27   19.70
   1  11   2  351.66   19.80
  -1  11  -2  319.87   18.90
  -1  11  -2  318.97   19.00
  -2 -11  -2   62.79    4.70
   2 -11   2   55.29    3.50
  -2 -11  -2   58.69    4.60
   2  11   2   59.79    4.70
  -2  11  -2   61.89    4.00
   2  11   2   56.79    4.70
   2  11   2   62.69    4.70
  -2  11  -2   59.99    4.00
  -3 -11  -2   74.09    5.40
  -3 -11  -2   69.29    5.70
   3 -11   2   63.49    4.10
   3 -11   2   65.79    4.10
   3  11   2   65.39    5.20
   3  11   2   66.89    5.40
  -3  11  -2   66.69    4.70
  -3  11  -2   69.69    4.80
   4 -11   2   14.00    2.00
   4 -11   2   15.80    2.00
   4  11   2   12.70    2.70
  -4  11  -2   11.40    2.30
  -4  11  -2    9.80    2.20
   4  11   2   13.40    2.70
   5 -11   2    5.80    1.90
   5 -11   2    4.40    2.00
  -5  11  -2    6.00    2.20
  -5  11  -2    4.50    2.10
   5  11   2    3.70    2.30
   5  11   2    7.90    2.60
   6 -11   2   -1.60    1.80
   6 -11   2   -1.00    1.70
  -6  11  -2   -2.40    1.90
   6  11   2    4.10    2.60
   6  11   2    0.80    2.50
  -6  11  -2   -4.30    1.90
   7 -11   2   14.20    3.10
   7  11   2   20.30    4.00
   7  11   2   29.00    4.80
   8  11   2   10.30    3.90
   8  11   2    4.50    3.10
   9  11   2    0.20    3.00
   9  11   2    2.80    3.40
  10  12  -2    6.70    4.00
  10  12  -2    3.30    3.70
   9  12  -2    0.60    3.30
   9  12  -2    2.20    3.10
   8 -12  -2    4.20    2.50
   8  12  -2    2.60    2.80
   8  12  -2    1.00    2.80
   7 -12  -2    8.40    2.60
  -7  12   2   14.40    4.40
   7  12  -2    9.80    3.20
   7  12  -2    3.60    2.50
  -7  12   2   11.00    3.00
   6 -12  -2    1.50    1.90
   6 -12  -2    0.10    1.70
  -6  12   2    4.20    2.40
   6  12  -2    0.00    2.20
   6  12  -2    0.20    2.10
  -6  12   2    1.20    2.10
   5 -12  -2    0.70    1.60
   5 -12  -2    1.20    1.70
   5  12  -2    1.30    1.80
  -5  12   2   -0.50    1.80
  -5  12   2   -0.10    1.90
   5  12  -2    0.50    1.70
  -4 -12   2    0.40    1.40
   4 -12  -2   -0.40    1.30
   4 -12  -2    0.30    1.40
  -4  12   2   -0.60    1.50
   4  12  -2   -2.30    1.20
  -4  12   2   -1.30    1.40
   4  12  -2    2.10    1.60
  -3 -12   2   25.20    1.90
   3 -12  -2   25.90    2.90
   3 -12  -2   25.90    2.90
  -3 -12   2   24.10    2.40
  -3  12   2   34.00    3.30
   3  12  -2   27.20    2.70
  -3  12   2   29.40    3.10
   3  12  -2   31.10    2.80
  -3  12   2   20.00    2.90
   2 -12  -2   27.50    2.90
   2 -12  -2   32.00    2.80
  -2  12   2   31.40    3.20
  -2  12   2   39.40    3.20
   2  12  -2   24.90    2.30
  -2  12   2   34.90    3.30
  -2  12   2   32.50    3.30
   2  12  -2   27.20    2.50
  -1  12   2    5.20    1.50
  -1  12   2    5.80    1.50
  -1  12   2    4.10    1.60
   1  12  -2    4.80    0.90
  -1  12   2    4.80    1.60
   0  12   2   13.60    2.10
   0  12  -2   16.10    1.10
   0  12   2   19.70    2.50
   0  12   2   16.60    2.20
   0  12   2   20.40    2.40
  -1 -12  -2   -0.60    1.10
  -1 -12  -2    0.90    1.20
   1  12   2    2.60    1.40
  -1  12  -2    2.00    0.50
   1  12   2   -0.90    1.20
   1  12   2    3.00    1.50
   1  12   2   -0.20    1.30
  -1  12  -2    0.70    0.60
  -2 -12  -2    1.70    1.40
  -2 -12  -2   -1.10    1.30
  -2  12  -2   -0.10    0.90
   2  12   2   -1.30    1.30
   2  12   2    1.10    1.50
   2  12   2   -1.20    1.40
  -2  12  -2   -0.30    0.90
   3 -12   2   54.89    3.50
  -3 -12  -2   48.50    4.50
   3  12   2   50.29    4.40
  -3  12  -2   44.30    3.90
   3  12   2   44.10    4.70
   3  12   2   54.99    4.70
  -3  12  -2   52.19    3.90
   4 -12   2    3.10    1.20
   4 -12   2    4.00    1.40
   4  12   2    1.90    2.00
  -4  12  -2    3.10    1.70
   4  12   2   -0.80    1.80
  -4  12  -2    1.60    1.70
   5 -12   2    0.30    1.50
   5 -12   2    0.40    1.50
  -5  12  -2    1.10    1.90
   5  12   2   -3.80    1.90
  -5  12  -2    3.70    2.00
   5  12   2    1.50    2.40
   6 -12   2   20.60    3.10
   6 -12   2   23.80    3.20
   6  12   2   18.70    3.90
   6  12   2   20.40    3.80
  -6  12  -2   18.10    3.40
  -6  12  -2   21.50    3.60
   7  12   2    7.90    3.20
   7  12   2   12.60    3.80
   8  12   2    0.00    3.10
   8  12   2    1.80    3.00
   9  12   2    3.50    3.30
   9  12   2    0.70    3.50
   9  13  -2    0.60    3.10
   9  13  -2    5.00    3.30
   8 -13  -2    4.80    2.90
   8  13  -2    5.70    3.20
   8  13  -2    0.60    2.90
   7 -13  -2   33.60    4.40
   7  13  -2   33.80    4.70
   7  13  -2   29.10    4.30
   6 -13  -2   84.79    6.50
   6 -13  -2   81.59    6.40
  -6  13   2   83.49    6.80
   6  13  -2   71.59    6.40
   6  13  -2   78.09    6.70
  -6  13   2   81.19    6.70
   5 -13  -2    3.60    1.80
   5 -13  -2   -0.20    1.60
   5  13  -2    2.60    1.90
  -5  13   2    3.70    2.10
   5  13  -2    3.40    2.10
  -5  13   2    5.00    2.20
  -4 -13   2    3.10    1.60
   4 -13  -2    0.90    1.50
   4 -13  -2    3.80    1.70
  -4  13   2    0.70    1.60
   4  13  -2    3.10    1.70
  -4  13   2    4.10    1.90
   4  13  -2    5.20    1.80
  -3 -13   2   17.10    1.80
   3 -13  -2   18.40    2.30
   3 -13  -2   16.00    2.40
  -3  13   2   11.10    2.30
   3  13  -2   16.00    2.20
   3  13  -2   18.80    2.20
  -3  13   2   17.30    2.70
  -3  13   2   19.60    2.70
   2 -13  -2   25.50    2.60
   2 -13  -2   25.60    2.50
  -2  13   2   28.40    3.00
  -2  13   2   23.90    2.90
   2  13  -2   16.80    2.00
  -2  13   2   26.10    2.80
   2  13  -2   25.30    2.30
  -2  13   2   24.30    3.00
  -1  13   2  211.78   13.40
  -1  13   2  212.18   13.30
   1  13  -2  229.68   12.60
  -1  13   2  236.58   13.40
  -1  13   2  234.18   13.40
   0  13  -2   -0.90    0.40
   0  13   2    1.00    1.20
   0  13  -2    0.90    0.40
   0  13   2   -0.10    1.30
   0  13   2    0.20    1.30
   0  13   2    1.20    1.30
   1  13   2   -0.40    1.40
   1  13   2    2.00    1.30
   1  13   2    0.40    1.30
  -1  13  -2    2.10    0.70
   1  13   2    2.60    1.60
  -2 -13  -2    1.40    1.50
   2  13   2    3.20    1.80
   2  13   2    2.40    1.70
  -2  13  -2   -0.20    1.00
  -2  13  -2    1.20    0.90
   2  13   2    3.30    1.80
   3 -13   2    4.60    1.00
   3  13   2    0.10    1.60
   3  13   2    3.00    2.10
   3  13   2    4.80    2.10
  -3  13  -2    2.30    1.40
  -3  13  -2    2.80    1.50
   4 -13   2    1.80    1.00
   4 -13   2    0.60    0.50
  -4  13  -2    1.60    1.70
   4  13   2    3.20    2.30
  -4  13  -2    0.70    1.50
   4  13   2   -0.70    2.00
   5 -13   2    6.00    1.70
   5 -13   2    4.50    1.60
   5  13   2    2.60    2.50
   5  13   2    2.60    2.70
  -5  13  -2    3.00    2.10
  -5  13  -2    2.40    2.10
   6 -13   2    3.00    1.80
   6  13   2    1.40    2.60
   6  13   2   -0.30    2.50
  -6  13  -2   -3.30    2.00
   7  13   2    2.20    2.90
   7  13   2    2.20    3.00
   8  13   2   15.70    4.00
   8  13   2   13.60    3.80
   9  13   2   46.40    7.00
   9  14  -2    5.10    3.30
   9  14  -2    3.10    3.30
   8  14  -2    2.60    3.00
   8  14  -2   -0.30    2.90
   7 -14  -2    2.00    2.30
   7  14  -2    4.00    2.60
   7  14  -2   -3.90    2.10
   6 -14  -2    7.60    2.50
  -6  14   2   12.00    2.90
   6  14  -2   12.40    3.00
   6  14  -2   14.50    3.00
  -6  14   2    9.30    2.90
   5 -14  -2   33.30    3.60
   5 -14  -2   26.80    3.50
  -5  14   2   37.70    4.40
   5  14  -2   32.10    3.80
  -5  14   2   36.00    4.20
   5  14  -2   25.60    3.60
  -4 -14   2    0.10    1.30
   4 -14  -2   -0.70    1.30
   4 -14  -2   -1.60    1.30
  -4  14   2   -1.00    1.50
  -4  14   2    0.60    1.80
   4  14  -2   -0.60    1.40
   4  14  -2   -1.50    1.50
  -4  14   2   -0.80    1.80
   3 -14  -2    4.00    1.60
   3 -14  -2    2.10    1.40
  -3 -14   2    2.40    1.00
   3  14  -2    2.90    1.40
   3  14  -2    2.10    1.40
  -3  14   2    0.60    1.60
  -3  14   2    0.60    1.60
  -3  14   2    2.30    1.80
   2 -14  -2   82.49    5.00
   2  14  -2   69.29    4.70
  -2  14   2   72.99    5.50
   2  14  -2   73.69    4.80
  -2  14   2   77.09    5.50
  -2  14   2   66.29    5.50
  -2  14   2   69.39    5.30
   1  14  -2   49.80    3.40
  -1  14   2   57.99    4.40
   1  14  -2   54.99    3.40
  -1  14   2   47.50    4.20
  -1  14   2   51.69    4.40
  -1  14   2   56.59    4.40
   0  14   2    0.90    1.40
   0  14   2    0.50    1.40
   0  14   2   -0.20    1.40
   0  14  -2    0.20    0.50
   0  14  -2   -0.50    0.50
   0  14   2   -0.90    1.20
  -1  14  -2    4.10    0.90
   1  14   2    1.20    1.50
   1  14   2    6.60    1.80
  -1  14  -2    5.10    0.90
   1  14   2    5.40    1.80
   1  14   2    4.60    1.90
  -2 -14  -2  201.68   12.90
   2  14   2  240.98   13.30
   2  14   2  216.28   13.10
   2  14   2  208.68   13.00
  -2  14  -2  198.88   12.00
  -2  14  -2  220.38   12.20
   2  14   2  203.08   13.00
   3 -14   2    1.20    0.70
   3  14   2    3.10    2.00
  -3  14  -2   -0.30    1.20
   3  14   2    1.70    2.10
  -3  14  -2    0.80    1.40
   3  14   2    3.30    2.00
   4 -14   2   46.60    3.50
  -4  14  -2   42.10    4.20
   4  14   2   38.40    4.70
  -4  14  -2   43.80    4.00
   4  14   2   37.30    4.60
   4  14   2   55.89    5.30
   5 -14   2   11.80    2.10
   5 -14   2    8.60    1.90
  -5  14  -2    7.60    2.40
   5  14   2    9.40    3.00
   5  14   2   11.00    3.30
  -5  14  -2    8.20    2.60
   6  14   2   -6.00    2.00
   6  14   2    6.20    2.90
   7  14   2   -1.50    2.60
   7  14   2   -0.20    2.80
   8  14   2   21.30    4.70
   8  14   2   17.40    4.60
   9  15  -2    7.10    3.40
   9  15  -2    3.20    3.40
   8  15  -2   -1.10    2.70
   8  15  -2    1.20    2.80
   7  15  -2    7.20    2.90
   7  15  -2   16.40    3.60
   6 -15  -2   -0.30    1.70
   6  15  -2    1.10    2.30
   6  15  -2    3.10    2.30
   5 -15  -2    3.40    1.90
   5 -15  -2   -0.80    1.50
  -5  15   2   -0.30    1.90
   5  15  -2   -1.40    1.80
   5  15  -2    1.60    1.90
  -5  15   2    5.20    2.40
   4 -15  -2    1.10    1.40
   4 -15  -2    4.50    1.70
  -4 -15   2    2.40    1.50
  -4  15   2    2.10    2.00
   4  15  -2    3.70    1.80
   4  15  -2    3.50    1.80
  -4  15   2    5.30    2.30
  -4  15   2    3.90    2.00
   3 -15  -2    1.60    1.30
   3 -15  -2    3.60    1.50
  -3 -15   2    2.80    0.80
  -3  15   2    1.80    1.70
   3  15  -2    4.60    1.60
  -3  15   2    5.60    2.20
   3  15  -2    1.00    1.40
  -3  15   2    4.90    2.00
  -3  15   2    5.00    2.00
   2  15  -2   23.60    2.20
  -2  15   2   22.70    3.10
  -2  15   2   25.30    3.00
   2  15  -2   26.40    2.50
  -2  15   2   24.20    3.10
  -2  15   2   23.50    3.10
  -1  15   2   88.79    5.90
   1  15  -2   74.09    4.90
  -1  15   2   91.19    6.10
  -1  15   2   84.79    6.10
  -1  15   2   81.39    6.00
   0  15   2   97.99    6.90
   0  15   2  108.09    6.80
   0  15   2  101.09    7.00
   0  15   2  107.39    6.90
   0  15  -2   93.09    5.70
   0  15  -2   99.89    5.70
  -1  15  -2  206.88   11.50
   1  15   2  221.28   12.60
   1  15   2  203.08   12.50
   1  15   2  208.58   12.50
   1  15   2  192.28   12.60
  -1  15  -2  198.78   11.50
  -2  15  -2   13.30    1.80
   2  15   2   14.30    2.80
  -2  15  -2   13.60    1.50
   2  15   2   16.40    2.60
   2  15   2   11.50    2.60
   2  15   2   19.20    2.80
  -3  15  -2   14.10    2.20
   3  15   2   12.50    2.80
   3  15   2   16.60    3.10
  -3  15  -2   15.70    2.10
   3  15   2   14.20    2.90
   4 -15   2   47.30    3.50
   4  15   2   47.00    5.30
  -4  15  -2   51.69    4.40
  -4  15  -2   51.99    4.20
   4  15   2   57.29    5.70
   4  15   2   39.90    4.90
   5  15   2    0.70    2.40
  -5  15  -2    1.70    2.00
   5  15   2    0.10    2.10
   6  15   2    3.00    2.80
   6  15   2    2.60    2.80
   7  15   2    2.10    2.90
   7  15   2    5.80    3.30
   8  15   2   22.20    4.70
   8  15   2   24.30    5.00
   8  16  -2   -1.60    2.70
   8  16  -2    2.20    2.80
   7  16  -2   -0.70    2.60
   7  16  -2    1.90    2.70
   6  16  -2   14.80    3.10
   6  16  -2   17.00    3.20
   5 -16  -2   24.90    3.60
   5 -16  -2   34.80    4.20
   5  16  -2   26.20    3.60
  -5  16   2   29.60    4.20
  -5  16   2   27.20    3.90
   5  16  -2   29.70    3.70
  -4 -16   2    0.60    1.30
   4 -16  -2    2.60    1.40
   4 -16  -2    0.10    1.30
   4  16  -2    0.40    1.70
  -4  16   2   -0.80    2.00
   4  16  -2   -0.20    1.50
  -4  16   2    2.70    1.90
  -4  16   2    3.50    2.00
   3 -16  -2    1.40    1.20
   3 -16  -2   -0.10    1.20
  -3  16   2    0.40    1.70
   3  16  -2    1.90    1.40
   3  16  -2   -1.20    1.20
  -3  16   2    1.30    1.70
  -3  16   2   -0.90    1.80
  -3  16   2    1.60    1.80
  -2  16   2   36.30    4.00
   2  16  -2   34.30    2.70
  -2  16   2   40.80    3.80
  -2  16   2   41.50    4.10
   2  16  -2   39.90    3.00
  -2  16   2   36.40    4.00
   2  16  -2   38.10    2.80
   2  16  -2   33.40    3.10
  -1  16   2  149.79    9.50
   1  16  -2  149.39    8.40
  -1  16   2  142.49    9.50
  -1  16   2  157.58    9.50
  -1  16   2  154.18    9.30
   1  16  -2  134.09    8.40
   0  16   2   79.39    5.40
   0  16   2   70.59    5.20
   0  16   2   72.59    5.40
   0  16   2   70.49    5.10
   0  16  -2   55.99    3.80
   0  16  -2   56.79    3.80
   0  16  -2   72.89    3.90
   1  16   2   21.90    3.20
   1  16   2   24.30    3.20
  -1  16  -2   25.20    2.00
   1  16   2   21.60    3.00
  -1  16  -2   23.50    2.00
   1  16   2   28.50    3.40
   2  16   2   88.39    6.50
  -2  16  -2   93.69    5.60
  -2  16  -2   88.19    5.20
   2  16   2   80.99    6.40
   2  16   2   83.19    6.60
   2  16   2   94.19    6.70
  -2  16  -2   82.99    5.30
  -3  16  -2    5.20    1.70
   3  16   2    2.00    2.20
  -3  16  -2    1.20    1.30
   3  16   2    5.40    2.30
   3  16   2    4.20    2.20
  -4  16  -2   14.70    2.50
   4  16   2   14.40    3.10
   4  16   2   14.40    3.20
   4  16   2   15.50    3.30
  -5  16  -2   -2.50    1.80
   5  16   2    0.70    2.50
   5  16   2   -3.10    2.20
   6  16   2   -1.30    2.50
   6  16   2   -2.40    2.30
   7  16   2   -4.00    2.90
   7  16   2    4.00    3.00
   8  16   2   10.00    6.00
   8  16   2    3.80    3.70
   8  17  -2   -4.50    2.60
   8  17  -2    2.70    3.10
   7  17  -2   22.50    4.10
   7  17  -2   17.10    3.70
   6  17  -2    1.50    2.30
   6  17  -2    1.20    2.30
   5  17  -2   13.70    2.70
  -5  17   2   11.70    3.40
   5  17  -2   12.30    2.80
  -5  17   2   17.30    3.40
  -4 -17   2    9.00    1.60
   4 -17  -2   13.10    2.90
  -4  17   2   18.60    3.10
  -4  17   2   16.70    3.10
   4  17  -2   13.80    2.60
   4  17  -2   11.60    2.30
  -3  17   2    2.80    1.80
  -3  17   2   -1.30    1.80
   3  17  -2   -2.20    1.20
  -3  17   2   -0.40    1.70
  -3  17   2    0.90    1.90
   3  17  -2    1.60    1.50
  -2  17   2    2.50    1.80
   2  17  -2   -0.20    0.90
   2  17  -2    0.60    1.20
   2  17  -2   -0.40    0.80
  -2  17   2   -2.80    1.70
  -2  17   2   -1.20    1.50
  -2  17   2   -1.20    1.70
   2  17  -2   -1.60    1.00
  -1  17   2   -0.90    1.50
  -1  17   2    4.30    2.10
   1  17  -2    3.20    0.90
   1  17  -2    3.30    0.90
  -1  17   2    6.10    2.20
  -1  17   2    1.30    1.70
   0  17   2   33.10    3.90
   0  17   2   31.20    3.50
   0  17   2   35.90    3.80
   0  17  -2   34.20    2.20
   0  17   2   28.80    3.60
   0  17  -2   33.80    2.20
   1  17   2   20.40    2.90
   1  17   2   18.80    3.00
   1  17   2   18.60    3.00
   1  17   2   13.30    2.70
  -1  17  -2   18.90    1.70
  -1  17  -2   16.80    1.70
   2  17   2   18.10    2.70
   2  17   2   18.80    3.00
   2  17   2   10.60    2.80
  -2  17  -2   12.70    1.90
  -2  17  -2   13.90    1.80
  -2  17  -2   12.40    1.40
   2  17   2   12.30    2.60
  -3  17  -2    5.20    1.70
   3  17   2    5.20    2.40
   3  17   2    5.20    2.30
   3  17   2    3.20    2.20
  -3  17  -2    1.20    1.30
  -4  17  -2    5.10    2.00
   4  17   2    5.90    2.70
   4  17   2    7.60    2.90
  -5  17  -2    3.80    2.20
   5  17   2   -2.50    2.10
   5  17   2   -1.80    2.30
   6  17   2    2.40    2.80
   6  17   2   -3.30    2.60
   7  17   2   -2.20    2.70
   7  17   2   -5.10    2.70
   7  18  -2   -1.10    2.30
   7  18  -2   -3.00    2.60
   6  18  -2    9.60    2.90
   6  18  -2    7.10    2.60
  -6  18   2    1.40    2.60
  -5  18   2   -0.80    2.10
   5  18  -2    4.20    2.20
   5  18  -2   -2.20    2.00
  -4  18   2    0.50    2.00
  -4  18   2   -1.40    1.90
   4  18  -2    2.20    1.90
  -4  18   2    3.00    2.20
   4  18  -2   -1.00    1.50
   3  18  -2    0.60    1.40
  -3  18   2    3.80    2.20
  -3  18   2   -1.40    1.60
   3  18  -2    1.40    1.30
  -3  18   2   -0.10    1.80
   3  18  -2    1.70    1.60
   2  18  -2   18.90    1.90
   2  18  -2   26.20    2.60
  -2  18   2   28.10    3.50
  -2  18   2   28.90    3.60
   2  18  -2   30.10    2.10
  -2  18   2   41.20    3.90
   2  18  -2   29.70    2.70
  -1  18   2   -1.40    1.60
   1  18  -2    0.20    0.90
  -1  18   2   -2.10    1.40
  -1  18   2   -0.20    1.90
   1  18  -2    0.90    0.80
  -1  18   2   -1.50    1.50
   0  18   2    3.70    2.20
   0  18   2    5.70    2.00
   0  18   2    1.60    1.80
   0  18   2    2.80    1.90
  -1  18  -2    6.30    1.00
  -1  18  -2    4.00    1.00
   1  18   2   10.00    2.50
   1  18   2    5.50    2.30
   1  18   2    5.20    2.20
   2  18   2   40.90    4.50
  -2  18  -2   43.30    3.30
   2  18   2   35.80    4.40
   2  18   2   35.00    4.40
  -2  18  -2   46.60    3.40
  -3  18  -2   58.29    4.40
   3  18   2   51.49    5.60
   3  18   2   54.09    5.50
   3  18   2   58.09    5.80
   4  18   2    5.50    2.80
   4  18   2    3.80    2.70
  -4  18  -2    9.10    2.20
   5  18   2    2.30    2.90
   5  18   2    3.10    2.60
   6  18   2    0.60    2.80
   6  18   2    5.50    3.20
   7  18   2    5.30    3.40
   7  18   2   -0.50    3.30
   7  19  -2   -3.20    2.40
  -7  19   2   -1.10    2.70
   7  19  -2   -1.90    2.50
  -6  19   2   -0.70    2.40
   6  19  -2   -1.00    2.00
   6  19  -2   -2.90    2.00
   5  19  -2    0.40    1.90
  -5  19   2    0.10    2.30
   5  19  -2    2.10    2.10
  -4  19   2    3.60    2.50
   4  19  -2    2.80    2.10
  -4  19   2    3.00    2.40
   4  19  -2    7.10    2.00
  -3  19   2    9.00    2.50
   3  19  -2    6.30    1.90
   3  19  -2    6.90    1.80
   3  19  -2    9.20    1.70
  -3  19   2    7.80    2.50
  -3  19   2    5.40    2.30
   2  19  -2    8.90    1.60
  -2  19   2   11.20    2.50
   2  19  -2    7.90    1.60
  -2  19   2   10.80    2.50
  -2  19   2    7.80    2.40
  -1  19   2    2.70    1.90
   1  19  -2    1.50    0.90
  -1  19   2    0.30    1.80
  -1  19   2    3.40    1.90
   1  19  -2   -0.10    0.80
   0  19   2    4.30    2.20
   0  19   2    4.80    2.10
   0  19   2    4.60    2.10
   1  19   2    8.60    2.40
   1  19   2    1.80    2.30
  -1  19  -2    3.40    0.80
   1  19   2    3.20    1.90
  -1  19  -2    2.50    0.90
   2  19   2   22.40    3.50
   2  19   2   24.70    3.50
   2  19   2   18.90    3.40
  -2  19  -2   20.40    2.20
  -2  19  -2   20.20    2.20
   3  19   2    7.20    2.70
  -3  19  -2    9.90    1.50
  -3  19  -2    8.20    1.90
   3  19   2   10.80    2.80
  -3  19  -2    4.40    1.80
   4  19   2    3.80    2.80
  -4  19  -2    1.50    1.70
   4  19   2   -0.10    2.40
   5  19   2   -2.10    2.20
   5  19   2   -1.00    2.70
   6  19   2   -0.90    2.70
   6  19   2   -1.30    2.60
   6  20  -2   -2.90    2.00
  -6  20   2   -0.50    2.50
   6  20  -2   -1.20    2.40
   5  20  -2    2.40    2.10
   5  20  -2    4.00    2.30
  -5  20   2    3.00    2.60
  -5  20   2    5.90    2.80
   4  20  -2   28.90    3.50
   4  20  -2   32.50    3.70
  -4  20   2   30.00    4.10
   4  20  -2   25.10    3.10
  -4  20   2   25.90    4.10
   3  20  -2    6.10    1.80
  -3  20   2    9.90    2.80
   3  20  -2   10.40    1.70
   3  20  -2   10.10    2.10
  -3  20   2   10.10    2.80
  -3  20   2    9.80    2.60
  -2  20   2   13.80    2.70
  -2  20   2   13.70    2.80
   2  20  -2   13.20    1.90
  -2  20   2   11.00    2.80
   2  20  -2   13.70    1.90
  -1  20   2    0.40    1.80
   1  20  -2    0.70    0.90
  -1  20   2    0.60    1.90
  -1  20   2    0.90    1.90
   1  20  -2   -0.20    0.70
   0  20   2    4.20    1.90
   0  20   2    0.90    2.10
   0  20   2    0.30    1.80
   1  20   2    0.50    2.00
   1  20   2   -0.20    2.10
   1  20   2   -1.90    1.90
  -2  20  -2    2.30    1.10
  -2  20  -2    2.90    1.20
   2  20   2    4.40    2.30
   2  20   2    5.10    2.50
  -3  20  -2    1.30    1.40
  -3  20  -2   -0.20    1.40
   3  20   2   -0.30    2.20
   3  20   2   -0.70    2.20
   4  20   2   -0.50    2.50
   4  20   2   -0.50    2.30
  -4  20  -2    2.40    2.00
   5  20   2   -1.30    2.70
   5  20   2    3.30    2.80
  -5  21   2    8.00    3.20
   5  21  -2    6.00    2.50
  -5  21   2    4.30    2.60
   5  21  -2    2.10    2.20
  -4  21   2   10.40    3.10
   4  21  -2   17.30    2.90
   4  21  -2   21.80    2.60
  -4  21   2   14.50    3.20
  -3  21   2   17.40    3.40
  -3  21   2   16.60    3.10
   3  21  -2   21.30    2.70
   3  21  -2   13.60    2.40
   3  21  -2   22.00    2.70
  -2  21   2    1.20    2.00
   2  21  -2    0.30    1.10
  -2  21   2    0.60    2.20
   2  21  -2   -0.20    1.20
   1  21  -2    0.70    0.70
  -1  21   2    1.30    2.00
  -1  21   2    1.00    1.90
  -1  21   2    3.00    2.20
   0  21   2    0.90    2.10
   0  21   2    1.00    2.00
   0  21   2    0.10    1.80
   1  21   2    5.90    2.30
   1  21   2   -3.50    1.70
   2  21   2    1.40    2.20
  -2  21  -2    3.80    1.20
  -2  21  -2    6.20    1.20
   2  21   2    3.20    2.60
  -3  21  -2   -2.20    1.40
  -3  21  -2    0.50    1.40
   3  21   2    0.20    2.20
   3  21   2   -1.20    2.20
   4  21   2   -0.70    2.70
   4  21   2    2.50    2.50
  -4  21  -2   -0.40    2.00
  -4  21  -2    1.90    2.00
   5  21   2    2.60    2.80
   5  22  -2    0.50    2.10
  -5  22   2    3.60    2.50
  -4  22   2    4.20    2.40
   4  22  -2   -2.90    1.80
  -4  22   2    3.10    2.60
  -3  22   2    1.90    2.20
   3  22  -2    1.10    1.50
  -3  22   2   -2.00    2.30
   3  22  -2    5.10    1.80
   2  22  -2    1.30    1.10
  -2  22   2    3.40    2.00
   2  22  -2   -0.10    1.20
  -2  22   2   -0.70    2.10
  -1  22   2   -5.00    1.90
  -1  22   2   -0.50    1.70
   0  22   2    2.80    2.00
   0  22   2   -1.50    2.20
   1  22   2    4.10    2.20
   1  22   2    2.10    2.50
   2  22   2    1.60    2.40
   2  22   2    0.10    2.10
  -3  22  -2   -2.00    1.30
   3  22   2   -2.80    2.10
   3  22   2    1.10    2.40
  -3  22  -2   -0.50    1.40
   4  22   2    0.50    2.50
  -4  22  -2    2.70    2.00
  -3  23   2    0.50    2.10
   3  23  -2    3.30    1.70
   3  23  -2   -0.80    1.60
  -3  23   2    4.60    2.60
   2  23  -2    2.80    1.20
  -2  23   2   -1.00    2.20
  -2  23   2   -2.80    1.90
   2  23  -2    4.30    1.30
  -1  23   2    2.00    2.00
  -1  23   2    0.10    2.20
   0  23   2    7.10    2.40
   0  23   2    5.10    2.70
   1  23   2   -2.70    2.20
   1  23   2   -0.40    2.00
   2  23   2    1.80    2.40
   2  23   2    0.80    2.10
  11   0  -3    0.80    3.20
  10   0  -3    1.70    3.00
  10   0  -3   -2.10    2.50
   9   0  -3   28.10    4.70
   9   0  -3   18.30    4.10
  -8   0   3    3.10    2.50
   8   0  -3    3.30    2.40
   8   0  -3    0.50    2.30
   7   0  -3  447.16   25.20
  -7   0   3  413.66   25.10
   7   0  -3  416.76   25.10
   6   0  -3    1.40    2.00
   6   0  -3    1.60    1.80
  -6   0   3    0.70    1.60
  -6   0   3   -0.50    1.50
  -5   0   3    6.50    2.00
   5   0  -3   11.90    2.30
  -5   0   3   10.90    2.40
   5   0  -3    9.70    2.30
  -4   0   3   -0.30    1.50
   4   0  -3    2.50    1.50
   4   0  -3    1.30    1.70
  -4   0   3   -0.70    1.30
  -3   0   3   33.90    3.00
  -3   0   3   29.60    2.90
   3   0  -3   30.30    3.00
   3   0  -3   37.90    3.10
   2   0  -3    0.70    1.20
  -2   0   3    1.20    1.20
  -2   0   3    0.30    1.10
  -2   0   3    0.70    1.30
   2   0  -3    1.50    1.40
  -1   0   3   39.60    3.00
   1   0  -3   36.60    3.00
  -1   0   3   37.50    3.00
  -1   0   3   37.60    2.90
  -1   0   3   41.90    3.10
   1   0  -3   40.70    3.00
   1   0  -3   36.30    2.90
   0   0  -3    4.80    1.30
   0   0   3    2.20    1.20
   0   0  -3    3.10    1.20
   0   0  -3    1.90    1.20
   0   0   3    3.20    1.20
   0   0   3    2.90    1.10
   0   0   3    2.40    1.20
   1   0   3 2633.74  147.79
  -1   0  -3 2807.92  147.89
   1   0   3 2775.52  147.89
  -1   0  -3 2699.13  147.89
   1   0   3 2661.13  147.79
  -2   0  -3    2.40    1.60
   2   0   3    4.40    1.50
   2   0   3   -0.30    1.30
  -2   0  -3    3.30    1.50
   3   0   3 4141.19  225.28
   3   0   3 3938.21  225.18
  -3   0  -3 4161.78  225.28
  -3   0  -3 4310.07  225.38
  -4   0  -3    2.10    1.70
   4   0   3    4.00    1.90
   4   0   3    1.10    1.70
  -4   0  -3    0.60    1.70
   5   0   3   40.50    4.20
  -5   0  -3   29.70    4.00
  -5   0  -3   33.10    4.10
   5   0   3   35.60    4.20
   6   0   3    2.90    2.30
   6   0   3    0.10    2.00
  -6   0  -3   -1.00    1.80
  -6   0  -3   -0.50    1.90
   7   0   3    1.30    2.20
   7   0   3    1.90    2.60
  -7   0  -3    2.20    2.70
   8   0   3   -0.10    2.80
  -8   0  -3   -4.60    3.00
   8   0   3    4.70    2.90
   9   0   3   -2.30    2.70
  10   0   3    0.70    3.50
  11  -1  -3   -1.80    2.90
  11   1  -3   -1.00    3.60
  10  -1  -3    1.90    2.90
  10  -1  -3    0.10    3.20
  10   1  -3    6.50    3.30
  10   1  -3    5.60    3.50
   9  -1  -3   11.10    3.70
   9  -1  -3   12.10    3.50
   9   1  -3   14.00    3.50
  -9   1   3   16.20    3.80
   9   1  -3    5.10    3.10
   8  -1  -3    8.10    2.90
  -8  -1   3    3.50    2.60
   8  -1  -3    7.50    2.90
   8   1  -3    4.00    2.60
   8   1  -3    5.70    3.10
  -8   1   3    9.90    3.30
   7  -1  -3   20.90    3.40
  -7  -1   3   18.70    3.20
   7  -1  -3   15.00    3.20
   7   1  -3   19.30    3.30
  -7   1   3   21.80    3.50
   7   1  -3   11.00    3.00
  -6  -1   3    5.10    2.00
  -6  -1   3    5.70    2.10
   6  -1  -3    3.50    2.10
   6  -1  -3   -1.40    1.60
   6   1  -3    3.30    2.10
   6   1  -3    4.30    2.00
  -6   1   3    6.70    2.20
  -6   1   3    2.60    1.80
  -5  -1   3  193.28   12.10
   5  -1  -3  184.38   12.10
   5  -1  -3  205.78   12.30
  -5  -1   3  200.88   12.10
   5   1  -3  203.88   12.20
  -5   1   3  198.08   12.20
   5   1  -3  211.78   12.30
  -5   1   3  177.28   12.00
   4  -1  -3  426.76   24.50
   4  -1  -3  420.86   24.50
  -4  -1   3  430.56   24.40
  -4  -1   3  404.26   24.30
  -4   1   3  425.46   24.50
   4   1  -3  432.56   24.40
   4   1  -3  458.75   24.60
  -4   1   3  435.46   24.50
   3  -1  -3 1279.07   68.79
  -3  -1   3 1232.98   68.69
  -3  -1   3 1180.08   68.59
   3  -1  -3 1280.77   68.69
   3   1  -3 1318.87   68.69
  -3   1   3 1277.67   68.79
  -3   1   3 1206.18   68.69
   3   1  -3 1235.48   68.69
  -2  -1   3  531.35   32.80
  -2  -1   3  593.14   32.80
   2  -1  -3  602.84   32.90
  -2  -1   3  616.24   32.90
  -2   1   3  630.04   33.00
   2   1  -3  633.14   32.90
  -2   1   3  585.74   32.90
   2   1  -3  554.44   32.80
  -2   1   3  591.14   32.90
   1  -1  -3  134.79    8.60
  -1  -1   3  148.09    8.60
   1  -1  -3  143.59    8.70
  -1  -1   3  148.19    8.50
  -1  -1   3  145.39    8.60
   1  -1  -3  148.89    8.70
   1   1  -3  153.48    8.60
  -1   1   3  149.19    8.70
   1   1  -3  146.59    8.60
  -1   1   3  143.39    8.70
   1   1  -3  151.98    8.60
  -1   1   3  142.79    8.60
  -1   1   3  139.79    8.70
   0  -1  -3   54.29    3.80
   0  -1   3   49.30    3.50
   0  -1  -3   51.49    3.70
   0  -1  -3   51.09    3.70
   0  -1   3   57.99    3.60
   0  -1   3   47.90    3.50
   0   1  -3   56.49    3.70
   0   1   3   51.29    3.70
   0   1   3   50.99    3.70
   0   1   3   51.99    3.70
   0   1  -3   50.99    3.60
   0   1   3   54.29    3.70
   0   1  -3   49.40    3.60
   1  -1   3  213.38   12.20
  -1  -1  -3  204.68   12.30
   1  -1   3  212.58   12.10
  -1  -1  -3  206.18   12.20
   1   1   3  214.58   12.30
   1   1   3  211.68   12.20
   1   1   3  207.98   12.20
  -1   1  -3  212.68   12.20
  -1   1  -3  203.78   12.20
  -2  -1  -3  338.17   19.20
   2  -1   3  339.57   19.00
   2  -1   3  328.27   19.00
  -2  -1  -3  330.87   19.10
   2   1   3  331.47   19.10
  -2   1  -3  320.77   19.00
   2   1   3  340.27   19.10
  -2   1  -3  334.17   19.00
  -3  -1  -3  158.48    9.00
  -3  -1  -3  151.68    8.90
   3  -1   3  129.99    8.60
   3  -1   3  119.69    8.50
  -3   1  -3  124.19    8.60
   3   1   3  149.09    8.80
   3   1   3  144.09    8.70
  -3   1  -3  112.69    8.50
  -4  -1  -3  725.53   40.80
   4  -1   3  741.23   40.70
  -4  -1  -3  716.23   40.70
   4  -1   3  731.43   40.60
  -4   1  -3  698.73   40.70
  -4   1  -3  727.83   40.70
   4   1   3  736.83   40.70
   4   1   3  709.53   40.60
   5  -1   3   45.70    4.60
   5  -1   3   34.80    4.20
  -5  -1  -3   43.80    4.70
  -5  -1  -3   36.90    4.40
  -5   1  -3   43.00    4.60
  -5   1  -3   37.30    4.30
   5   1   3   38.60    4.30
   5   1   3   40.50    4.50
  -6  -1  -3    2.60    2.30
   6  -1   3    1.00    2.40
   6  -1   3   -1.20    1.90
   6   1   3    1.00    2.10
   6   1   3    2.10    2.20
  -6   1  -3    2.40    2.20
  -6   1  -3   -0.60    2.10
   7  -1   3    0.30    2.30
  -7  -1  -3   -2.50    2.50
   7  -1   3    0.20    2.10
   7   1   3   -3.70    2.00
  -7   1  -3   -2.60    2.40
   7   1   3    0.30    2.40
  -8  -1  -3   13.50    4.00
   8  -1   3   13.10    3.60
   8  -1   3   15.10    3.50
   8   1   3   13.30    3.60
   8   1   3   14.10    3.60
   9  -1   3    5.50    3.70
   9   1   3   -1.40    2.60
  10  -1   3    6.40    3.40
  10   1   3   -3.90    2.90
  11  -2  -3    4.70    3.20
  11   2  -3    4.80    3.50
  10  -2  -3    3.20    3.10
  10  -2  -3    2.20    2.90
  10   2  -3    1.60    3.10
  10   2  -3    1.80    2.80
   9  -2  -3    9.80    3.20
   9  -2  -3   10.30    3.50
   9   2  -3    9.20    3.10
   9   2  -3   11.60    3.30
  -9   2   3    9.70    3.40
  -8  -2   3   26.80    4.10
   8  -2  -3   23.40    4.20
   8  -2  -3   25.50    4.30
  -8   2   3   28.00    4.40
   8   2  -3   30.70    4.50
   8   2  -3   43.90    5.40
   7  -2  -3  243.88   14.70
  -7  -2   3  221.88   14.40
   7  -2  -3  212.48   14.50
  -7   2   3  213.08   14.30
   7   2  -3  228.38   14.40
   7   2  -3  240.58   14.70
  -7   2   3  239.38   15.40
   6  -2  -3   67.09    5.40
  -6  -2   3   51.89    5.10
   6  -2  -3   58.49    5.20
  -6  -2   3   70.99    5.40
  -6   2   3   60.59    5.20
  -6   2   3   63.19    5.30
   6   2  -3   67.99    5.50
   6   2  -3   61.09    5.20
  -5  -2   3  195.58   11.70
   5  -2  -3  185.78   11.80
   5  -2  -3  187.18   11.80
  -5  -2   3  181.18   11.60
   5   2  -3  198.28   11.80
  -5   2   3  183.98   11.80
   5   2  -3  188.08   11.80
  -5   2   3  196.28   11.80
  -4  -2   3   43.60    3.80
  -4  -2   3   41.60    3.60
   4  -2  -3   37.20    3.70
   4  -2  -3   38.80    3.70
  -4   2   3   47.40    3.90
   4   2  -3   36.80    3.70
   4   2  -3   43.40    3.70
  -4   2   3   48.30    3.80
  -3  -2   3 4002.70  211.78
  -3  -2   3 3762.42  211.68
   3  -2  -3 3858.51  211.88
  -3   2   3 3789.92  211.78
   3   2  -3 3752.82  211.78
   3   2  -3 4057.19  211.78
  -3   2   3 4031.90  211.88
  -2  -2   3  722.13   40.10
   2  -2  -3  719.33   40.30
  -2  -2   3  728.33   40.10
   2  -2  -3  730.43   40.30
  -2   2   3  767.92   40.30
   2   2  -3  733.93   40.20
   2   2  -3  698.13   40.20
  -2   2   3  734.03   40.30
  -2   2   3  724.73   40.30
  -1  -2   3   12.00    1.60
   1  -2  -3   11.60    1.80
   1  -2  -3   12.90    1.90
  -1  -2   3   11.50    1.50
   1  -2  -3   13.10    1.80
  -1  -2   3   11.70    1.50
  -1  -2   3    8.70    1.40
   1   2  -3    9.00    1.40
  -1   2   3   13.20    1.90
  -1   2   3   13.20    1.80
   1   2  -3   11.70    1.50
   1   2  -3   11.90    1.60
  -1   2   3   11.90    1.80
  -1   2   3   16.90    2.00
   0  -2   3    4.10    1.10
   0  -2  -3    7.60    1.50
   0  -2   3    2.90    1.00
   0  -2   3    4.20    1.10
   0  -2  -3    5.20    1.40
   0  -2   3    3.70    1.10
   0  -2  -3    5.80    1.40
   0   2   3    4.80    1.30
   0   2   3    7.70    1.60
   0   2   3    6.00    1.40
   0   2  -3    4.90    1.10
   0   2  -3    3.90    1.10
   0   2   3    7.20    1.50
   0   2  -3    3.60    1.20
   1  -2   3 2375.56  123.39
  -1  -2  -3 2210.08  123.59
  -1  -2  -3 2268.47  123.59
   1  -2   3 2276.57  123.39
   1  -2   3 2088.89  123.29
   1   2   3 2284.87  123.59
   1   2   3 2247.08  123.59
   1   2   3 2369.86  123.59
  -1   2  -3 2316.57  123.39
  -1   2  -3 2219.18  123.39
  -2  -2  -3  533.65   29.10
   2  -2   3  520.35   28.90
  -2  -2  -3  543.45   29.20
   2  -2   3  511.45   28.90
   2   2   3  520.55   29.00
  -2   2  -3  499.15   28.90
  -2   2  -3  478.45   28.90
   2   2   3  532.15   29.10
   3  -2   3  542.35   29.20
  -3  -2  -3  512.05   29.40
  -3  -2  -3  528.05   29.50
   3  -2   3  530.95   29.30
   3   2   3  496.85   29.30
  -3   2  -3  502.95   29.30
  -3   2  -3  531.05   29.30
   3   2   3  503.45   29.30
  -4  -2  -3   20.20    2.90
  -4  -2  -3   17.70    2.90
   4  -2   3   22.20    2.90
   4  -2   3   22.40    3.00
  -4   2  -3   22.70    3.10
   4   2   3   18.80    2.90
   4   2   3   18.60    2.90
  -4   2  -3   18.00    2.90
   5  -2   3   22.20    3.10
  -5  -2  -3   22.90    3.40
  -5  -2  -3   20.90    3.40
   5  -2   3   22.40    3.20
   5   2   3   22.40    3.40
  -5   2  -3   22.00    3.20
  -5   2  -3   25.20    3.60
   5   2   3   18.90    3.20
   6  -2   3   12.00    2.80
  -6  -2  -3   10.50    2.90
   6  -2   3   16.30    3.10
  -6   2  -3   15.50    3.10
   6   2   3   11.90    3.00
  -6   2  -3   10.80    2.80
   6   2   3    8.40    2.70
  -7  -2  -3    8.50    3.10
   7  -2   3    7.10    2.90
   7  -2   3    9.70    2.80
   7   2   3    6.00    2.60
   7   2   3   13.50    3.30
  -7   2  -3    9.80    3.20
  -8  -2  -3   -1.60    2.80
   8  -2   3    0.20    2.70
   8  -2   3    2.80    2.80
   8   2   3   -2.20    2.30
   8   2   3    1.10    2.40
   9  -2   3    5.60    3.60
   9   2   3    8.70    3.60
  10  -2   3   -4.00    3.30
  10   2   3    1.30    3.80
  11  -3  -3    1.20    3.40
  11   3  -3   10.90    4.00
  11   3  -3    5.20    3.60
  10  -3  -3    3.50    2.90
  10   3  -3    2.10    2.80
  10   3  -3   -4.80    2.40
   9  -3  -3    6.30    3.10
   9  -3  -3   13.30    3.60
   9   3  -3    9.00    3.40
  -9   3   3    8.40    3.30
   9   3  -3    1.90    3.00
   8  -3  -3   12.00    3.50
   8  -3  -3   11.70    3.20
  -8   3   3   12.70    3.20
   8   3  -3   19.00    4.00
   8   3  -3   17.30    3.50
   7  -3  -3   42.40    4.90
   7  -3  -3   34.60    4.40
  -7  -3   3   36.70    4.50
   7   3  -3   33.30    4.30
  -7   3   3   33.50    4.40
  -7   3   3   40.70    4.70
   7   3  -3   27.80    4.30
   6  -3  -3  325.77   19.60
  -6  -3   3  341.67   19.60
   6  -3  -3  344.07   19.70
  -6  -3   3  331.37   19.50
   6   3  -3  306.17   19.40
  -6   3   3  321.07   19.50
   5  -3  -3    2.80    1.90
  -5  -3   3    5.40    1.70
  -5  -3   3    3.60    1.70
   5  -3  -3    9.70    2.20
  -5   3   3    9.10    2.20
   5   3  -3    6.10    2.00
  -5   3   3    8.60    2.10
   5   3  -3    4.20    1.90
  -4  -3   3  224.08   14.10
  -4  -3   3  238.08   14.20
   4  -3  -3  246.48   14.40
   4  -3  -3  259.47   14.50
  -4   3   3  252.77   14.50
  -4   3   3  246.78   14.40
   4   3  -3  224.48   14.20
   3  -3  -3  747.13   41.80
  -3  -3   3  771.42   41.70
   3  -3  -3  777.42   41.90
  -3  -3   3  697.63   41.60
  -3   3   3  747.53   41.80
   3   3  -3  714.93   41.70
   3   3  -3  776.42   41.70
  -3   3   3  799.82   41.90
  -2  -3   3  127.99    8.70
  -2  -3   3  149.49    8.80
   2  -3  -3  156.98    9.10
   2  -3  -3  164.38    9.10
  -2  -3   3  152.88    8.90
  -2   3   3  152.88    9.00
  -2   3   3  165.68    9.10
   2   3  -3  142.09    8.80
   2   3  -3  144.09    8.80
  -2   3   3  148.69    9.10
   1  -3  -3  443.06   25.50
  -1  -3   3  454.95   25.20
   1  -3  -3  468.45   25.50
  -1  -3   3  445.26   25.20
  -1  -3   3  441.66   25.20
   1  -3  -3  456.85   25.50
  -1  -3   3  508.85   25.20
   1   3  -3  471.55   25.20
   1   3  -3  449.56   25.20
  -1   3   3  447.66   25.50
   1   3  -3  478.85   25.20
  -1   3   3  425.06   25.40
  -1   3   3  431.66   25.40
  -1   3   3  448.26   25.40
   0  -3  -3   26.50    2.50
   0  -3   3   23.80    2.10
   0  -3  -3   22.50    2.40
   0  -3   3   20.50    2.00
   0  -3  -3   26.70    2.50
   0  -3   3   20.30    2.00
   0  -3   3   24.00    2.00
   0   3  -3   21.70    2.10
   0   3  -3   24.40    2.00
   0   3   3   21.50    2.40
   0   3  -3   23.70    2.10
   0   3   3   23.60    2.40
   0   3   3   24.80    2.50
   0   3   3   26.20    2.50
  -1  -3  -3   57.59    4.30
   1  -3   3   57.99    3.90
   1  -3   3   52.89    3.90
   1  -3   3   62.09    4.00
  -1  -3  -3   57.59    4.30
   1   3   3   62.69    4.30
  -1   3  -3   57.39    4.00
  -1   3  -3   61.59    4.10
   1   3   3   59.29    4.30
   1   3   3   56.79    4.20
  -2  -3  -3    4.00    1.60
  -2  -3  -3    4.70    1.70
   2  -3   3    2.60    1.30
   2  -3   3    1.20    1.30
   2  -3   3    3.70    1.30
  -2   3  -3    4.20    1.40
  -2   3  -3    3.00    1.40
   2   3   3    1.60    1.40
   2   3   3    4.30    1.60
   2   3   3    4.20    1.60
  -3  -3  -3   96.49    6.30
   3  -3   3   74.29    5.80
  -3  -3  -3   94.39    6.30
  -3   3  -3   77.29    5.90
  -3   3  -3   79.99    5.90
   3   3   3   90.99    6.20
   3   3   3   99.29    6.30
  -4  -3  -3  106.99    7.60
  -4  -3  -3  113.39    7.70
   4  -3   3   94.59    7.20
  -4   3  -3   99.09    7.30
   4   3   3  117.79    7.70
  -4   3  -3  116.09    7.60
   4   3   3  116.09    7.60
   5  -3   3   32.20    3.90
  -5  -3  -3   28.00    3.80
  -5  -3  -3   31.00    4.10
   5  -3   3   28.00    3.50
   5   3   3   30.40    3.90
   5   3   3   27.30    3.70
  -5   3  -3   28.80    3.70
  -5   3  -3   22.90    3.40
  -6  -3  -3   33.30    4.50
   6  -3   3   24.90    3.70
   6  -3   3   33.00    4.20
   6   3   3   38.50    4.60
  -6   3  -3   26.40    4.00
   6   3   3   31.80    4.50
  -6   3  -3   24.50    4.10
   7  -3   3   19.50    3.60
   7  -3   3   23.80    4.10
  -7  -3  -3   21.50    4.10
  -7   3  -3   23.10    4.10
   7   3   3   21.90    3.90
   7   3   3   15.80    3.70
   8  -3   3    3.50    2.90
   8   3   3   -6.20    2.40
   8   3   3   -0.60    2.60
   9  -3   3    2.60    3.20
   9   3   3   -0.70    2.80
   9   3   3    4.30    3.50
  10  -3   3    0.00    3.70
  10   3   3   -2.40    3.60
  11  -4  -3   -0.90    3.00
  11   4  -3   -0.30    3.10
  11   4  -3   -1.70    3.20
  10  -4  -3    4.20    3.20
  10   4  -3    6.80    3.80
  10   4  -3   10.10    3.40
   9  -4  -3   12.80    3.70
   9  -4  -3    6.70    3.10
  -9   4   3    7.20    3.80
   9   4  -3    7.20    3.60
   9   4  -3    8.50    3.30
   8  -4  -3   22.90    4.10
   8  -4  -3   30.80    4.40
   8   4  -3   22.80    4.00
  -8   4   3   22.00    4.10
   8   4  -3   23.50    4.20
   7  -4  -3    4.80    2.60
  -7  -4   3    0.00    1.90
   7  -4  -3    0.70    2.10
  -7   4   3    4.00    2.20
   7   4  -3    5.90    2.90
   7   4  -3    1.50    2.10
  -7   4   3    3.60    2.20
  -6  -4   3  187.78   11.90
   6  -4  -3  229.38   12.40
  -6  -4   3  175.68   11.80
   6  -4  -3  173.08   11.90
  -6   4   3  189.78   12.10
   6   4  -3  180.58   11.90
  -6   4   3  179.68   11.90
   6   4  -3  193.48   12.10
  -5  -4   3   95.49    6.50
   5  -4  -3   79.69    6.50
   5  -4  -3   91.99    6.60
  -5  -4   3   84.29    6.40
   5   4  -3   96.99    6.80
  -5   4   3   84.39    6.50
  -5   4   3  101.69    6.70
   5   4  -3  100.59    6.60
   4  -4  -3  849.22   42.90
  -4  -4   3  779.82   42.60
   4  -4  -3  738.23   42.70
  -4  -4   3  740.43   42.60
   4   4  -3  746.53   42.60
  -4   4   3  773.22   42.80
  -4   4   3  739.03   42.70
  -3  -4   3  403.86   23.40
   3  -4  -3  432.56   23.70
  -3  -4   3  376.16   23.40
   3  -4  -3  442.16   23.80
  -3   4   3  414.16   23.70
  -3   4   3  436.46   23.70
   3   4  -3  413.96   23.50
   3   4  -3  424.46   23.50
   2  -4  -3   42.00    3.60
  -2  -4   3   49.80    3.30
  -2  -4   3   51.89    3.40
   2  -4  -3   46.60    3.80
  -2  -4   3   43.60    3.30
   2   4  -3   49.90    3.50
   2   4  -3   48.10    3.40
  -2   4   3   50.29    3.80
  -2   4   3   42.00    3.60
  -2   4   3   52.79    4.00
   1  -4  -3  513.45   27.50
  -1  -4   3  491.15   27.10
   1  -4  -3  495.95   27.50
   1  -4  -3  493.15   27.50
  -1  -4   3  501.15   27.00
  -1  -4   3  483.45   27.10
   1   4  -3  495.65   27.10
   1   4  -3  501.95   27.10
  -1   4   3  468.15   27.50
  -1   4   3  498.05   27.50
   1   4  -3  454.35   27.10
  -1   4   3  490.95   27.40
  -1   4   3  504.25   27.40
   0  -4   3  334.27   19.10
   0  -4  -3  334.77   19.60
   0  -4   3  349.27   19.10
   0  -4   3  362.76   19.10
   0  -4   3  344.17   19.10
   0  -4  -3  354.76   19.60
   0  -4  -3  327.67   19.50
   0   4   3  346.87   19.60
   0   4   3  319.37   19.50
   0   4   3  347.17   19.60
   0   4  -3  356.46   19.20
   0   4  -3  352.66   19.20
   0   4  -3  346.17   19.20
   0   4   3  355.26   19.60
   1  -4   3   41.50    3.10
  -1  -4  -3   53.69    3.80
   1  -4   3   39.10    3.20
   1  -4   3   48.30    3.20
  -1  -4  -3   46.50    3.80
   1   4   3   41.10    3.60
  -1   4  -3   40.90    3.20
  -1   4  -3   43.50    3.30
   1   4   3   49.20    3.60
   1   4   3   48.30    3.70
   2  -4   3  187.28   10.90
  -2  -4  -3  192.48   11.30
  -2  -4  -3  189.78   11.30
   2  -4   3  182.98   10.90
   2  -4   3  190.78   11.00
  -2   4  -3  182.38   11.00
   2   4   3  185.28   11.30
   2   4   3  193.68   11.30
   2   4   3  169.98   11.20
  -2   4  -3  185.98   11.00
  -3  -4  -3    2.70    1.60
   3  -4   3    3.00    1.40
   3  -4   3    3.20    1.60
  -3  -4  -3    4.60    1.80
  -3   4  -3    5.90    1.70
   3   4   3    2.80    1.80
  -3   4  -3    4.20    1.50
   3   4   3    6.90    1.90
   4  -4   3   32.30    3.90
  -4  -4  -3   53.29    4.60
   4  -4   3   51.59    4.20
  -4  -4  -3   46.20    4.40
   4   4   3   55.19    4.60
  -4   4  -3   53.19    4.30
   4   4   3   45.50    4.40
  -4   4  -3   58.49    4.60
  -5  -4  -3   38.00    4.30
  -5  -4  -3   30.90    4.10
   5  -4   3   30.90    3.70
   5   4   3   34.20    4.10
   5   4   3   22.60    3.60
  -5   4  -3   28.20    3.70
  -5   4  -3   31.50    3.90
   6  -4   3   65.79    5.80
   6  -4   3   73.99    6.00
  -6  -4  -3   62.19    6.20
  -6   4  -3   60.19    6.40
   6   4   3   82.79    6.70
   6   4   3   77.49    6.40
  -6   4  -3   78.79    6.50
  -7  -4  -3   52.59    6.50
   7  -4   3   62.89    6.60
   7  -4   3   75.09    6.10
   7   4   3   62.09    6.70
   7   4   3   60.99    6.80
  -7   4  -3   77.09    6.90
   8  -4   3    4.90    3.20
   8   4   3    2.00    2.90
   8   4   3   -1.00    2.70
   9  -4   3    7.30    3.70
   9   4   3    9.70    3.90
   9   4   3   13.00    4.00
  10  -4   3   -3.60    3.10
  10   4   3    1.80    3.80
  11  -5  -3   -2.00    2.80
  11   5  -3   -2.10    3.60
  11   5  -3    7.80    4.00
  10  -5  -3    1.30    2.90
  10   5  -3    2.10    3.00
  10   5  -3   -1.60    2.90
   9  -5  -3    0.50    2.50
   9  -5  -3   -5.80    1.90
   9   5  -3    6.40    3.10
   9   5  -3    3.20    2.90
   8  -5  -3   23.50    4.10
   8  -5  -3   26.10    4.20
   8   5  -3   23.40    4.10
   8   5  -3   21.30    4.00
  -8   5   3   15.90    3.70
   7  -5  -3   92.49    7.00
   7  -5  -3   84.29    7.10
  -7   5   3   78.79    6.70
   7   5  -3   79.89    6.70
   7   5  -3   76.29    6.80
  -7   5   3   86.39    6.90
  -6  -5   3   16.50    2.70
  -6  -5   3   21.40    3.20
   6  -5  -3   11.40    2.70
   6  -5  -3   16.40    2.90
  -6   5   3   13.80    2.90
   6   5  -3   16.70    3.00
  -6   5   3   26.20    3.70
   6   5  -3   13.70    2.70
   5  -5  -3   47.70    4.60
  -5  -5   3   41.60    4.00
  -5  -5   3   47.50    3.80
   5  -5  -3   40.60    4.20
   5   5  -3   39.70    4.10
   5   5  -3   42.50    4.30
  -5   5   3   41.00    4.30
  -5   5   3   38.60    4.30
  -4  -5   3 2253.67  122.19
   4  -5  -3 2078.89  122.29
  -4  -5   3 2048.40  122.09
   4  -5  -3 2181.28  122.39
   4   5  -3 2517.25  122.39
  -4   5   3 2193.18  122.39
  -4   5   3 2385.36  122.49
  -3  -5   3  764.82   43.90
  -3  -5   3  758.62   43.80
   3  -5  -3  796.62   44.20
   3  -5  -3  780.52   44.20
  -3   5   3  847.12   44.30
   3   5  -3  812.72   44.00
  -3   5   3  813.22   44.20
  -2  -5   3    2.20    0.90
   2  -5  -3    3.00    1.50
  -2  -5   3    2.20    1.00
  -2  -5   3    2.40    1.00
   2  -5  -3    1.20    1.30
   2   5  -3    0.20    1.00
  -2   5   3    0.20    1.30
   2   5  -3    2.70    1.00
  -2   5   3    3.40    1.40
  -2   5   3    2.70    1.30
   1  -5  -3    1.50    1.20
   1  -5  -3    2.20    1.20
  -1  -5   3    1.40    0.70
  -1  -5   3    1.50    0.70
  -1  -5   3    1.60    0.80
   1  -5  -3    3.80    1.20
  -1   5   3    2.90    1.30
  -1   5   3    1.10    1.10
   1   5  -3    2.40    0.90
   1   5  -3    1.80    0.80
   1   5  -3    1.60    0.80
  -1   5   3    0.40    1.20
  -1   5   3    1.30    1.20
   0  -5   3  348.77   18.90
   0  -5  -3  327.77   19.40
   0  -5  -3  328.87   19.40
   0  -5   3  338.17   18.80
   0  -5  -3  366.76   19.40
   0  -5   3  333.97   18.80
   0   5  -3  333.77   18.90
   0   5   3  353.26   19.40
   0   5   3  357.46   19.40
   0   5  -3  336.67   19.00
   0   5   3  333.87   19.50
   0   5   3  341.07   19.50
   0   5  -3  348.77   19.00
   1  -5   3   14.20    1.60
  -1  -5  -3   15.50    2.20
  -1  -5  -3   13.20    2.10
   1  -5   3   14.60    1.50
   1  -5   3   16.90    1.60
   1   5   3   16.60    2.20
   1   5   3   13.10    2.10
   1   5   3   14.10    2.20
  -1   5  -3   14.20    1.70
  -1   5  -3   15.90    1.70
  -2  -5  -3  104.79    7.40
  -2  -5  -3  111.29    7.40
   2  -5   3  118.89    7.00
   2  -5   3  118.09    7.00
   2  -5   3  121.19    7.10
   2   5   3  103.69    7.40
   2   5   3  113.69    7.50
  -2   5  -3  113.89    7.10
   2   5   3  108.19    7.40
  -2   5  -3  120.79    7.10
  -3  -5  -3  101.59    7.10
  -3  -5  -3  110.59    7.20
   3  -5   3  103.59    6.60
   3  -5   3   99.49    6.60
   3   5   3  106.09    7.00
  -3   5  -3   96.79    6.70
   3   5   3   95.69    6.90
  -3   5  -3   99.99    6.70
  -4  -5  -3   21.50    3.20
   4  -5   3   25.00    3.00
  -4  -5  -3   21.50    3.20
   4  -5   3   17.70    2.70
   4   5   3   21.20    3.10
  -4   5  -3   24.40    3.00
  -4   5  -3   20.60    3.00
   4   5   3   24.50    3.20
   5  -5   3    8.00    2.10
   5  -5   3    4.80    2.10
  -5  -5  -3    2.60    2.40
  -5   5  -3    7.00    2.20
   5   5   3    5.10    2.30
   5   5   3    6.30    2.50
  -5   5  -3    6.80    2.30
   6  -5   3   20.10    3.40
  -6  -5  -3   16.00    3.40
  -6   5  -3   22.10    3.70
  -6   5  -3   19.80    3.50
   6   5   3   15.80    3.40
   6   5   3   20.60    3.70
   7  -5   3  120.89    8.60
   7   5   3  122.99    9.10
   7   5   3  111.79    9.20
  -7   5  -3  106.39    9.00
  -7   5  -3  106.89    8.80
   8  -5   3   10.30    3.40
   8   5   3   13.20    3.90
   8   5   3    5.40    3.10
   9  -5   3   -1.00    2.60
   9   5   3   -1.00    2.70
   9   5   3    1.80    3.50
  10  -5   3   -1.40    2.80
  10   5   3    8.00    4.30
  11  -6  -3    3.20    3.10
  11   6  -3   -0.60    3.40
  11   6  -3    7.00    4.50
  10  -6  -3    6.50    3.50
  10   6  -3    8.60    3.90
  10   6  -3    7.00    3.60
   9  -6  -3    0.90    2.60
   9   6  -3    1.80    3.00
   9   6  -3   -2.40    2.70
   8  -6  -3  180.98   12.70
  -8   6   3  199.68   12.90
   8   6  -3  181.88   12.70
   8   6  -3  189.28   13.00
   7  -6  -3    2.10    2.60
   7  -6  -3   -3.10    2.00
   7   6  -3    4.80    2.50
  -7   6   3    0.90    2.20
   7   6  -3    5.50    2.30
  -7   6   3   -2.00    2.00
   6  -6  -3   86.19    7.00
   6  -6  -3  103.49    7.30
  -6  -6   3   82.19    6.70
   6   6  -3   92.69    7.00
  -6   6   3   81.59    6.80
   6   6  -3   89.09    6.90
  -6   6   3  108.39    7.20
   5  -6  -3   92.29    6.80
  -5  -6   3   92.09    6.40
  -5  -6   3   99.29    6.60
   5  -6  -3   71.69    6.40
  -5   6   3   97.69    6.70
   5   6  -3  109.69    6.90
   5   6  -3   82.89    6.50
  -5   6   3   95.29    6.80
  -4  -6   3  626.24   33.10
  -4  -6   3  567.14   33.10
   4  -6  -3  588.44   33.40
   4  -6  -3  587.24   33.40
  -4   6   3  668.63   33.50
   4   6  -3  556.14   33.20
   4   6  -3  544.25   33.10
  -4   6   3  600.74   33.40
  -3  -6   3    3.20    1.20
   3  -6  -3    1.10    1.00
  -3  -6   3    1.10    1.00
   3  -6  -3    6.60    1.80
  -3   6   3    3.40    1.50
   3   6  -3    1.60    1.30
   3   6  -3    3.70    1.30
  -3   6   3    0.10    1.40
  -2  -6   3  246.48   13.60
  -2  -6   3  209.88   13.50
  -2  -6   3  231.88   13.50
   2  -6  -3  237.98   14.10
  -2   6   3  252.27   14.10
  -2   6   3  245.78   14.20
  -2   6   3  258.27   14.10
   2   6  -3  246.68   13.70
   2   6  -3  247.88   13.70
  -1  -6   3   52.29    3.10
  -1  -6   3   49.10    3.30
   1  -6  -3   51.79    4.00
  -1  -6   3   53.49    3.10
   1  -6  -3   61.19    4.10
  -1  -6   3   53.69    3.30
  -1   6   3   59.39    4.10
  -1   6   3   51.09    4.00
  -1   6   3   55.79    4.10
   1   6  -3   55.19    3.40
  -1   6   3   55.29    4.00
   1   6  -3   53.89    3.40
   1   6  -3   56.09    3.50
   0  -6  -3   15.30    2.20
   0  -6   3   16.90    1.40
   0  -6  -3   17.00    2.20
   0  -6   3   17.90    1.40
   0   6  -3   19.00    1.60
   0   6   3   11.90    2.10
   0   6   3   16.70    2.20
   0   6   3   16.50    2.20
   0   6  -3   15.90    1.50
   0   6  -3   15.80    1.50
   0   6   3   13.60    2.20
   1  -6   3  236.88   13.30
  -1  -6  -3  238.38   14.00
   1  -6   3  242.98   13.30
  -1  -6  -3  237.08   14.00
  -1   6  -3  231.68   13.40
   1   6   3  215.68   13.90
   1   6   3  239.48   14.00
  -1   6  -3  250.37   13.50
   1   6   3  239.98   14.00
   2  -6   3    2.80    1.20
  -2  -6  -3   -0.30    1.40
   2  -6   3    2.60    1.10
   2  -6   3    3.30    1.10
  -2  -6  -3    2.40    1.60
  -2   6  -3    1.80    1.20
   2   6   3    0.50    1.60
  -2   6  -3    2.60    1.30
   2   6   3    2.20    1.40
   2   6   3    2.10    1.50
   3  -6   3   52.79    3.90
   3  -6   3   59.29    4.20
  -3  -6  -3   49.40    4.40
  -3  -6  -3   43.80    4.30
  -3   6  -3   54.59    4.10
   3   6   3   51.29    4.40
   3   6   3   49.60    4.60
  -3   6  -3   50.29    4.10
  -4  -6  -3    0.90    1.80
   4  -6   3    0.40    1.40
  -4  -6  -3    0.30    1.60
   4  -6   3    1.30    1.50
  -4   6  -3    2.70    1.70
  -4   6  -3   -1.20    1.50
   4   6   3    1.20    1.90
   4   6   3   -2.00    1.50
   5  -6   3   57.29    5.00
   5  -6   3   69.29    5.20
  -5  -6  -3   56.49    5.50
  -5   6  -3   57.29    5.30
   5   6   3   66.89    5.90
  -5   6  -3   63.19    5.40
   5   6   3   60.29    5.70
  -6  -6  -3   62.39    6.20
   6  -6   3   65.99    6.00
   6  -6   3   72.79    5.90
  -6   6  -3   73.49    6.30
  -6   6  -3   72.59    6.40
   6   6   3   63.49    6.20
   6   6   3   58.49    6.50
   7  -6   3    0.70    2.50
   7  -6   3    0.90    1.60
   7   6   3   -2.50    2.20
   7   6   3   -3.60    2.40
  -7   6  -3    1.60    2.50
  -7   6  -3    3.10    2.80
   8  -6   3    1.80    2.50
   8   6   3   11.00    3.40
   8   6   3    5.90    3.30
   9  -6   3   -2.10    2.90
   9   6   3   -1.20    2.90
   9   6   3   -3.60    3.10
  10   6   3   11.50    4.40
  11  -7  -3    5.70    3.80
  11   7  -3    4.70    4.30
  11   7  -3    2.50    3.30
  10  -7  -3   34.80    5.30
  10   7  -3   37.00    5.60
   9  -7  -3    5.80    3.10
   9   7  -3    7.90    3.60
   9   7  -3   14.10    3.70
   8  -7  -3   36.50    4.90
   8  -7  -3   50.79    5.60
  -8   7   3   30.20    4.80
   8   7  -3   31.40    4.70
   8   7  -3   36.60    5.20
   7  -7  -3   62.19    6.30
   7  -7  -3   55.89    6.00
  -7   7   3   57.79    6.20
   7   7  -3   53.39    5.70
   7   7  -3   65.29    6.20
  -7   7   3   62.09    5.70
   6  -7  -3   18.20    3.20
   6  -7  -3   21.20    3.30
   6   7  -3   23.80    3.40
  -6   7   3   20.50    3.40
  -6   7   3   17.60    3.30
   6   7  -3   19.90    3.40
  -5  -7   3  402.66   23.40
   5  -7  -3  389.66   23.50
   5  -7  -3  414.76   23.70
  -5  -7   3  393.26   23.30
   5   7  -3  367.36   23.30
  -5   7   3  422.76   23.90
   5   7  -3  434.16   23.60
  -5   7   3  431.26   23.80
   4  -7  -3    9.30    2.10
  -4  -7   3   13.30    2.00
  -4  -7   3    9.30    1.90
  -4   7   3   10.20    2.10
   4   7  -3   11.30    2.00
  -4   7   3    8.10    2.00
   4   7  -3   11.30    2.10
   3  -7  -3   65.69    4.80
  -3  -7   3   68.79    4.30
  -3  -7   3   62.89    4.30
  -3   7   3   56.89    4.70
  -3   7   3   66.09    4.80
  -3   7   3   54.59    4.70
   3   7  -3   71.39    4.60
   3   7  -3   59.59    4.40
  -2  -7   3   18.40    1.70
  -2  -7   3   16.30    1.50
   2  -7  -3   18.20    2.30
   2  -7  -3   13.40    2.10
  -2  -7   3   17.60    1.50
   2   7  -3   17.60    1.80
  -2   7   3   16.90    2.30
  -2   7   3   15.00    2.10
  -2   7   3   16.00    2.30
   2   7  -3   18.10    1.80
  -1  -7   3  399.46   23.00
   1  -7  -3  423.06   23.80
  -1  -7   3  411.06   23.00
   1  -7  -3  429.56   23.80
   1  -7  -3  455.15   23.80
   1   7  -3  432.16   23.20
  -1   7   3  456.35   23.90
   1   7  -3  347.77   23.10
  -1   7   3  426.36   23.90
  -1   7   3  435.86   23.80
  -1   7   3  444.96   23.80
   0  -7  -3   87.69    6.20
   0  -7  -3   86.79    6.10
   0  -7   3   97.69    5.20
   0   7   3   85.39    6.00
   0   7  -3   89.09    5.40
   0   7   3   85.89    6.10
   0   7   3   93.39    6.10
   0   7  -3  105.69    5.50
   0   7   3   91.29    6.10
   1  -7   3  377.46   21.00
   1  -7   3  403.36   21.00
  -1  -7  -3  414.06   21.80
  -1  -7  -3  399.66   21.80
   1  -7   3  353.96   20.80
   1  -7   3  339.67   20.80
   1   7   3  367.56   21.70
  -1   7  -3  367.56   21.10
   1   7   3  388.36   21.70
  -1   7  -3  387.16   21.20
   1   7   3  407.36   21.80
  -2  -7  -3    1.70    1.40
   2  -7   3    1.00    0.90
   2  -7   3    0.70    0.90
  -2  -7  -3    3.00    1.50
   2  -7   3    1.90    1.00
   2   7   3    1.00    1.50
  -2   7  -3    0.00    1.00
   2   7   3   -0.80    1.40
   2   7   3    0.50    1.40
  -2   7  -3    2.00    1.20
  -3  -7  -3   35.90    3.90
  -3  -7  -3   35.50    3.90
   3  -7   3   39.50    3.30
   3  -7   3   43.50    3.30
  -3   7  -3   38.80    3.40
  -3   7  -3   35.80    3.50
   3   7   3   36.00    3.90
   3   7   3   39.70    4.10
  -4  -7  -3    0.80    1.90
  -4  -7  -3    0.70    1.60
   4  -7   3    1.60    1.50
   4  -7   3    2.40    1.50
   4   7   3    4.40    1.90
  -4   7  -3   -1.30    1.50
  -4   7  -3    0.90    1.50
   4   7   3    2.20    1.80
   5  -7   3  351.66   24.40
   5  -7   3  376.46   24.50
  -5  -7  -3  432.86   25.30
  -5   7  -3  462.75   25.00
   5   7   3  439.26   25.20
   5   7   3  476.15   25.40
  -5   7  -3  468.55   25.00
   6  -7   3  161.18   10.90
   6  -7   3  166.78   10.90
  -6   7  -3  157.18   11.20
   6   7   3  156.98   11.30
   6   7   3  181.08   11.60
  -6   7  -3  161.08   11.00
   7  -7   3    4.60    3.00
   7  -7   3    6.10    2.50
   7   7   3   13.50    3.80
   7   7   3    3.10    2.80
  -7   7  -3    6.90    2.90
  -7   7  -3    4.00    2.70
   8  -7   3    1.90    2.40
   8   7   3   -2.40    2.50
   8   7   3    0.10    3.10
   9  -7   3   -0.90    2.80
   9   7   3    0.20    2.90
   9   7   3   -5.50    2.50
  10   7   3    6.10    3.90
  11  -8  -3   -1.00    3.20
  11   8  -3    2.60    4.00
  11   8  -3   -3.30    3.30
  10  -8  -3    2.60    3.20
  10   8  -3    3.80    3.70
  10   8  -3    0.30    3.10
   9  -8  -3   75.69    7.50
   9   8  -3   69.89    7.20
   9   8  -3   48.40    6.90
   8  -8  -3    7.10    3.00
   8  -8  -3    3.20    2.80
   8   8  -3    7.80    3.40
   8   8  -3    8.30    3.30
  -8   8   3   10.30    3.10
   7  -8  -3   -0.90    1.90
   7  -8  -3   -0.10    2.10
   7   8  -3    5.20    2.80
  -7   8   3    2.70    2.50
  -7   8   3   -0.70    2.30
   7   8  -3    4.20    2.60
   6  -8  -3    2.70    1.80
   6  -8  -3    1.70    2.10
  -6   8   3    6.20    2.20
   6   8  -3    2.20    2.10
  -6   8   3    0.50    2.00
   6   8  -3   -2.50    2.00
   5  -8  -3   46.80    4.30
  -5  -8   3   45.40    4.20
  -5  -8   3   44.10    4.00
   5   8  -3   55.19    4.30
   5   8  -3   48.60    4.30
  -5   8   3   50.69    4.90
  -5   8   3   45.40    4.80
   4  -8  -3   38.60    3.80
  -4  -8   3   27.40    2.90
  -4  -8   3   34.50    3.10
   4  -8  -3   27.20    3.20
  -4   8   3   31.00    3.50
   4   8  -3   31.20    3.20
   4   8  -3   25.00    2.90
  -4   8   3   36.20    3.70
  -3  -8   3   15.00    1.70
   3  -8  -3   17.10    2.40
   3  -8  -3   15.50    2.30
  -3  -8   3   19.40    2.10
   3   8  -3   15.40    2.00
  -3   8   3   15.00    2.40
   3   8  -3   17.40    2.10
  -3   8   3   17.30    2.40
  -3   8   3   18.50    2.60
  -2  -8   3    1.10    0.50
  -2  -8   3    1.60    0.80
   2  -8  -3    1.30    1.30
  -2  -8   3    1.30    0.50
   2  -8  -3    1.90    1.30
  -2   8   3    2.50    1.50
   2   8  -3    2.30    1.00
  -2   8   3    1.30    1.40
  -2   8   3   -0.20    1.20
   2   8  -3    2.40    1.00
   1  -8  -3   71.09    5.30
   1  -8  -3   85.19    5.40
   1  -8  -3   69.29    5.20
  -1   8   3   71.29    5.30
  -1   8   3   74.29    5.30
   1   8  -3   84.79    4.60
  -1   8   3   68.29    5.30
  -1   8   3   71.89    5.30
   1   8  -3   84.19    4.60
   0  -8  -3  913.51   51.99
   0  -8  -3  804.02   51.99
   0  -8  -3  947.71   52.19
   0   8   3  961.10   52.19
   0   8   3  965.30   52.19
   0   8   3  957.80   52.19
   0   8   3  967.10   52.19
   0   8  -3 1038.30   51.39
   0   8  -3  929.81   51.39
   1  -8   3  309.77   17.80
  -1  -8  -3  327.87   18.70
   1  -8   3  306.97   17.80
  -1  -8  -3  334.27   18.70
   1   8   3  321.97   18.70
   1   8   3  357.86   18.80
   1   8   3  333.17   18.80
  -1   8  -3  321.17   18.00
  -1   8  -3  309.67   18.00
   1   8   3  326.97   18.70
   2  -8   3    1.80    0.90
   2  -8   3    0.10    0.30
   2  -8   3    0.80    0.80
  -2  -8  -3    1.80    1.40
  -2  -8  -3    2.80    1.60
   2   8   3    0.50    1.40
   2   8   3    0.70    1.40
  -2   8  -3    1.50    1.10
  -2   8  -3    2.20    1.20
   2   8   3    1.60    1.70
  -3  -8  -3   18.00    2.90
  -3  -8  -3   15.00    2.70
   3  -8   3   17.80    2.10
   3  -8   3   22.00    2.10
   3  -8   3   17.20    2.10
   3   8   3   11.10    2.50
  -3   8  -3   13.10    2.20
   3   8   3   14.40    2.60
  -3   8  -3   16.30    2.20
   4  -8   3   52.09    4.40
  -4  -8  -3   54.59    5.10
   4  -8   3   61.29    4.50
  -4   8  -3   55.39    4.70
  -4   8  -3   57.39    4.70
   4   8   3   59.09    5.20
   4   8   3   60.89    5.20
   5  -8   3  207.48   13.30
  -5  -8  -3  211.68   14.60
   5  -8   3  204.18   13.30
  -5   8  -3  225.28   13.70
   5   8   3  222.88   14.00
   5   8   3  235.68   14.10
  -5   8  -3  213.88   13.50
   6  -8   3   37.20    4.30
   6  -8   3   40.80    4.60
   6   8   3   38.40    5.00
  -6   8  -3   44.70    5.00
  -6   8  -3   42.70    4.90
   6   8   3   42.20    5.30
   7  -8   3    4.30    2.60
   7   8   3   -0.50    2.50
  -7   8  -3   -2.90    2.30
   7   8   3   -1.40    2.40
   8  -8   3    0.90    2.70
   8   8   3    3.60    3.20
   8   8   3    2.40    2.90
   9   8   3   -4.90    2.80
   9   8   3   -2.50    3.40
  10  -9  -3    3.90    3.10
  10   9  -3    0.00    3.00
  10   9  -3    0.80    3.50
   9  -9  -3    5.50    3.10
   9   9  -3    5.00    3.30
   9   9  -3    5.30    3.10
   8  -9  -3    7.80    3.00
   8   9  -3    7.50    3.40
   8   9  -3    5.20    2.80
   7  -9  -3  124.89    9.10
   7   9  -3  115.99    9.30
   7   9  -3  130.09    9.30
  -7   9   3  126.29    9.30
  -7   9   3  122.99    9.20
   6  -9  -3   43.90    4.80
   6   9  -3   37.20    4.50
   6   9  -3   49.10    5.10
  -6   9   3   46.50    5.00
  -6   9   3   52.19    5.30
   5  -9  -3   35.20    4.00
   5  -9  -3   34.80    3.90
  -5  -9   3   43.90    4.10
  -5   9   3   31.50    3.90
   5   9  -3   39.60    4.10
  -5   9   3   36.10    4.30
   5   9  -3   33.20    3.80
  -4  -9   3   43.50    3.50
   4  -9  -3   41.00    3.80
   4  -9  -3   42.20    3.90
  -4  -9   3   35.00    3.20
  -4   9   3   54.59    4.20
   4   9  -3   32.00    3.50
  -4   9   3   42.50    3.80
   4   9  -3   36.70    3.50
  -3  -9   3   12.40    1.60
  -3  -9   3   16.10    1.70
  -3  -9   3   16.30    1.90
   3  -9  -3   14.00    2.20
   3  -9  -3   15.10    2.40
   3   9  -3   19.90    2.10
   3   9  -3   15.10    2.00
  -3   9   3   16.90    2.60
  -3   9   3   15.00    2.40
  -3   9   3   14.00    2.20
   2  -9  -3   10.90    2.10
  -2  -9   3   13.40    1.30
   2  -9  -3   13.20    2.10
   2   9  -3   15.40    1.70
  -2   9   3   17.40    2.40
  -2   9   3   14.60    2.40
  -2   9   3   11.20    2.00
   2   9  -3   16.40    1.60
  -2   9   3   12.90    2.30
   1  -9  -3  278.17   16.60
   1  -9  -3  306.27   16.60
   1   9  -3  283.67   15.80
  -1   9   3  273.47   16.70
  -1   9   3  292.87   16.60
  -1   9   3  293.37   16.70
  -1   9   3  283.67   16.70
   0  -9  -3    1.00    1.30
   0  -9  -3    3.30    1.50
   0   9   3    0.80    1.40
   0   9  -3    4.30    0.70
   0   9   3    1.50    1.30
   0   9   3    1.50    1.40
   0   9  -3    4.50    0.70
   0   9   3    0.50    1.40
  -1  -9  -3   64.19    4.60
  -1  -9  -3   67.59    4.70
   1   9   3   56.09    4.50
  -1   9  -3   55.19    3.80
   1   9   3   60.49    4.50
   1   9   3   62.19    4.60
  -1   9  -3   54.09    3.70
   1   9   3   61.49    4.70
   2  -9   3   33.10    2.20
  -2  -9  -3   38.00    3.80
   2  -9   3   34.50    2.50
   2  -9   3   29.30    2.10
  -2  -9  -3   39.40    3.80
  -2   9  -3   28.40    2.70
   2   9   3   36.30    3.30
  -2   9  -3   31.70    2.80
   2   9   3   24.60    3.30
   2   9   3   36.00    3.60
   3  -9   3   35.10    2.80
  -3  -9  -3   32.00    3.70
   3  -9   3   32.50    2.90
  -3  -9  -3   33.90    3.80
   3  -9   3   32.60    2.70
   3   9   3   30.40    3.70
  -3   9  -3   34.40    3.30
  -3   9  -3   35.80    3.20
   3   9   3   33.00    3.90
   3   9   3   30.70    3.70
  -4  -9  -3  103.69    7.60
   4  -9   3  109.69    6.90
   4  -9   3   86.69    6.60
  -4   9  -3  107.89    7.20
  -4   9  -3  101.69    7.00
   4   9   3  115.09    7.70
   4   9   3   90.69    7.30
   5  -9   3    2.60    1.80
   5  -9   3    0.70    1.70
   5   9   3    4.60    2.40
  -5   9  -3    1.50    2.10
  -5   9  -3    2.10    1.90
   5   9   3    2.10    2.50
   6  -9   3   15.10    2.90
   6  -9   3   21.40    3.10
   6   9   3   12.30    3.40
  -6   9  -3    7.70    2.80
  -6   9  -3   19.60    3.50
   6   9   3   15.30    3.60
   7  -9   3    6.80    2.70
  -7   9  -3   12.70    3.60
   7   9   3    6.00    3.20
   7   9   3    7.40    3.40
   8  -9   3    1.90    2.40
   8   9   3   -0.50    3.10
   8   9   3    0.30    3.20
   9   9   3    1.20    3.30
   9   9   3   -2.00    3.20
  10 -10  -3    4.50    3.30
  10  10  -3   13.10    4.40
  10  10  -3   -0.60    3.20
   9 -10  -3   44.70    6.10
   9  10  -3   62.79    6.90
   9  10  -3   52.49    6.60
   8 -10  -3  104.19    8.30
   8  10  -3   97.19    8.50
   8  10  -3  108.59    9.00
   7 -10  -3   63.09    5.80
   7 -10  -3   40.90    5.20
   7  10  -3   53.29    5.90
  -7  10   3   64.79    6.40
   7  10  -3   54.69    6.10
  -7  10   3   56.49    6.10
   6 -10  -3   13.00    2.80
   6 -10  -3   11.70    2.70
   6  10  -3    4.40    2.50
  -6  10   3    6.80    2.80
  -6  10   3    6.20    2.50
   6  10  -3    6.20    2.60
   5 -10  -3   37.40    4.40
  -5 -10   3   46.90    4.00
   5 -10  -3   34.30    4.20
  -5  10   3   50.19    4.60
  -5  10   3   44.50    4.60
   5  10  -3   38.20    4.20
   5  10  -3   42.10    4.20
  -4 -10   3   21.60    2.50
  -4 -10   3   21.90    2.70
   4 -10  -3   29.60    3.30
   4 -10  -3   23.60    3.20
  -4  10   3   40.60    3.40
   4  10  -3   25.70    2.90
   4  10  -3   23.50    2.80
  -4  10   3   25.70    3.30
   3 -10  -3   36.40    3.60
  -3 -10   3   37.90    2.90
  -3 -10   3   40.70    2.70
  -3 -10   3   37.10    2.60
   3 -10  -3   43.90    3.60
  -3  10   3   38.20    3.70
  -3  10   3   40.50    3.80
   3  10  -3   32.60    3.00
  -3  10   3   38.40    3.50
   3  10  -3   36.40    3.10
   2 -10  -3   38.40    3.50
  -2 -10   3   46.60    2.60
   2 -10  -3   38.30    3.60
   2  10  -3   39.60    2.90
  -2  10   3   39.10    3.70
  -2  10   3   46.60    3.70
   2  10  -3   41.40    3.00
  -2  10   3   39.80    3.60
  -2  10   3   35.90    3.80
   1 -10  -3    6.60    1.60
   1  10  -3    6.70    0.90
  -1  10   3    6.20    1.80
  -1  10   3    5.80    1.60
  -1  10   3    7.30    1.80
  -1  10   3    6.00    1.60
   1  10  -3    6.70    0.70
   0 -10  -3  427.26   24.30
   0  10   3  432.26   24.40
   0  10  -3  412.36   23.40
   0  10   3  423.76   24.40
   0  10   3  453.45   24.40
   0  10   3  423.26   24.40
  -1 -10  -3   12.50    2.20
  -1 -10  -3    8.90    1.90
  -1  10  -3    8.10    1.20
   1  10   3    7.20    2.00
   1  10   3   11.20    2.00
   1  10   3    8.60    2.00
  -1  10  -3    8.50    1.10
   1  10   3   11.00    2.00
   2 -10   3    3.70    0.90
  -2 -10  -3    0.00    1.40
  -2 -10  -3    3.50    1.70
  -2  10  -3    2.40    1.20
   2  10   3    1.40    1.60
   2  10   3    2.50    1.70
   2  10   3    0.90    1.70
  -2  10  -3    2.90    1.10
  -3 -10  -3    3.80    1.80
   3 -10   3    0.90    0.70
  -3 -10  -3    2.10    1.60
   3 -10   3    0.80    0.90
   3 -10   3    2.70    1.00
   3  10   3   -0.20    1.80
   3  10   3    0.60    1.50
  -3  10  -3    3.10    1.40
   3  10   3    2.60    2.00
  -3  10  -3    1.90    1.50
   4 -10   3   29.30    3.00
   4 -10   3   27.40    2.90
   4  10   3   25.60    3.70
   4  10   3   28.50    4.00
  -4  10  -3   25.00    3.30
  -4  10  -3   28.00    3.30
   5 -10   3    8.00    2.00
   5 -10   3    7.60    2.00
  -5  10  -3    3.80    2.10
   5  10   3    9.90    3.10
   5  10   3    5.70    2.80
  -5  10  -3    3.90    2.30
   6 -10   3    1.70    1.80
   6 -10   3    0.80    1.90
   6  10   3    5.50    3.10
  -6  10  -3    5.00    2.50
   6  10   3    3.90    2.60
  -6  10  -3    1.90    2.40
   7 -10   3   25.80    3.90
   7  10   3   29.60    4.90
   7  10   3   34.10    4.90
   8  10   3    2.70    3.00
   8  10   3    0.90    3.20
   9  10   3   -3.80    3.20
   9  10   3   -0.10    3.40
  10  11  -3   -3.20    3.40
  10  11  -3   -1.40    3.20
   9 -11  -3    6.90    3.20
   9  11  -3   15.80    4.20
   9  11  -3   14.50    4.30
   8 -11  -3   46.00    5.50
   8  11  -3   52.99    6.00
   8  11  -3   46.70    5.90
   7 -11  -3   10.00    2.80
   7 -11  -3    8.30    2.80
   7  11  -3    7.00    3.10
   7  11  -3    4.90    2.80
  -7  11   3    7.20    3.10
  -7  11   3    5.60    2.60
   6 -11  -3    7.10    2.40
   6 -11  -3    6.30    2.40
  -6  11   3    8.10    2.80
   6  11  -3    6.70    2.70
  -6  11   3    3.60    2.50
   6  11  -3    4.80    2.40
   5 -11  -3   -1.30    1.50
  -5 -11   3   -1.10    1.50
   5 -11  -3    0.60    1.90
  -5  11   3   -2.70    1.60
  -5  11   3   -2.20    1.50
   5  11  -3   -0.10    1.80
   5  11  -3   -0.90    1.70
   4 -11  -3   14.70    2.60
  -4 -11   3   12.80    2.10
   4 -11  -3   15.80    2.50
  -4  11   3   26.30    3.20
  -4  11   3   10.20    2.60
  -4  11   3   16.50    2.80
   4  11  -3   21.50    2.60
   4  11  -3   18.60    2.50
  -3 -11   3   17.10    1.40
  -3 -11   3   20.40    1.30
  -3 -11   3   22.00    2.00
   3 -11  -3   18.30    2.60
   3 -11  -3   18.10    2.60
  -3  11   3   15.80    2.70
   3  11  -3   20.10    2.20
  -3  11   3   20.00    2.80
  -3  11   3   15.10    2.50
   3  11  -3   18.30    2.20
   2 -11  -3   31.80    3.10
   2 -11  -3   26.50    3.20
  -2  11   3   35.60    3.50
   2  11  -3   35.60    2.50
   2  11  -3   30.60    2.60
  -2  11   3   36.10    3.60
  -2  11   3   33.90    3.60
  -2  11   3   36.70    3.60
   1 -11  -3    1.30    1.20
  -1  11   3   -1.50    1.10
   1  11  -3   -0.40    0.60
  -1  11   3    1.40    1.50
  -1  11   3    2.70    1.50
  -1  11   3    0.80    1.30
   0 -11  -3   37.30    3.40
   0  11   3   37.30    3.50
   0  11   3   39.60    3.60
   0  11   3   36.20    3.80
   0  11   3   35.80    3.40
  -1 -11  -3   12.20    2.20
  -1 -11  -3    7.80    2.00
   1  11   3   11.50    2.30
   1  11   3    6.50    1.80
   1  11   3   11.10    2.20
  -1  11  -3   11.60    1.10
  -1  11  -3   11.50    1.30
   1  11   3    7.60    2.00
   2 -11   3   11.70    1.20
  -2 -11  -3   11.70    2.30
  -2 -11  -3   11.00    2.20
  -2  11  -3   13.00    1.60
  -2  11  -3    9.90    1.60
   2  11   3   12.50    2.40
   2  11   3   11.90    2.50
   2  11   3   11.20    2.40
   3 -11   3    1.10    0.80
   3 -11   3    0.10    0.80
   3 -11   3   -0.40    0.70
   3  11   3    1.10    1.60
  -3  11  -3   -0.70    1.30
   3  11   3    4.20    2.10
  -3  11  -3   -0.90    1.20
   3  11   3    1.30    1.80
   4 -11   3   38.90    3.40
  -4  11  -3   36.80    3.90
  -4  11  -3   30.90    3.60
   4  11   3   40.80    4.60
   4  11   3   33.40    4.20
   5 -11   3    0.70    1.50
   5 -11   3    0.00    1.40
  -5  11  -3    2.10    2.10
   5  11   3   -2.10    2.00
   5  11   3   -0.60    2.40
  -5  11  -3   -1.40    1.70
   6 -11   3   23.90    5.00
   6 -11   3   11.00    2.50
  -6  11  -3   15.30    3.30
  -6  11  -3   19.20    3.40
   6  11   3   16.60    3.80
   6  11   3   18.60    4.10
   7  11   3   56.79    6.70
   7  11   3   60.79    6.80
   8  11   3   11.80    3.80
   8  11   3   18.00    4.30
   9  11   3   15.10    4.50
   9  11   3   16.50    5.00
  10  12  -3    3.40    3.40
  10  12  -3    7.50    3.80
   9 -12  -3    2.00    2.80
   9  12  -3    6.30    3.50
   9  12  -3    1.30    3.40
   8 -12  -3    3.10    2.40
   8  12  -3   -1.70    2.50
   8  12  -3   -1.60    2.70
   7 -12  -3   10.90    2.90
   7  12  -3   12.10    3.20
   7  12  -3    6.90    2.90
  -7  12   3    9.20    3.20
   6 -12  -3   12.20    2.80
   6 -12  -3   14.80    3.00
   6  12  -3   13.00    3.10
  -6  12   3    8.70    2.90
  -6  12   3   14.70    3.30
   6  12  -3   18.70    3.30
   5 -12  -3    2.80    2.10
   5 -12  -3   -0.20    1.50
  -5  12   3    2.40    2.00
   5  12  -3    4.40    2.10
   5  12  -3   -1.60    1.70
  -5  12   3   -1.50    1.80
   4 -12  -3   30.80    3.40
   4 -12  -3   24.10    3.30
  -4 -12   3   26.20    2.70
  -4  12   3   35.30    3.80
   4  12  -3   25.30    3.00
   4  12  -3   23.50    2.90
  -4  12   3   27.70    3.50
  -4  12   3   14.90    3.00
   3 -12  -3  130.69    8.00
  -3 -12   3  124.39    7.10
   3 -12  -3  118.59    7.80
   3  12  -3  115.39    7.40
  -3  12   3  130.49    8.30
   3  12  -3  108.49    7.30
  -3  12   3  104.19    7.90
  -3  12   3  129.59    8.10
   2 -12  -3   10.50    2.00
   2 -12  -3    9.60    2.00
  -2  12   3   11.80    2.30
  -2  12   3   11.90    2.10
  -2  12   3   10.80    2.10
   2  12  -3    9.50    1.40
  -2  12   3    9.50    2.10
   2  12  -3    9.80    1.30
   1 -12  -3   56.39    4.00
  -1  12   3   49.10    4.10
   1  12  -3   46.40    3.00
  -1  12   3   48.00    4.20
  -1  12   3   46.90    4.20
  -1  12   3   50.79    4.10
   0 -12  -3    1.60    1.40
   0  12   3    1.80    1.40
   0  12   3    1.50    1.50
   0  12   3   -0.60    1.20
   0  12   3    0.40    1.50
  -1 -12  -3   45.40    4.00
  -1 -12  -3   42.90    4.10
   1  12   3   48.50    4.10
   1  12   3   50.99    4.20
  -1  12  -3   47.80    3.00
   1  12   3   52.69    4.30
   1  12   3   50.39    4.30
  -1  12  -3   41.40    2.80
  -2 -12  -3   35.90    3.90
   2  12   3   31.70    3.80
  -2  12  -3   37.10    2.70
  -2  12  -3   34.40    2.80
   2  12   3   29.60    3.70
   2  12   3   31.70    3.70
   3 -12   3    0.00    0.90
  -3  12  -3   -1.80    1.30
   3  12   3   -0.80    2.00
   3  12   3    1.00    1.80
   3  12   3    0.50    2.10
  -3  12  -3    2.90    1.40
   4 -12   3    1.30    1.20
   4 -12   3   -0.30    1.00
  -4  12  -3    1.50    1.80
  -4  12  -3   -0.40    1.50
   4  12   3    1.60    2.20
   4  12   3    1.50    2.10
   4  12   3   -1.50    1.90
   5 -12   3   -1.60    1.30
   5 -12   3   -0.60    1.30
  -5  12  -3    2.20    2.10
  -5  12  -3    0.50    1.80
   5  12   3    1.20    2.50
   5  12   3    1.20    2.40
   6  12   3   14.70    4.00
   6  12   3   10.40    3.50
  -6  12  -3   15.80    3.40
   7  12   3   13.20    3.80
   7  12   3   18.60    4.50
   8  12   3    1.30    2.90
   8  12   3   -1.20    3.10
   9  12   3    4.20    4.00
   9  13  -3   -3.40    2.60
   9  13  -3    7.40    3.40
   8 -13  -3    0.10    2.40
   8  13  -3   -2.30    2.80
   8  13  -3    1.00    2.60
   7 -13  -3   -1.30    2.10
   7  13  -3    3.00    2.50
   7  13  -3   -2.70    2.30
   6 -13  -3   14.80    2.90
   6 -13  -3   12.10    3.00
  -6  13   3   24.20    3.80
   6  13  -3   10.90    3.00
   6  13  -3   13.40    3.00
  -6  13   3   13.20    3.20
   5 -13  -3    9.70    2.40
   5 -13  -3    8.00    2.40
   5  13  -3    3.90    2.10
  -5  13   3    7.80    2.60
  -5  13   3    5.70    2.30
   5  13  -3    8.90    2.40
   4 -13  -3   -0.50    1.60
  -4 -13   3   -1.30    1.20
   4 -13  -3    1.90    1.70
  -4 -13   3    0.30    1.00
  -4  13   3    1.20    2.00
   4  13  -3   -1.30    1.50
   4  13  -3    0.20    1.60
  -4  13   3   -0.80    1.70
  -4  13   3   -0.30    2.00
   3 -13  -3  262.07   14.80
  -3 -13   3  251.57   13.70
   3 -13  -3  243.18   14.60
  -3  13   3  258.27   15.10
   3  13  -3  210.98   14.10
  -3  13   3  259.57   14.90
  -3  13   3  242.78   14.90
   2 -13  -3  501.05   27.30
   2 -13  -3  464.75   27.10
  -2  13   3  457.05   27.40
   2  13  -3  467.45   26.40
   2  13  -3  503.55   26.60
  -2  13   3  438.46   27.30
  -2  13   3  504.95   27.40
  -2  13   3  502.85   27.50
  -1  13   3   25.70    3.00
   1  13  -3   22.30    1.70
  -1  13   3   28.90    3.30
  -1  13   3   21.70    2.90
  -1  13   3   25.20    3.10
   0  13   3   22.90    3.10
   0  13   3   28.70    3.30
   0  13   3   29.90    3.30
   0  13   3   29.30    3.40
  -1 -13  -3    4.10    1.70
   1  13   3    1.40    1.80
   1  13   3    5.10    2.00
  -1  13  -3    6.60    1.00
   1  13   3    3.80    1.60
   1  13   3    6.60    1.90
   2  13   3    9.10    2.40
  -2  13  -3   11.60    1.50
   2  13   3   11.10    2.50
  -2  13  -3    9.40    1.70
   2  13   3   11.00    2.60
   2  13   3   14.40    2.70
   3 -13   3    4.10    1.00
   3  13   3    0.80    2.10
   3  13   3    3.20    2.20
  -3  13  -3    2.80    1.50
  -3  13  -3    2.80    1.40
   3  13   3    4.60    2.20
   4 -13   3    1.10    0.90
   4  13   3   -0.90    1.80
   4  13   3    2.90    2.40
  -4  13  -3    4.80    1.80
   4  13   3    3.80    2.20
  -4  13  -3    1.70    1.80
   5 -13   3    3.60    1.60
   5 -13   3    3.40    1.60
   5  13   3    5.60    2.60
  -5  13  -3   -0.50    2.10
   5  13   3    3.00    2.50
   5  13   3    5.70    2.90
  -5  13  -3    3.80    2.00
   6  13   3    5.00    3.30
   6  13   3   -1.00    2.40
   7  13   3    2.70    3.30
   7  13   3   -2.20    2.70
   8  13   3    7.00    3.70
   8  13   3    5.00    3.70
   9  14  -3   -0.60    3.00
   9  14  -3    3.00    3.30
   8  14  -3   -0.10    2.70
   8  14  -3    3.50    3.10
   7 -14  -3    2.50    2.50
   7  14  -3    0.30    2.40
   7  14  -3    8.80    2.90
   6 -14  -3    6.60    2.40
   6  14  -3    8.20    2.60
  -6  14   3    5.90    2.70
   6  14  -3    8.70    2.70
  -6  14   3    8.30    2.90
   5 -14  -3    0.40    1.80
   5 -14  -3    4.10    2.00
  -5  14   3    2.70    2.20
   5  14  -3    3.60    2.10
  -5  14   3    3.50    2.30
   5  14  -3    6.00    2.10
  -5  14   3    4.40    2.60
  -4 -14   3   12.30    1.90
   4 -14  -3   12.80    2.40
   4 -14  -3   14.50    2.50
  -4  14   3   11.40    2.60
  -4  14   3   14.60    2.80
  -4  14   3   12.00    2.90
   4  14  -3   12.70    2.20
   4  14  -3    8.70    2.20
   3 -14  -3    8.80    2.00
   3 -14  -3    8.60    2.00
   3  14  -3    6.50    1.60
   3  14  -3    9.80    1.80
  -3  14   3    7.50    2.30
  -3  14   3    9.10    2.50
  -3  14   3   11.10    2.30
  -3  14   3    6.40    2.40
   2 -14  -3    6.60    1.80
  -2  14   3    6.90    2.30
  -2  14   3   11.10    2.30
   2  14  -3    8.10    1.40
  -2  14   3    8.20    2.10
  -2  14   3    7.70    2.30
   2  14  -3    8.20    1.10
  -1  14   3   39.20    3.90
  -1  14   3   43.10    4.30
  -1  14   3   39.60    4.10
  -1  14   3   45.20    4.30
   0  14   3   51.39    4.60
   0  14   3   56.39    4.80
   0  14   3   56.49    4.80
   0  14   3   52.29    4.50
   1  14   3   53.99    4.70
   1  14   3   57.89    5.00
   1  14   3   55.79    4.80
   1  14   3   62.69    5.10
  -1  14  -3   52.79    3.40
   2  14   3   18.70    3.10
  -2  14  -3   12.70    1.80
   2  14   3   14.00    2.70
   2  14   3   18.00    2.90
  -2  14  -3   14.00    1.60
   2  14   3   15.10    2.90
   3  14   3   10.60    2.70
  -3  14  -3    8.10    1.70
  -3  14  -3    7.10    1.80
   3  14   3    3.50    2.30
   3  14   3    4.60    2.50
   4 -14   3    0.80    1.10
  -4  14  -3    0.50    1.80
   4  14   3    3.20    2.20
   4  14   3    4.20    2.50
  -4  14  -3    1.90    1.70
   4  14   3    4.70    2.50
   5  14   3   -0.40    2.40
   5  14   3   -1.00    2.60
  -5  14  -3    2.00    2.10
   6  14   3   -4.60    2.60
   6  14   3    2.30    2.90
   7  14   3    0.50    3.10
   7  14   3    6.20    3.30
   8  14   3   39.80    6.10
   8  14   3   22.80    5.30
   9  15  -3    1.10    3.40
   9  15  -3    4.30    3.30
   8  15  -3    2.90    2.80
   8  15  -3    5.80    3.50
   7  15  -3   20.30    3.80
   7  15  -3   26.50    4.10
   6 -15  -3   27.20    3.80
   6  15  -3   21.20    3.70
   6  15  -3   23.10    3.60
   5 -15  -3   13.30    2.70
   5 -15  -3   16.00    2.80
   5  15  -3   18.60    2.90
  -5  15   3   15.10    3.20
   5  15  -3   16.10    2.80
  -5  15   3   21.40    3.70
  -5  15   3   12.40    3.10
  -4 -15   3   34.30    2.90
   4 -15  -3   33.40    3.80
   4 -15  -3   36.10    3.80
   4  15  -3   39.20    3.60
  -4  15   3   44.60    4.50
  -4  15   3   38.50    4.60
  -4  15   3   28.30    4.10
   4  15  -3   37.80    3.70
   3 -15  -3   -1.70    1.40
   3 -15  -3    1.60    1.50
   3  15  -3    1.60    1.20
  -3  15   3    1.50    1.90
  -3  15   3    2.00    2.00
   3  15  -3    1.70    1.40
  -3  15   3    0.80    2.00
  -3  15   3    0.90    1.60
   2 -15  -3   45.90    3.70
   2  15  -3   40.80    2.70
  -2  15   3   41.90    4.40
  -2  15   3   41.50    4.40
  -2  15   3   33.40    4.00
  -2  15   3   45.60    4.30
   2  15  -3   46.90    3.20
  -1  15   3   44.00    4.10
  -1  15   3   44.10    4.20
  -1  15   3   45.80    4.70
  -1  15   3   51.39    4.60
   0  15   3    8.10    2.20
   0  15   3   10.30    2.50
   0  15   3    6.60    2.20
   0  15   3   10.80    2.40
   1  15   3    2.00    2.00
  -1  15  -3    2.30    0.70
   1  15   3    2.50    1.80
   1  15   3    2.80    2.20
   1  15   3    1.10    1.80
   2  15   3   -0.50    1.60
  -2  15  -3    0.20    1.10
   2  15   3   -0.60    1.70
   2  15   3    1.20    2.00
  -2  15  -3    1.90    0.90
   2  15   3   -2.70    1.80
   3  15   3   15.70    3.20
   3  15   3   12.90    2.90
   3  15   3    9.40    2.80
  -3  15  -3    9.30    2.00
  -3  15  -3   12.60    1.90
   4  15   3   14.80    3.20
  -4  15  -3   16.50    2.80
   4  15   3   11.50    3.30
  -4  15  -3   10.90    2.50
   4  15   3   16.70    3.70
   5  15   3    1.20    2.70
   5  15   3    2.30    2.80
  -5  15  -3    5.60    2.30
   6  15   3    0.30    3.10
   6  15   3   -0.20    2.60
   7  15   3    1.90    3.20
   7  15   3   -1.80    3.10
   8  15   3   10.90    4.00
   8  16  -3    4.30    3.30
   8  16  -3    4.00    3.00
   7  16  -3   -3.60    2.40
   7  16  -3    5.10    2.70
   6  16  -3    2.30    2.20
  -6  16   3    3.70    2.90
   6  16  -3    5.50    2.60
   5 -16  -3    1.40    1.90
  -5  16   3    6.40    2.80
   5  16  -3    4.90    2.20
  -5  16   3   -1.60    2.10
   5  16  -3    2.20    2.00
   4 -16  -3    4.10    1.70
  -4 -16   3    3.40    1.00
   4 -16  -3    4.50    1.90
  -4  16   3   10.10    2.50
  -4  16   3    1.90    2.20
   4  16  -3    5.10    1.80
  -4  16   3    5.60    2.50
   4  16  -3    7.50    2.10
  -4  16   3    8.80    2.50
   3 -16  -3   57.39    4.50
   3 -16  -3   57.49    4.70
  -3  16   3   58.19    5.30
  -3  16   3   55.59    5.10
  -3  16   3   55.99    4.90
   3  16  -3   60.59    4.40
  -3  16   3   53.09    5.40
  -2  16   3   60.29    5.40
  -2  16   3   58.29    5.30
   2  16  -3   70.79    4.40
  -2  16   3   63.09    5.30
  -2  16   3   64.49    5.60
  -1  16   3  144.39    9.90
  -1  16   3  153.58    9.80
  -1  16   3  154.88   10.10
  -1  16   3  148.89    9.90
   0  16   3    0.10    1.60
   0  16   3    1.80    1.80
   0  16   3    5.40    2.10
   0  16   3    1.80    1.90
   1  16   3   51.89    4.70
   1  16   3   38.30    4.30
   1  16   3   42.30    4.70
   1  16   3   37.30    4.50
   2  16   3    6.20    2.30
   2  16   3    5.00    2.50
  -2  16  -3    3.10    1.30
   2  16   3    6.40    2.50
   2  16   3    7.80    2.30
   3  16   3   11.50    2.90
   3  16   3   17.40    3.50
  -3  16  -3   16.80    2.40
   3  16   3   18.60    3.50
  -3  16  -3   16.20    2.10
   3  16   3   14.60    3.10
   4  16   3    3.60    2.80
   4  16   3    8.20    2.90
  -4  16  -3    4.70    2.10
  -5  16  -3    3.10    2.30
   5  16   3    3.50    2.80
   5  16   3   -0.70    2.70
   6  16   3    7.60    3.50
   6  16   3    1.70    2.90
   7  16   3    2.10    3.00
   7  16   3    2.60    3.50
   8  17  -3    5.20    3.30
   8  17  -3    8.30    3.30
   7  17  -3    1.50    2.70
   7  17  -3    1.80    2.50
  -7  17   3    5.10    3.10
   6  17  -3    4.30    2.50
   6  17  -3    4.60    2.50
  -6  17   3   -1.20    2.50
   5  17  -3   -0.70    1.80
   5  17  -3    3.20    1.90
  -5  17   3   -0.80    2.20
   4 -17  -3    7.30    2.30
  -4  17   3   12.20    2.90
  -4  17   3    5.20    2.50
   4  17  -3    2.20    1.70
  -4  17   3    2.60    2.50
   4  17  -3    2.90    1.60
   3 -17  -3   27.30    3.00
  -3  17   3   26.00    3.80
   3  17  -3   26.60    2.90
  -3  17   3   40.60    4.40
  -3  17   3   31.40    4.00
  -3  17   3   35.40    4.30
   3  17  -3   33.00    2.70
  -2  17   3   19.60    3.20
  -2  17   3   19.00    3.00
  -2  17   3   19.90    3.30
   2  17  -3   24.30    2.20
  -2  17   3   24.20    3.40
   2  17  -3   17.60    1.90
  -1  17   3   15.00    2.70
  -1  17   3   12.30    2.70
  -1  17   3   15.60    2.70
  -1  17   3    8.30    2.60
   0  17   3    9.70    2.60
   0  17   3   10.20    2.50
   0  17   3   11.80    2.70
   0  17   3    8.50    2.30
   1  17   3    2.70    2.10
   1  17   3    2.00    1.80
   1  17   3    3.90    2.40
   1  17   3    2.10    2.20
   2  17   3   19.30    3.50
   2  17   3   17.30    3.30
   2  17   3   18.60    3.90
  -2  17  -3   17.20    1.90
   2  17   3   15.80    3.20
  -3  17  -3   -2.70    1.40
  -3  17  -3   -0.10    1.30
   3  17   3   -3.40    2.10
   3  17   3    0.70    2.20
   3  17   3    3.10    2.70
   4  17   3   12.40    3.30
   4  17   3   15.40    3.50
  -4  17  -3    6.00    2.20
   5  17   3   -3.40    2.50
   5  17   3   -0.90    2.60
   6  17   3   -3.40    2.80
   6  17   3    1.00    2.70
   7  17   3    0.00    3.10
   7  17   3    3.00    3.20
   7  18  -3   -0.90    2.40
   7  18  -3   -0.20    2.40
  -7  18   3    2.60    2.90
  -6  18   3    1.50    2.70
   6  18  -3    2.70    2.20
   6  18  -3    2.80    2.40
   5  18  -3   11.00    2.80
   5  18  -3   10.60    2.50
  -5  18   3   11.50    3.30
  -4  18   3   -0.90    2.20
  -4  18   3   -0.40    2.20
   4  18  -3    2.20    1.60
   4  18  -3   -1.40    1.60
  -3  18   3   -0.90    2.00
  -3  18   3    0.90    1.90
   3  18  -3   -1.20    1.30
   3  18  -3   -0.80    1.00
  -3  18   3   -1.10    1.90
   2  18  -3    7.30    1.30
  -2  18   3    4.00    2.30
  -2  18   3    5.50    2.30
  -2  18   3    4.80    2.30
   2  18  -3    4.80    1.10
  -1  18   3   -0.20    1.90
  -1  18   3    2.30    1.90
  -1  18   3    1.60    2.10
   0  18   3   17.20    3.20
   0  18   3   13.70    2.90
   0  18   3   19.40    3.10
   1  18   3   -3.90    2.00
   1  18   3    4.80    2.50
   1  18   3    2.00    2.10
   2  18   3    3.20    2.30
   2  18   3    5.30    2.50
  -2  18  -3    6.30    1.30
   2  18   3    5.70    2.60
  -2  18  -3    2.00    1.20
   3  18   3    4.40    2.60
   3  18   3    3.70    2.70
  -3  18  -3    5.00    1.70
   4  18   3   -2.50    2.30
  -4  18  -3    2.10    1.90
   4  18   3    0.10    2.50
   5  18   3    3.40    3.10
   5  18   3    0.60    2.70
   6  18   3   -1.20    3.00
   6  18   3    6.20    3.20
   7  19  -3    1.60    2.80
  -7  19   3    4.10    3.20
   7  19  -3    0.20    2.40
   6  19  -3    1.00    2.50
   6  19  -3   -0.50    2.00
  -6  19   3    4.40    3.10
  -5  19   3   15.50    3.80
  -5  19   3   15.00    3.50
   5  19  -3   12.40    2.40
   5  19  -3   10.30    2.80
  -4  19   3    7.60    2.80
   4  19  -3    6.20    1.70
   4  19  -3    6.20    2.10
  -4  19   3    4.70    2.60
  -3  19   3   -2.20    1.90
   3  19  -3    2.40    1.50
  -3  19   3    4.40    2.40
   3  19  -3    0.20    1.20
  -3  19   3    1.30    2.30
   3  19  -3   -1.60    0.80
   2  19  -3    0.40    0.80
  -2  19   3   -2.40    1.90
  -2  19   3   -0.80    1.90
  -2  19   3   -1.90    1.90
   2  19  -3    1.00    1.00
  -1  19   3   -2.30    1.80
  -1  19   3   -0.20    1.80
  -1  19   3    1.00    1.90
   0  19   3    2.20    2.10
   0  19   3    7.60    2.40
   0  19   3    7.80    2.40
   1  19   3   -0.90    2.20
   1  19   3    4.60    2.40
   1  19   3    3.60    2.30
  -2  19  -3    0.50    1.00
  -2  19  -3   -1.30    0.90
   2  19   3   -1.10    2.20
   2  19   3    1.00    2.30
   3  19   3    2.20    2.60
   3  19   3    3.10    2.70
  -3  19  -3    2.90    1.50
  -4  19  -3    3.00    2.00
   4  19   3    6.40    3.10
   4  19   3    0.20    2.60
   5  19   3    4.00    3.10
   5  19   3    6.60    3.30
   6  19   3   10.40    3.70
   6  19   3    3.90    3.20
  -6  20   3   -4.50    2.60
   6  20  -3    1.80    2.10
  -6  20   3    0.40    2.90
   6  20  -3   -3.70    2.30
  -5  20   3   -4.20    2.30
  -5  20   3    4.90    3.00
   5  20  -3    0.60    1.80
   5  20  -3    7.10    2.60
  -4  20   3    4.70    2.60
   4  20  -3    4.00    1.40
   4  20  -3   -0.30    1.80
  -4  20   3    2.50    2.60
   3  20  -3    5.80    1.60
  -3  20   3    7.60    2.70
   3  20  -3    8.60    1.80
  -3  20   3    7.10    2.70
   2  20  -3    4.00    1.00
  -2  20   3    3.70    2.40
   2  20  -3    3.80    0.90
  -2  20   3    0.60    2.30
  -1  20   3   -0.20    2.60
  -1  20   3   -2.20    1.90
  -1  20   3    0.70    2.10
   0  20   3   12.30    3.00
   0  20   3   11.90    2.90
   1  20   3   -0.20    2.10
   1  20   3    9.90    2.90
   2  20   3    8.70    3.10
   2  20   3    8.30    2.80
  -3  20  -3    0.80    1.40
   3  20   3   -3.00    2.20
   3  20   3    0.20    2.40
  -3  20  -3    0.60    1.40
   4  20   3    2.10    2.80
   4  20   3    6.30    3.00
  -4  20  -3   -0.30    1.80
   5  20   3    0.40    3.00
   5  20   3    4.20    3.20
  -5  21   3    0.10    2.50
   5  21  -3    3.70    1.90
  -5  21   3    6.90    3.20
   5  21  -3   -0.50    2.00
   4  21  -3    6.10    2.00
  -4  21   3    1.60    2.40
  -4  21   3    8.90    3.00
   4  21  -3    8.10    2.20
  -3  21   3    9.30    2.90
   3  21  -3    8.40    1.70
  -3  21   3   13.00    3.20
   3  21  -3    7.30    1.90
  -2  21   3   -1.50    2.00
  -2  21   3   -2.00    2.30
  -1  21   3   -0.10    2.10
  -1  21   3    2.10    2.20
   0  21   3    0.10    2.30
   0  21   3    3.20    2.30
   1  21   3    8.50    3.00
   1  21   3    8.40    2.70
   2  21   3   -0.20    2.10
   2  21   3    2.20    2.50
   3  21   3   -1.40    2.40
  -3  21  -3   -1.20    1.30
   3  21   3    5.30    2.80
  -3  21  -3   -1.30    1.20
   4  21   3    0.40    3.00
  -4  21  -3    0.00    2.20
   4  21   3   -3.30    2.20
   4  22  -3    4.80    2.00
  -4  22   3    1.10    2.60
  -4  22   3    5.40    3.00
   4  22  -3    1.70    2.30
   3  22  -3   -0.50    1.40
   3  22  -3   -1.80    1.10
  -3  22   3   -0.80    2.20
  -3  22   3    6.60    2.80
  -2  22   3    0.90    2.40
  -2  22   3    4.00    2.40
  -1  22   3   -1.60    2.00
  -1  22   3   -0.40    2.30
   0  22   3   -0.10    2.20
   0  22   3   -0.50    2.30
   1  22   3    4.50    2.50
   1  22   3    4.00    2.90
   2  22   3   -1.50    2.30
   2  22   3    2.30    2.60
  -3  22  -3   -0.20    1.20
  -3  22  -3    1.70    1.20
   3  22   3   -2.40    2.40
   3  22   3    4.80    3.00
  -3  23   3    0.90    3.40
   3  23  -3   -1.60    1.20
   3  23  -3    1.30    1.20
  -3  23   3   -1.90    2.10
  -2  23   3    1.20    2.10
  -2  23   3    2.00    2.50
  -1  23   3    1.20    2.20
  -1  23   3    2.40    2.60
   0  23   3   -3.90    2.30
   0  23   3    1.10    2.20
   1  23   3   -3.10    2.50
   1  23   3   -0.20    2.20
   2  23   3    0.80    2.40
  11   0  -4    2.10    3.50
  10   0  -4   20.90    4.50
  10   0  -4   25.20    4.90
   9   0  -4    5.30    3.10
   9   0  -4    1.30    2.60
   8   0  -4   66.59    6.20
  -8   0   4   55.09    6.30
   8   0  -4   70.19    7.10
  -7   0   4    3.30    2.00
   7   0  -4   -2.70    1.80
   7   0  -4   -2.90    1.90
   6   0  -4   -1.70    1.70
  -6   0   4    2.30    1.80
  -6   0   4   -2.00    1.60
   6   0  -4    3.50    2.00
   5   0  -4    0.20    1.60
  -5   0   4    1.40    1.50
   5   0  -4   -3.10    1.50
  -5   0   4    0.70    1.50
   4   0  -4  271.17   16.20
   4   0  -4  279.67   16.30
  -4   0   4  275.87   16.20
  -4   0   4  273.67   16.20
   3   0  -4   -0.80    1.30
  -3   0   4    0.70    1.40
  -3   0   4    0.60    1.40
  -3   0   4    1.60    1.40
   3   0  -4    3.20    1.60
  -2   0   4   14.40    2.00
  -2   0   4   10.50    1.80
   2   0  -4   12.50    1.90
  -2   0   4   14.60    2.20
   2   0  -4   13.40    2.00
   2   0  -4   10.20    1.80
   1   0  -4   -0.10    1.10
   1   0  -4    1.70    1.10
  -1   0   4    0.40    1.20
  -1   0   4    0.90    1.10
  -1   0   4    2.70    1.40
  -1   0   4   -1.00    1.10
   1   0  -4    2.40    1.30
   0   0  -4  905.81   50.59
   0   0  -4  936.71   50.69
   0   0   4  909.91   50.59
   0   0  -4  885.11   50.59
   0   0   4  922.71   50.59
   0   0   4  919.01   50.59
   0   0   4  950.70   50.59
  -1   0  -4    1.00    1.40
  -1   0  -4    1.70    1.30
   1   0   4    2.00    1.40
   1   0   4    3.70    1.50
  -1   0  -4    3.10    1.40
   1   0   4    1.20    1.40
   2   0   4   95.29    6.60
  -2   0  -4  100.39    6.70
   2   0   4   95.19    6.50
   2   0   4   99.39    6.60
  -2   0  -4   91.69    6.50
  -3   0  -4    0.10    1.50
   3   0   4   -2.30    1.50
   3   0   4   -1.10    1.50
  -3   0  -4    1.50    1.70
   3   0   4   -0.40    1.40
   4   0   4   -0.60    1.70
  -4   0  -4    2.10    1.80
   4   0   4    3.50    2.00
  -4   0  -4    0.10    1.70
   5   0   4    0.70    1.90
  -5   0  -4    0.20    1.90
   5   0   4    0.10    1.80
  -5   0  -4   -0.40    1.90
   6   0   4    7.00    2.70
  -6   0  -4   -0.70    2.20
   6   0   4    1.80    1.90
   7   0   4    4.30    2.70
  -7   0  -4    0.60    2.60
   7   0   4   -1.00    2.30
   8   0   4   35.90    5.40
   8   0   4   27.10    5.20
   9   0   4    2.80    3.40
  10   0   4   -3.20    3.30
  11  -1  -4    5.50    3.50
  11   1  -4    2.70    3.20
  10  -1  -4    3.10    3.00
  10  -1  -4    3.70    2.90
  10   1  -4    3.70    3.10
  10   1  -4    0.00    3.10
   9  -1  -4   16.70    3.80
   9  -1  -4   14.20    3.80
   9   1  -4   17.40    4.10
  -9   1   4   21.50    4.20
   9   1  -4   15.40    4.10
  -8  -1   4   23.50    4.00
   8  -1  -4   20.70    3.90
   8  -1  -4   20.70    4.00
  -8   1   4   21.40    3.90
   8   1  -4   25.60    4.40
   8   1  -4   27.30    4.20
   7  -1  -4   19.10    3.50
  -7  -1   4   23.40    3.70
   7  -1  -4   27.50    4.10
   7   1  -4   25.50    3.90
   7   1  -4   21.30    3.80
  -7   1   4   21.70    3.70
  -6  -1   4   29.20    3.70
   6  -1  -4   27.10    3.70
   6  -1  -4   34.00    4.00
  -6  -1   4   27.40    3.60
  -6   1   4   27.60    3.60
   6   1  -4   31.80    4.00
   6   1  -4   23.50    3.50
  -6   1   4   30.40    3.80
   5  -1  -4   57.49    4.80
  -5  -1   4   52.29    4.50
  -5  -1   4   42.60    4.10
   5  -1  -4   47.80    4.40
  -5   1   4   53.69    4.40
   5   1  -4   47.70    4.40
   5   1  -4   46.90    4.30
  -5   1   4   49.50    4.40
   4  -1  -4  794.82   45.80
   4  -1  -4  811.12   45.90
  -4  -1   4  902.91   45.80
  -4  -1   4  856.21   45.80
  -4   1   4  754.52   45.80
   4   1  -4  780.92   45.70
  -4   1   4  845.72   45.80
   4   1  -4  829.62   45.80
  -3  -1   4   29.20    3.00
   3  -1  -4   23.40    2.80
   3  -1  -4   26.80    3.00
  -3  -1   4   25.70    2.90
  -3  -1   4   22.80    2.70
  -3   1   4   26.90    3.00
   3   1  -4   26.50    2.90
  -3   1   4   29.60    3.10
   3   1  -4   22.30    2.70
  -3   1   4   23.80    2.80
   2  -1  -4  114.19    7.10
  -2  -1   4  113.79    7.00
   2  -1  -4  109.19    7.10
  -2  -1   4  111.39    7.10
  -2  -1   4  105.79    6.90
   2  -1  -4  116.99    7.20
   2   1  -4  106.69    7.00
   2   1  -4  104.29    7.00
   2   1  -4  110.49    7.00
  -2   1   4  126.69    7.20
  -2   1   4  119.29    7.20
  -2   1   4  102.19    7.00
   1  -1  -4   96.69    6.30
  -1  -1   4   95.29    6.20
   1  -1  -4  102.09    6.40
  -1  -1   4  100.59    6.30
   1  -1  -4   94.59    6.40
  -1  -1   4  103.89    6.30
  -1   1   4   96.69    6.40
  -1   1   4   94.69    6.30
  -1   1   4   96.69    6.40
   1   1  -4  101.89    6.30
  -1   1   4  100.59    6.40
   1   1  -4   97.99    6.20
   1   1  -4  100.59    6.30
   0  -1  -4  518.45   27.70
   0  -1   4  508.35   27.50
   0  -1   4  480.15   27.50
   0  -1  -4  485.35   27.60
   0  -1  -4  475.95   27.60
   0  -1   4  501.55   27.50
   0   1  -4  504.95   27.60
   0   1   4  480.25   27.60
   0   1   4  510.85   27.70
   0   1   4  481.15   27.60
   0   1  -4  476.95   27.50
   0   1  -4  505.35   27.60
   0   1   4  481.65   27.60
   1  -1   4    2.50    1.50
  -1  -1  -4    4.30    1.70
   1  -1   4    3.40    1.20
  -1  -1  -4    5.30    1.60
   1  -1   4    6.50    1.50
  -1  -1  -4    5.00    1.60
   1   1   4    4.20    1.60
   1   1   4    7.70    1.80
  -1   1  -4    3.10    1.50
  -1   1  -4    6.10    1.50
   1   1   4    4.90    1.60
  -1   1  -4    5.90    1.60
   2  -1   4  455.05   24.50
   2  -1   4  421.16   24.40
  -2  -1  -4  430.66   24.60
   2  -1   4  418.56   24.40
  -2  -1  -4  440.66   24.60
  -2   1  -4  445.66   24.60
  -2   1  -4  423.16   24.50
   2   1   4  396.46   24.40
   2   1   4  442.46   24.60
   2   1   4  432.06   24.50
   3  -1   4   89.19    6.40
  -3  -1  -4   88.29    6.60
   3  -1   4   97.19    6.60
  -3  -1  -4  100.39    6.80
   3  -1   4   93.59    6.50
  -3   1  -4  108.19    6.80
   3   1   4   85.59    6.50
  -3   1  -4  100.39    6.70
   3   1   4   81.29    6.40
   3   1   4   87.39    6.50
   4  -1   4   79.99    6.20
  -4  -1  -4   84.09    6.40
  -4  -1  -4   85.19    6.50
   4  -1   4   81.69    6.10
  -4   1  -4   83.39    6.50
  -4   1  -4   81.09    6.30
   4   1   4   88.09    6.50
   4   1   4   80.19    6.30
  -5  -1  -4   11.30    2.70
  -5  -1  -4    7.60    2.60
   5  -1   4    7.00    2.50
   5  -1   4   16.80    3.00
  -5   1  -4   15.80    2.90
   5   1   4   11.20    3.00
   5   1   4   11.10    2.70
  -5   1  -4    9.90    2.80
   6  -1   4   -2.10    2.10
  -6  -1  -4   -1.90    1.90
   6  -1   4   -0.70    1.90
   6   1   4    3.00    2.30
  -6   1  -4    3.10    2.50
  -6   1  -4    1.30    2.40
   6   1   4   -0.30    2.10
   7  -1   4   17.00    3.50
  -7  -1  -4   18.50    3.90
   7  -1   4   16.50    3.70
  -7   1  -4   18.90    4.30
   7   1   4   18.10    3.80
   7   1   4   11.10    3.30
   8  -1   4   -1.20    2.70
   8   1   4    2.70    2.80
   8   1   4   -1.90    2.70
   9  -1   4   -9.70    2.70
   9   1   4   -0.70    2.80
  10  -1   4    2.10    3.40
  10   1   4    2.70    3.50
  11  -2  -4   -0.30    3.20
  11   2  -4    0.10    3.30
  11   2  -4    1.00    3.20
  10  -2  -4    3.10    3.10
  10  -2  -4    1.00    2.80
  10   2  -4   -0.70    2.90
  10   2  -4    8.00    3.40
   9  -2  -4    2.60    2.70
   9  -2  -4    2.90    2.90
  -9   2   4    4.60    3.10
   9   2  -4   -4.20    2.30
   9   2  -4   -0.30    2.60
   8  -2  -4  122.69    9.30
   8   2  -4  115.69    9.20
  -8   2   4  127.79    9.30
   7  -2  -4   82.19    7.00
  -7  -2   4   86.39    6.90
   7  -2  -4   83.69    6.90
   7   2  -4   86.09    7.00
   7   2  -4   90.69    7.30
  -7   2   4   84.49    6.80
   6  -2  -4   63.49    5.50
  -6  -2   4   64.69    5.50
  -6  -2   4   70.09    5.50
   6  -2  -4   60.59    5.60
   6   2  -4   64.09    5.60
  -6   2   4   68.99    5.70
   6   2  -4   73.39    5.80
  -6   2   4   69.09    5.60
   5  -2  -4   61.19    5.30
  -5  -2   4   58.29    5.00
  -5  -2   4   69.39    5.20
   5  -2  -4   65.19    5.30
   5   2  -4   68.79    5.30
   5   2  -4   65.19    5.30
  -5   2   4   71.89    5.40
  -5   2   4   72.89    5.40
   4  -2  -4  219.78   13.50
  -4  -2   4  237.38   13.50
   4  -2  -4  215.88   13.60
  -4  -2   4  236.98   13.50
   4   2  -4  216.28   13.50
   4   2  -4  214.88   13.40
  -4   2   4  228.98   13.50
  -4   2   4  226.98   13.60
  -3  -2   4  117.49    7.10
   3  -2  -4  110.09    7.20
  -3  -2   4  116.29    7.10
   3  -2  -4  102.49    7.20
  -3   2   4  110.39    7.30
  -3   2   4  105.59    7.20
  -3   2   4  105.89    7.20
   3   2  -4  116.79    7.30
   3   2  -4  105.19    7.00
   2  -2  -4 1953.90  101.59
   2  -2  -4 1896.01  101.59
  -2  -2   4 1771.42  101.29
   2  -2  -4 1783.22  101.49
  -2  -2   4 1750.72  101.29
  -2   2   4 2011.60  101.59
  -2   2   4 1929.41  101.69
  -2   2   4 1811.92  101.49
   2   2  -4 1852.91  101.39
   2   2  -4 1815.62  101.39
  -1  -2   4   58.89    3.90
  -1  -2   4   56.89    3.80
   1  -2  -4   52.19    4.00
   1  -2  -4   51.99    4.00
  -1  -2   4   56.39    3.80
   1  -2  -4   49.30    3.90
  -1  -2   4   51.49    3.70
  -1   2   4   43.70    3.90
   1   2  -4   51.49    3.80
   1   2  -4   52.59    3.70
  -1   2   4   50.29    3.90
  -1   2   4   45.20    3.80
  -1   2   4   48.40    4.10
   1   2  -4   54.89    3.80
   0  -2  -4  485.15   26.80
   0  -2  -4  505.25   26.80
   0  -2  -4  483.35   26.70
   0  -2   4  483.65   26.50
   0  -2   4  447.86   26.50
   0  -2   4  483.75   26.50
   0  -2   4  461.55   26.50
   0   2   4  460.45   26.70
   0   2   4  471.65   26.70
   0   2  -4  487.25   26.50
   0   2  -4  462.95   26.60
   0   2  -4  480.05   26.60
   0   2   4  472.15   26.70
   0   2   4  468.75   26.70
   1  -2   4   32.80    2.80
   1  -2   4   16.60    2.30
  -1  -2  -4   26.20    3.10
   1  -2   4   34.80    2.90
  -1  -2  -4   23.10    2.80
  -1   2  -4   32.80    2.80
   1   2   4   25.60    2.90
  -1   2  -4   30.40    2.70
  -1   2  -4   34.30    3.00
   1   2   4   20.80    2.80
   1   2   4   24.90    2.90
   2  -2   4  861.21   47.50
  -2  -2  -4  877.11   47.70
  -2  -2  -4  875.71   47.80
   2  -2   4  837.12   47.50
   2   2   4  838.82   47.60
   2   2   4  870.31   47.70
  -2   2  -4  864.61   47.60
   2   2   4  848.02   47.60
  -2   2  -4  840.02   47.60
   3  -2   4  246.68   14.00
  -3  -2  -4  221.98   14.20
   3  -2   4  233.48   13.90
  -3  -2  -4  223.78   14.10
   3  -2   4  242.98   14.00
   3   2   4  230.88   14.10
   3   2   4  237.78   14.20
   3   2   4  230.58   14.10
  -3   2  -4  234.78   14.00
  -3   2  -4  223.08   14.00
  -4  -2  -4   54.19    5.00
  -4  -2  -4   52.69    5.00
   4  -2   4   64.69    5.00
   4  -2   4   59.69    4.90
   4   2   4   51.59    4.90
  -4   2  -4   59.69    5.00
  -4   2  -4   57.89    4.90
   4   2   4   57.39    5.00
  -5  -2  -4   26.00    3.80
   5  -2   4   21.20    3.30
  -5  -2  -4   21.20    3.40
   5  -2   4   20.80    3.10
  -5   2  -4   22.50    3.50
  -5   2  -4   19.40    3.40
   5   2   4   28.90    3.80
   5   2   4   20.60    3.40
   6  -2   4    0.00    1.80
   6  -2   4    0.30    2.20
  -6  -2  -4    4.00    2.40
   6   2   4    0.80    2.30
  -6   2  -4    3.10    2.40
  -6   2  -4    1.10    2.30
   6   2   4    4.00    2.50
   7  -2   4   -3.20    2.30
   7  -2   4    1.40    2.40
  -7  -2  -4   -3.00    2.30
   7   2   4   -2.60    2.70
  -7   2  -4   -1.50    2.50
   7   2   4   -0.40    2.10
   8  -2   4    0.90    2.90
   8   2   4    2.70    3.00
   8   2   4    1.50    2.60
   9  -2   4    2.70    3.00
   9   2   4    2.40    3.10
  10  -2   4    3.60    3.70
  10   2   4   -4.50    3.10
  11  -3  -4    2.40    3.50
  11   3  -4   -5.80    2.70
  11   3  -4    3.40    3.50
  10  -3  -4   -1.30    3.10
  10   3  -4    1.30    3.20
  10   3  -4   -1.80    2.80
   9  -3  -4   -0.30    2.40
   9  -3  -4   -1.10    2.90
   9   3  -4   -0.80    2.50
  -9   3   4    2.50    2.90
   9   3  -4   -1.50    2.50
   8  -3  -4    4.10    2.80
   8  -3  -4    0.80    2.20
   8   3  -4    3.70    2.80
   8   3  -4   -1.60    2.40
  -8   3   4    2.20    2.50
   7  -3  -4   73.19    6.40
  -7  -3   4   77.99    6.30
   7  -3  -4   78.19    6.80
   7   3  -4   77.99    6.70
  -7   3   4   74.39    6.40
  -6  -3   4    2.70    1.80
   6  -3  -4    3.00    2.20
   6  -3  -4   -0.10    1.70
  -6  -3   4    0.10    1.50
  -6   3   4    2.10    1.80
  -6   3   4    3.40    2.00
   6   3  -4    2.70    2.00
   6   3  -4   -1.60    1.60
  -5  -3   4  260.27   16.10
   5  -3  -4  259.37   16.20
   5  -3  -4  258.07   16.40
  -5  -3   4  270.47   16.20
   5   3  -4  253.77   16.20
  -5   3   4  281.67   16.30
   5   3  -4  270.17   16.20
  -5   3   4  322.67   16.70
   4  -3  -4   98.59    7.00
   4  -3  -4  100.99    7.00
  -4  -3   4   96.29    6.70
  -4  -3   4  102.79    6.80
  -4   3   4  116.89    7.10
  -4   3   4  107.19    7.10
   4   3  -4   97.69    6.80
   4   3  -4   94.39    6.80
   3  -3  -4  189.98   12.40
  -3  -3   4  206.28   12.20
   3  -3  -4  200.08   12.40
  -3  -3   4  227.78   12.20
  -3   3   4  213.38   12.60
  -3   3   4  214.48   12.40
   3   3  -4  189.48   12.10
   3   3  -4  215.08   12.30
  -3   3   4  201.68   12.40
   2  -3  -4  733.63   39.70
   2  -3  -4  758.42   39.70
  -2  -3   4  673.43   39.30
  -2  -3   4  718.73   39.40
  -2  -3   4  697.33   39.40
   2  -3  -4  677.03   39.60
  -2   3   4  733.23   39.70
   2   3  -4  700.83   39.40
  -2   3   4  707.93   39.60
  -2   3   4  764.52   39.70
   2   3  -4  678.03   39.40
  -1  -3   4  109.09    6.50
  -1  -3   4  107.29    6.50
   1  -3  -4  108.79    6.90
   1  -3  -4   91.89    6.80
  -1  -3   4  107.39    6.50
   1  -3  -4   98.89    6.80
  -1  -3   4  110.99    6.50
  -1   3   4  100.29    6.80
  -1   3   4   94.99    6.70
   1   3  -4  109.49    6.50
   1   3  -4  106.99    6.50
   1   3  -4  105.19    6.50
  -1   3   4  107.19    6.80
  -1   3   4  109.39    6.90
   0  -3  -4   72.09    5.20
   0  -3  -4   83.49    5.30
   0  -3  -4   73.49    5.20
   0  -3   4   76.39    4.90
   0  -3   4   70.29    4.90
   0  -3   4   68.69    4.80
   0  -3   4   72.39    4.90
   0   3  -4   74.19    4.90
   0   3   4   74.89    5.20
   0   3  -4   71.59    4.90
   0   3   4   78.99    5.30
   0   3  -4   71.29    4.90
   0   3   4   77.49    5.20
   0   3   4   77.89    5.20
   1  -3   4  204.88   11.10
  -1  -3  -4  183.38   11.40
   1  -3   4  187.48   11.10
   1  -3   4  189.58   11.10
  -1  -3  -4  175.18   11.50
  -1   3  -4  183.58   11.20
   1   3   4  193.58   11.50
  -1   3  -4  197.58   11.20
   1   3   4  176.58   11.30
   1   3   4  193.28   11.50
  -2  -3  -4   53.69    4.40
   2  -3   4   54.79    4.00
   2  -3   4   51.69    4.10
  -2  -3  -4   56.89    4.50
   2  -3   4   51.99    4.10
   2   3   4   53.69    4.40
  -2   3  -4   45.20    4.00
  -2   3  -4   55.09    4.20
   2   3   4   50.99    4.30
   2   3   4   51.29    4.40
  -3  -3  -4  277.47   16.40
  -3  -3  -4  269.17   16.40
   3  -3   4  273.97   16.00
   3  -3   4  263.37   16.00
  -3   3  -4  276.47   16.20
  -3   3  -4  276.87   16.20
   3   3   4  266.67   16.20
   3   3   4  271.27   16.30
   3   3   4  273.07   16.30
   4  -3   4   11.40    2.50
   4  -3   4    2.10    1.20
  -4  -3  -4    3.70    2.20
  -4  -3  -4    6.80    2.20
   4   3   4    7.00    2.10
  -4   3  -4    8.30    2.30
  -4   3  -4    4.50    2.00
   4   3   4    3.80    2.00
  -5  -3  -4    0.10    1.90
   5  -3   4   -0.30    1.70
   5  -3   4    1.50    1.80
  -5   3  -4    1.80    2.00
  -5   3  -4    1.40    1.90
   5   3   4   -0.90    1.90
   5   3   4   -0.40    1.90
   6  -3   4    2.50    2.50
  -6  -3  -4    3.60    2.50
   6  -3   4    8.70    2.70
   6   3   4    4.10    2.50
   6   3   4    4.50    2.90
  -6   3  -4    4.20    2.50
  -6   3  -4    1.90    2.30
   7  -3   4    3.10    2.90
  -7  -3  -4    3.90    2.90
   7  -3   4    2.50    2.40
  -7   3  -4    0.10    3.00
   7   3   4   -2.60    2.30
   7   3   4    1.50    2.70
   8  -3   4    1.00    3.00
   8   3   4   -0.70    2.80
   8   3   4    3.40    3.10
   9  -3   4    4.50    3.30
   9   3   4    7.70    4.00
  10  -3   4    6.50    4.20
  10   3   4   -9.50    3.00
  11  -4  -4    3.40    3.40
  11   4  -4    0.50    3.30
  11   4  -4    5.30    4.10
  10  -4  -4   -0.30    2.90
  10   4  -4   -1.50    2.80
  10   4  -4    2.80    3.30
   9  -4  -4    0.00    2.70
   9  -4  -4   -1.90    1.90
   9   4  -4   -1.10    2.40
  -9   4   4   -0.20    2.60
   9   4  -4   -1.10    2.80
   8  -4  -4   11.50    3.20
   8  -4  -4   10.50    3.40
   8   4  -4   15.80    3.50
   8   4  -4   11.20    3.10
  -8   4   4    9.00    3.10
   7  -4  -4    0.20    2.40
   7  -4  -4    1.80    2.30
   7   4  -4    1.40    2.40
   7   4  -4    3.00    2.40
  -7   4   4    2.00    2.00
   6  -4  -4   16.60    3.20
  -6  -4   4   17.90    3.40
   6  -4  -4   14.90    3.10
  -6  -4   4   20.10    3.00
   6   4  -4   11.30    2.70
  -6   4   4   20.70    3.40
  -6   4   4   22.40    3.40
   6   4  -4   19.70    3.30
   5  -4  -4  466.85   26.40
  -5  -4   4  489.65   26.20
  -5  -4   4  491.75   26.30
   5   4  -4  393.26   26.10
  -5   4   4  429.06   26.40
   5   4  -4  486.25   26.30
  -5   4   4  444.46   26.30
   4  -4  -4  943.61   54.59
  -4  -4   4  996.90   54.49
   4  -4  -4 1019.70   54.69
  -4  -4   4  990.20   54.39
  -4   4   4  913.11   54.59
  -4   4   4 1066.69   54.79
   4   4  -4  931.61   54.39
   4   4  -4 1008.80   54.49
  -3  -4   4   58.59    4.40
  -3  -4   4   58.79    4.30
   3  -4  -4   53.39    4.50
  -3  -4   4   68.79    4.40
   3  -4  -4   52.69    4.50
   3   4  -4   61.29    4.50
   3   4  -4   58.19    4.40
  -3   4   4   53.99    4.60
  -3   4   4   63.19    4.60
  -3   4   4   57.39    4.70
  -2  -4   4   21.70    2.30
   2  -4  -4   20.40    2.60
   2  -4  -4   20.40    2.60
  -2  -4   4   19.10    2.10
  -2  -4   4   26.10    2.40
  -2   4   4   22.90    2.80
  -2   4   4   21.30    2.70
  -2   4   4   21.90    2.80
   2   4  -4   23.60    2.40
   2   4  -4   22.10    2.30
   1  -4  -4   43.60    3.50
   1  -4  -4   40.80    3.30
  -1  -4   4   30.70    2.70
  -1  -4   4   30.40    2.70
  -1  -4   4   31.20    2.70
   1  -4  -4   41.00    3.30
  -1  -4   4   32.20    2.70
  -1   4   4   39.30    3.20
   1   4  -4   32.40    2.70
   1   4  -4   32.80    2.80
   1   4  -4   33.40    2.80
  -1   4   4   42.30    3.40
  -1   4   4   36.80    3.20
  -1   4   4   35.70    3.20
   0  -4   4  321.27   17.30
   0  -4  -4  287.37   17.60
   0  -4   4  307.47   17.20
   0  -4   4  298.07   17.30
   0  -4  -4  286.17   17.60
   0  -4  -4  305.87   17.70
   0  -4   4  300.77   17.20
   0   4   4  314.87   17.70
   0   4   4  298.27   17.70
   0   4  -4  303.07   17.30
   0   4  -4  304.07   17.30
   0   4  -4  326.17   17.40
   0   4   4  319.57   17.70
   0   4   4  314.57   17.70
  -1  -4  -4   36.10    3.60
   1  -4   4   42.90    3.20
  -1  -4  -4   32.50    3.60
   1  -4   4   42.00    3.20
   1  -4   4   38.20    3.10
   1  -4   4   41.50    3.10
  -1   4  -4   42.00    3.20
  -1   4  -4   40.20    3.30
   1   4   4   36.10    3.70
   1   4   4   37.60    3.60
   1   4   4   36.30    3.50
   2  -4   4    9.60    1.70
   2  -4   4    8.00    1.70
  -2  -4  -4    8.10    2.10
  -2  -4  -4   11.30    2.10
   2  -4   4    7.70    1.70
   2   4   4   18.00    2.60
  -2   4  -4    7.70    1.80
   2   4   4   10.30    2.20
  -2   4  -4    9.20    1.90
   2   4   4   10.10    2.10
  -3  -4  -4    6.80    2.00
  -3  -4  -4    5.70    1.90
   3  -4   4    3.60    1.70
   3  -4   4    3.90    1.60
   3  -4   4    7.90    1.80
  -3   4  -4    7.00    2.00
  -3   4  -4    6.50    1.80
   3   4   4    3.50    1.90
   3   4   4    2.60    1.80
   3   4   4    6.60    2.00
  -4  -4  -4   21.70    3.30
   4  -4   4   19.70    2.80
   4  -4   4   23.20    3.20
  -4  -4  -4   18.00    3.20
   4   4   4   23.20    3.40
   4   4   4   22.70    3.40
  -4   4  -4   26.10    3.40
  -4   4  -4   22.90    3.20
  -5  -4  -4    5.50    2.40
   5  -4   4    6.00    2.30
   5  -4   4    0.20    0.60
  -5   4  -4    2.40    2.20
  -5   4  -4    3.30    2.00
   5   4   4    3.40    2.30
   5   4   4    4.60    2.60
   6  -4   4   14.60    3.00
  -6  -4  -4   14.30    3.60
   6  -4   4   21.10    3.60
  -6   4  -4   16.20    3.50
  -6   4  -4   17.80    3.60
   6   4   4   19.30    3.80
   6   4   4   21.80    3.70
  -7  -4  -4    3.20    3.20
   7  -4   4    2.40    2.30
   7  -4   4   -1.50    2.20
  -7   4  -4    5.50    3.00
   7   4   4    1.00    2.60
   7   4   4    1.50    2.70
   8  -4   4   14.10    3.60
   8   4   4    8.60    3.30
   8   4   4    2.30    3.10
   9  -4   4   18.90    4.60
   9   4   4   13.10    4.60
  11  -5  -4    5.90    3.50
  11   5  -4    4.90    4.00
  11   5  -4    2.20    3.90
  10  -5  -4   -4.50    2.40
  10   5  -4   -0.30    2.80
  10   5  -4   -3.30    3.00
   9  -5  -4   -1.10    2.50
   9  -5  -4   -0.30    2.60
   9   5  -4   -0.40    2.60
   9   5  -4    5.00    3.00
   8  -5  -4    3.40    2.80
   8  -5  -4   -0.40    2.40
  -8   5   4    2.10    2.60
   8   5  -4    4.50    2.70
   8   5  -4    2.50    2.60
   7  -5  -4   84.89    7.10
   7  -5  -4   84.19    7.20
  -7   5   4   95.09    7.90
  -7   5   4   88.69    7.20
   7   5  -4   82.19    7.10
   7   5  -4  100.69    7.50
   6  -5  -4  452.95   26.90
   6  -5  -4  478.75   27.10
  -6  -5   4  446.26   26.70
   6   5  -4  455.05   26.90
  -6   5   4  506.25   27.20
   6   5  -4  458.55   26.80
  -6   5   4  439.06   27.00
   5  -5  -4  172.48   11.30
   5  -5  -4  162.38   11.20
  -5  -5   4  165.98   10.90
  -5  -5   4  163.98   10.90
   5   5  -4  206.58   11.40
   5   5  -4  185.38   11.30
  -5   5   4  191.08   11.50
  -5   5   4  176.48   11.30
   4  -5  -4 1854.11   95.39
   4  -5  -4 1796.42   95.29
  -4  -5   4 1642.84   94.89
  -4  -5   4 1621.44   94.79
   4   5  -4 1865.11   95.09
   4   5  -4 1756.22   95.09
  -4   5   4 1527.45   95.09
  -4   5   4 1805.92   95.29
   3  -5  -4  392.26   21.20
  -3  -5   4  338.87   20.60
  -3  -5   4  363.96   20.70
   3  -5  -4  392.66   21.10
  -3  -5   4  354.46   20.60
   3   5  -4  354.86   20.70
   3   5  -4  388.26   20.80
  -3   5   4  342.57   21.00
  -3   5   4  346.07   21.10
  -3   5   4  381.96   21.00
   2  -5  -4  142.29    8.90
  -2  -5   4  149.39    8.40
  -2  -5   4  150.88    8.40
  -2  -5   4  133.69    8.30
   2  -5  -4  135.79    8.80
  -2   5   4  140.59    8.80
  -2   5   4  136.49    8.90
   2   5  -4  137.09    8.40
  -2   5   4  139.89    8.80
   2   5  -4  139.19    8.50
   1  -5  -4  774.92   41.50
  -1  -5   4  740.63   40.80
   1  -5  -4  752.52   41.40
  -1  -5   4  729.73   40.80
  -1  -5   4  676.43   40.80
   1  -5  -4  738.53   41.30
  -1  -5   4  738.33   40.90
  -1   5   4  748.53   41.40
   1   5  -4  712.53   40.90
  -1   5   4  783.42   41.50
   1   5  -4  745.43   40.90
  -1   5   4  738.13   41.40
  -1   5   4  785.42   41.40
   1   5  -4  761.02   40.90
   0  -5  -4  871.91   46.70
   0  -5   4  857.71   46.10
   0  -5   4  807.42   46.10
   0  -5   4  861.01   46.10
   0  -5  -4  801.52   46.60
   0  -5  -4  830.32   46.70
   0  -5   4  844.22   46.10
   0   5   4  793.82   46.60
   0   5   4  850.11   46.70
   0   5   4  890.51   46.70
   0   5  -4  835.52   46.20
   0   5  -4  845.32   46.30
   0   5  -4  821.32   46.20
   0   5   4  869.51   46.70
   1  -5   4   24.40    2.40
  -1  -5  -4   37.20    3.30
  -1  -5  -4   35.80    3.30
   1  -5   4   25.60    2.50
   1  -5   4   25.70    2.40
   1  -5   4   27.00    2.60
   1   5   4   31.30    3.20
   1   5   4   37.70    3.50
  -1   5  -4   25.50    2.60
   1   5   4   34.70    3.40
  -1   5  -4   29.70    2.80
  -2  -5  -4   12.20    2.30
   2  -5   4   12.90    1.90
   2  -5   4   16.00    2.10
   2  -5   4   13.50    1.90
  -2  -5  -4   13.90    2.50
  -2   5  -4   12.60    2.00
   2   5   4   15.60    2.50
   2   5   4   18.20    2.60
   2   5   4   14.10    2.40
  -2   5  -4   14.40    2.10
  -3  -5  -4    8.10    2.30
   3  -5   4   14.70    2.10
   3  -5   4   13.60    2.20
  -3  -5  -4   10.00    2.40
   3  -5   4   13.10    2.20
   3   5   4   13.50    2.50
   3   5   4    9.20    2.40
  -3   5  -4   12.00    2.20
  -3   5  -4   14.50    2.40
   3   5   4   12.80    2.50
  -4  -5  -4    4.80    2.20
   4  -5   4    6.10    1.80
  -4  -5  -4    5.10    2.10
   4  -5   4    8.00    2.20
   4   5   4    7.90    2.40
  -4   5  -4    3.80    2.10
  -4   5  -4    7.10    2.30
   4   5   4    4.50    2.30
   5  -5   4    6.90    2.20
  -5  -5  -4    3.90    2.30
   5  -5   4    8.60    2.50
   5   5   4    4.00    2.60
  -5   5  -4    9.60    2.80
  -5   5  -4    5.10    2.30
   5   5   4    8.90    3.00
  -6  -5  -4   -1.60    2.20
   6  -5   4    1.10    1.00
   6  -5   4    0.00    2.10
  -6   5  -4    1.80    2.70
  -6   5  -4    3.00    2.40
   6   5   4    4.50    2.80
   6   5   4   -0.10    2.50
   7  -5   4   -2.00    2.00
   7   5   4   -1.70    2.40
   7   5   4   -0.90    2.60
   8  -5   4    0.50    2.70
   8   5   4    0.90    3.00
   8   5   4    1.50    2.90
   9  -5   4    1.20    3.00
   9   5   4   -0.70    3.50
  11  -6  -4    4.60    3.30
  11   6  -4    2.00    3.90
  11   6  -4    5.80    3.80
  10  -6  -4   -0.20    2.90
  10   6  -4    3.10    3.50
  10   6  -4    3.20    2.80
   9  -6  -4   20.20    6.10
   9  -6  -4    9.40    3.30
   9   6  -4   10.80    3.50
   9   6  -4    9.00    3.30
   8  -6  -4   19.50    4.10
   8  -6  -4   24.00    4.10
  -8   6   4   28.70    4.40
   8   6  -4   22.10    4.30
   8   6  -4   26.90    4.40
   7  -6  -4   30.80    4.30
   7  -6  -4   25.90    4.40
  -7   6   4   27.10    4.20
   7   6  -4   37.20    4.70
   7   6  -4   35.70    4.80
  -7   6   4   31.90    4.50
   6  -6  -4   27.00    3.80
   6  -6  -4   35.10    4.20
  -6   6   4   27.10    3.80
   6   6  -4   21.20    3.60
  -6   6   4   26.70    4.00
   6   6  -4   28.80    3.90
  -5  -6   4   42.80    4.10
  -5  -6   4   44.50    4.20
   5  -6  -4   50.79    4.50
   5  -6  -4   52.19    4.50
  -5   6   4   49.50    4.60
  -5   6   4   53.49    4.80
   5   6  -4   49.10    4.50
   5   6  -4   43.50    4.50
   4  -6  -4  150.78    9.40
   4  -6  -4  151.68    9.40
  -4  -6   4  144.49    8.90
  -4  -6   4  140.69    8.90
   4   6  -4  122.09    8.90
  -4   6   4  161.18    9.50
   4   6  -4  135.39    9.10
  -4   6   4  148.79    9.40
   3  -6  -4  126.89    8.20
   3  -6  -4  126.89    8.30
  -3  -6   4  119.99    7.70
  -3  -6   4  125.09    7.60
  -3  -6   4  116.19    7.70
  -3   6   4  128.39    8.10
   3   6  -4  128.69    7.80
  -3   6   4  128.89    8.40
  -3   6   4  133.69    8.20
   3   6  -4  123.99    7.90
  -2  -6   4   12.40    1.60
  -2  -6   4    8.70    1.40
   2  -6  -4   12.60    2.10
  -2  -6   4   11.80    1.50
   2  -6  -4   15.30    2.40
  -2   6   4   10.30    2.20
  -2   6   4   10.40    2.10
  -2   6   4   15.10    2.30
   2   6  -4   11.60    1.70
   2   6  -4    9.80    1.60
  -2   6   4   12.50    2.10
   1  -6  -4 1777.32   97.19
   1  -6  -4 1669.33   97.09
   1  -6  -4 1915.31   97.29
  -1  -6   4 1758.22   96.49
  -1  -6   4 2021.00   96.49
  -1  -6   4 1735.83   96.49
   1   6  -4 1755.42   96.59
   1   6  -4 1694.83   96.59
  -1   6   4 1690.03   97.09
  -1   6   4 1775.02   97.09
  -1   6   4 1744.23   97.19
  -1   6   4 1737.93   97.19
   0  -6  -4 1435.96   76.89
   0  -6   4 1354.16   76.09
   0  -6  -4 1452.55   76.89
   0  -6  -4 1365.86   76.79
   0  -6   4 1384.76   76.09
   0  -6   4 1349.27   76.19
   0   6  -4 1397.06   76.29
   0   6   4 1449.06   76.89
   0   6   4 1434.06   76.89
   0   6   4 1349.47   76.79
   0   6  -4 1380.56   76.29
   0   6   4 1354.76   76.79
   0   6  -4 1463.15   76.29
   1  -6   4   16.80    1.90
   1  -6   4   15.60    1.80
  -1  -6  -4   16.20    2.50
  -1  -6  -4   18.80    2.70
   1  -6   4   20.00    1.80
   1  -6   4   17.40    1.90
   1   6   4   16.00    2.60
   1   6   4   16.10    2.50
  -1   6  -4   20.00    2.10
   1   6   4   16.20    2.40
   1   6   4   22.70    2.80
  -1   6  -4   17.80    2.10
   2  -6   4  153.18    8.90
   2  -6   4  154.38    9.00
   2  -6   4  149.69    9.00
  -2  -6  -4  147.39    9.60
  -2  -6  -4  146.39    9.60
  -2   6  -4  148.49    9.20
   2   6   4  151.48    9.70
  -2   6  -4  145.89    9.10
   2   6   4  143.09    9.50
   2   6   4  149.19    9.70
   3  -6   4   15.10    2.10
  -3  -6  -4   11.30    2.40
   3  -6   4   16.50    2.30
  -3  -6  -4   15.90    2.70
   3  -6   4    9.00    1.90
  -3   6  -4   14.00    2.30
  -3   6  -4   13.60    2.30
   3   6   4   13.90    2.60
   3   6   4   13.20    2.60
   3   6   4   15.00    2.70
   4  -6   4   12.00    2.20
  -4  -6  -4    7.40    2.50
   4  -6   4    7.60    2.20
  -4  -6  -4    7.90    2.50
   4   6   4    7.80    2.50
  -4   6  -4   10.80    2.40
   4   6   4    4.80    2.30
  -4   6  -4   13.50    2.40
   5  -6   4  122.29    8.30
  -5  -6  -4  106.69    8.80
   5  -6   4  122.29    8.50
   5   6   4  118.59    9.10
  -5   6  -4  127.19    8.90
  -5   6  -4  122.29    8.70
   5   6   4  122.29    8.90
   6  -6   4   30.80    4.20
   6  -6   4   32.50    4.20
  -6  -6  -4   33.00    5.20
  -6   6  -4   33.30    4.60
   6   6   4   32.80    4.70
   6   6   4   28.20    4.70
  -6   6  -4   31.50    4.50
   7  -6   4   19.10    3.60
   7   6   4   16.60    3.80
   7   6   4   14.40    3.70
   8  -6   4   -1.50    2.40
   8   6   4   -1.60    2.50
   8   6   4    0.50    2.80
   9  -6   4    3.20    3.20
   9   6   4    0.50    3.10
  11  -7  -4    5.00    3.40
  11   7  -4   10.50    4.90
  11   7  -4    5.70    3.60
  10  -7  -4    2.00    3.00
  10   7  -4    0.80    3.40
  10   7  -4   12.60    4.00
   9  -7  -4   10.30    3.50
   9   7  -4   11.90    4.00
   9   7  -4   17.00    3.90
   8  -7  -4   50.89    5.90
   8  -7  -4   39.10    5.30
   8   7  -4   45.90    5.70
  -8   7   4   45.40    5.60
   8   7  -4   62.89    6.60
   7  -7  -4    0.50    2.60
   7  -7  -4    3.00    2.60
  -7   7   4    1.70    2.50
  -7   7   4   -0.80    2.30
   7   7  -4    3.50    2.50
   7   7  -4    3.30    2.50
   6  -7  -4  137.69    9.30
   6  -7  -4  122.79    9.20
  -6   7   4  128.89    9.30
  -6   7   4  113.59    9.00
   6   7  -4  150.78    9.30
   6   7  -4  126.59    9.10
  -5  -7   4   28.30    3.20
   5  -7  -4   22.90    3.50
   5  -7  -4   23.20    3.30
  -5  -7   4   22.00    2.80
   5   7  -4   24.90    3.40
  -5   7   4   25.30    3.50
   5   7  -4   19.50    3.10
  -5   7   4   32.50    3.70
  -4  -7   4    5.70    1.60
   4  -7  -4    8.40    2.10
   4  -7  -4    3.60    1.80
  -4  -7   4    4.90    1.40
  -4   7   4    6.70    2.00
   4   7  -4    5.00    1.60
  -4   7   4    6.10    2.20
   4   7  -4    5.20    1.70
  -4   7   4    4.00    1.80
   3  -7  -4  176.88   10.40
   3  -7  -4  167.58   10.30
  -3  -7   4  159.68    9.70
  -3  -7   4  164.08    9.70
  -3  -7   4  170.88    9.70
   3   7  -4  155.68    9.90
  -3   7   4  167.08   10.30
   3   7  -4  160.68    9.80
  -3   7   4  161.98   10.40
  -3   7   4  160.98   10.20
  -2  -7   4    4.30    0.90
  -2  -7   4    4.20    1.00
   2  -7  -4    3.60    1.70
  -2  -7   4    3.50    1.10
   2  -7  -4    4.60    1.50
  -2   7   4    3.70    1.70
  -2   7   4    3.00    1.60
   2   7  -4    6.90    1.40
   2   7  -4    3.90    1.20
  -2   7   4    3.40    1.50
  -2   7   4    3.00    1.50
  -1  -7   4  131.99    8.10
  -1  -7   4  134.79    7.90
  -1  -7   4  155.28    8.00
   1  -7  -4  143.99    9.00
  -1  -7   4  151.38    8.20
   1  -7  -4  152.48    9.10
   1  -7  -4  132.19    8.90
   1   7  -4  143.99    8.30
  -1   7   4  136.79    9.00
  -1   7   4  140.79    9.00
  -1   7   4  138.79    8.90
   1   7  -4  148.89    8.30
  -1   7   4  146.59    9.00
   1   7  -4  130.49    8.30
   0  -7  -4  142.69    9.40
   0  -7   4  153.58    8.50
   0  -7   4  146.79    8.50
   0  -7   4  139.69    8.20
   0  -7   4  151.18    8.20
   0  -7  -4  154.78    9.40
   0  -7  -4  151.38    9.30
   0   7  -4  146.39    8.60
   0   7  -4  146.59    8.60
   0   7   4  146.99    9.30
   0   7  -4  156.98    8.70
   0   7   4  146.69    9.30
   0   7   4  136.39    9.30
   0   7   4  152.38    9.50
  -1  -7  -4    3.20    1.60
   1  -7   4    6.60    1.10
  -1  -7  -4    5.30    1.70
   1  -7   4    5.20    1.10
   1  -7   4    7.30    1.10
   1   7   4    5.10    1.90
  -1   7  -4    8.50    1.50
   1   7   4    5.50    1.70
  -1   7  -4    4.90    1.30
   1   7   4    5.30    1.90
   1   7   4    5.90    2.00
   2  -7   4   10.30    1.50
   2  -7   4    7.90    1.50
  -2  -7  -4    7.70    2.00
   2  -7   4    7.90    1.40
  -2  -7  -4    3.30    1.90
  -2   7  -4    6.10    1.50
  -2   7  -4    5.90    1.70
   2   7   4    9.50    2.20
   2   7   4   10.80    2.40
   2   7   4    9.90    2.20
  -3  -7  -4    0.60    1.50
   3  -7   4    0.60    1.30
   3  -7   4    0.20    1.20
   3  -7   4   -1.30    1.00
  -3  -7  -4   -2.20    1.40
   3   7   4    1.00    1.70
   3   7   4    0.50    1.60
  -3   7  -4   -1.60    1.30
   3   7   4    0.60    1.60
  -3   7  -4   -2.00    1.30
   4  -7   4    2.80    1.70
   4  -7   4   -0.60    1.40
  -4  -7  -4    2.40    2.20
   4   7   4   -1.40    1.80
  -4   7  -4    1.50    1.90
   4   7   4    0.70    2.00
  -4   7  -4    1.40    1.70
  -5  -7  -4  497.45   30.20
   5  -7   4  499.55   29.50
   5  -7   4  554.54   29.50
   5   7   4  498.75   30.00
   5   7   4  506.15   30.00
  -5   7  -4  504.45   29.70
  -5   7  -4  529.45   29.90
   6  -7   4   54.79    5.50
   6  -7   4   59.29    5.10
  -6   7  -4   42.60    5.10
   6   7   4   55.19    6.10
   6   7   4   49.99    6.00
  -6   7  -4   43.00    5.30
   7  -7   4    3.80    2.50
   7   7   4    1.00    2.80
   7   7   4    4.90    3.10
  -7   7  -4   -0.60    2.60
   8  -7   4   -0.50    2.40
   8   7   4   -2.30    2.50
   8   7   4    0.80    3.20
   9   7   4    1.30    3.80
   9   7   4    1.30    3.30
  11  -8  -4    1.40    3.10
  11   8  -4   -5.10    3.50
  11   8  -4   -3.10    3.10
  10  -8  -4    7.30    3.20
  10   8  -4   17.40    4.20
  10   8  -4    7.50    4.00
   9  -8  -4    6.20    3.10
   9   8  -4    1.90    3.10
   9   8  -4    2.30    2.80
   8  -8  -4    0.10    2.20
   8  -8  -4    6.70    3.10
   8   8  -4    6.30    3.30
  -8   8   4    3.40    2.80
   8   8  -4   -1.80    2.20
   7  -8  -4  151.68    9.80
   7  -8  -4  135.29    9.80
  -7   8   4  123.89    9.50
  -7   8   4  124.79    9.80
   7   8  -4  120.49    9.20
   6  -8  -4  609.24   33.00
   6  -8  -4  594.54   33.00
  -6   8   4  617.44   33.10
   6   8  -4  470.45   32.40
  -5  -8   4   49.00    4.30
   5  -8  -4   47.30    4.90
   5  -8  -4   50.09    4.60
  -5   8   4   45.90    5.10
  -5   8   4   47.60    4.60
   5   8  -4   55.09    4.70
   5   8  -4   57.39    4.60
  -4  -8   4   43.90    3.50
   4  -8  -4   46.20    4.60
  -4  -8   4   45.50    3.70
   4   8  -4   38.20    3.70
  -4   8   4   38.20    4.20
   4   8  -4   41.60    3.80
  -4   8   4   50.89    4.20
  -4   8   4   43.40    4.20
   3  -8  -4    5.10    1.70
  -3  -8   4    4.70    1.30
  -3  -8   4    5.10    1.20
  -3  -8   4    4.00    1.10
   3   8  -4    2.30    1.30
  -3   8   4    3.10    1.60
   3   8  -4    3.80    1.40
  -3   8   4    3.50    1.80
  -3   8   4    3.70    1.60
   2  -8  -4    0.40    0.40
  -2  -8   4    1.40    0.60
   2  -8  -4    1.10    1.30
  -2  -8   4    0.00    0.80
  -2  -8   4    0.80    0.70
  -2  -8   4    0.90    0.60
  -2   8   4   -0.10    1.20
   2   8  -4    2.90    1.00
  -2   8   4    1.00    1.60
  -2   8   4    2.30    1.60
   2   8  -4    1.20    1.00
  -2   8   4    0.00    1.40
  -1  -8   4    4.00    0.80
   1  -8  -4    3.80    1.50
   1  -8  -4    3.40    1.50
  -1  -8   4    3.30    0.70
  -1   8   4    3.30    1.50
   1   8  -4    5.40    1.00
  -1   8   4    8.50    1.90
   1   8  -4    2.10    0.90
   1   8  -4    2.70    1.00
  -1   8   4    3.00    1.60
  -1   8   4    3.50    1.70
   0  -8  -4  302.47   17.50
   0  -8   4  286.77   16.40
   0  -8  -4  318.37   17.50
   0  -8   4  296.27   16.50
   0   8   4  295.17   17.50
   0   8   4  303.07   17.50
   0   8  -4  297.37   16.70
   0   8  -4  293.17   16.70
   0   8   4  300.57   17.50
   0   8   4  298.67   17.50
  -1  -8  -4   46.50    4.00
  -1  -8  -4   43.60    3.90
   1  -8   4   41.10    2.60
   1  -8   4   40.00    2.90
   1  -8   4   44.60    3.00
   1  -8   4   39.90    2.60
   1   8   4   46.90    4.00
   1   8   4   51.49    4.10
  -1   8  -4   39.00    3.10
   1   8   4   47.10    4.10
   1   8   4   43.40    4.00
  -1   8  -4   40.20    3.20
  -2  -8  -4   -0.60    1.40
   2  -8   4    1.20    0.90
   2  -8   4    0.10    0.80
   2  -8   4    0.70    1.00
  -2  -8  -4    1.20    1.50
   2   8   4    2.20    1.80
  -2   8  -4    0.40    1.10
   2   8   4    0.60    1.40
   2   8   4    1.60    1.70
  -2   8  -4    0.80    1.30
   3  -8   4    0.80    1.30
  -3  -8  -4    3.20    1.90
   3  -8   4    0.00    1.10
  -3  -8  -4   -1.30    1.40
   3  -8   4    0.10    1.10
   3   8   4   -0.10    1.70
  -3   8  -4    2.20    1.50
   3   8   4    0.70    1.80
  -3   8  -4    1.30    1.50
   3   8   4    2.60    1.90
   4  -8   4   18.40    2.60
   4  -8   4   16.90    2.50
  -4  -8  -4   11.40    2.80
  -4   8  -4   17.10    2.70
   4   8   4   14.00    3.20
  -4   8  -4   14.80    2.80
   4   8   4   13.60    2.80
   4   8   4   13.60    3.20
   5  -8   4    4.10    2.00
   5  -8   4    4.40    1.90
   5   8   4    3.90    2.80
  -5   8  -4    3.00    2.20
  -5   8  -4    2.00    2.30
   5   8   4    3.00    2.70
   6  -8   4   21.80    3.50
   6  -8   4   20.40    3.30
   6   8   4   19.10    4.10
  -6   8  -4   17.10    3.60
  -6   8  -4   26.40    4.10
   6   8   4   16.90    3.80
   7  -8   4    8.10    2.90
   7   8   4    3.40    3.40
   7   8   4    9.70    3.40
   8  -8   4    0.30    2.70
   8   8   4   -0.80    2.80
   8   8   4    5.60    3.50
   9   8   4    2.70    3.70
   9   8   4    1.80    3.30
  10  -9  -4   -3.90    2.80
  10   9  -4    2.90    3.20
  10   9  -4   -4.90    2.70
   9  -9  -4    1.50    2.90
   9   9  -4    0.50    2.90
   9   9  -4    0.40    3.00
   8  -9  -4   26.00    4.40
   8   9  -4   20.50    4.10
   8   9  -4   27.00    4.70
   7  -9  -4   20.80    3.90
   7  -9  -4   14.20    3.40
   7   9  -4   16.50    3.80
  -7   9   4    9.40    3.20
   7   9  -4   18.40    3.50
  -7   9   4   15.50    3.50
   6  -9  -4   66.99    6.00
   6  -9  -4   68.29    6.10
  -6   9   4   92.89    6.60
   6   9  -4   60.49    6.00
   6   9  -4   66.79    6.60
  -6   9   4   80.09    6.50
   5  -9  -4   -0.50    0.50
   5  -9  -4    0.60    2.00
  -5  -9   4    3.70    1.70
   5   9  -4    1.00    1.80
  -5   9   4    1.50    2.00
  -5   9   4   -1.10    1.70
   5   9  -4    1.40    1.80
   4  -9  -4   -0.20    0.70
  -4  -9   4    3.10    1.40
  -4  -9   4    3.20    1.40
   4  -9  -4    1.90    1.60
  -4  -9   4    2.30    1.20
  -4   9   4    2.90    1.80
   4   9  -4    4.20    1.60
  -4   9   4    2.70    1.70
  -4   9   4    6.30    2.10
   4   9  -4    3.60    1.60
   3  -9  -4   22.80    3.10
   3  -9  -4   21.00    2.80
  -3  -9   4   21.50    2.20
  -3  -9   4   24.30    2.10
  -3  -9   4   22.40    2.00
   3   9  -4   20.30    2.40
  -3   9   4   18.90    3.00
  -3   9   4   17.80    2.80
  -3   9   4   19.20    2.80
   3   9  -4   27.80    2.50
  -2  -9   4    2.10    0.80
  -2  -9   4    2.00    0.80
   2  -9  -4    1.80    1.50
   2  -9  -4    1.10    1.40
  -2   9   4    1.60    1.50
  -2   9   4    3.20    1.50
   2   9  -4    3.10    1.10
   2   9  -4    2.10    1.00
  -2   9   4    1.10    1.70
  -2   9   4    1.00    1.50
   1  -9  -4    4.90    1.80
   1  -9  -4    3.30    1.60
   1   9  -4    5.00    0.90
  -1   9   4    5.40    1.60
  -1   9   4    3.10    1.50
   1   9  -4    3.70    1.00
  -1   9   4    2.80    1.70
   1   9  -4    5.90    1.00
  -1   9   4    2.00    1.60
   0  -9  -4   10.20    2.20
   0  -9  -4   11.00    2.20
   0  -9  -4    7.50    1.80
   0   9   4   10.10    2.10
   0   9   4    8.90    2.00
   0   9   4   11.00    2.30
   0   9   4    9.50    2.20
   0   9  -4   11.70    1.40
   0   9  -4    9.70    1.20
   1  -9   4  190.08   10.30
  -1  -9  -4  183.08   11.40
  -1  -9  -4  179.38   11.40
   1  -9   4  192.88   10.30
  -1   9  -4  178.08   10.60
   1   9   4  165.98   11.20
   1   9   4  187.78   11.40
   1   9   4  180.08   11.40
  -1   9  -4  175.48   10.50
   1   9   4  182.18   11.40
  -2  -9  -4   15.30    2.60
   2  -9   4   12.80    1.40
  -2  -9  -4   12.10    2.50
   2  -9   4   13.80    1.40
  -2   9  -4   11.70    1.90
   2   9   4   12.50    2.60
   2   9   4   18.10    2.90
   2   9   4    9.10    2.50
  -2   9  -4   12.20    1.90
   3  -9   4   57.29    4.00
   3  -9   4   52.79    3.90
  -3  -9  -4   51.49    5.00
  -3   9  -4   50.59    4.20
   3   9   4   50.39    5.10
   3   9   4   54.59    4.90
   3   9   4   45.20    5.10
  -3   9  -4   50.49    4.30
   4  -9   4  145.79    8.90
   4  -9   4  148.89    9.00
  -4   9  -4  133.99    9.20
   4   9   4  135.79    9.70
   4   9   4  126.49    9.60
  -4   9  -4  137.79    9.20
   4   9   4  135.99    9.80
   5  -9   4    1.00    1.80
   5  -9   4    0.90    1.90
  -5   9  -4   -1.50    1.80
   5   9   4    0.90    2.30
  -5   9  -4    3.30    2.30
   5   9   4    1.10    2.40
   6  -9   4   18.50    4.40
   6  -9   4   21.70    3.30
   6   9   4   15.20    4.10
  -6   9  -4   15.70    3.50
  -6   9  -4   20.40    3.90
   6   9   4   18.60    4.00
   7  -9   4    0.20    2.30
   7   9   4   -0.60    2.70
   7   9   4   -0.10    2.80
   8   9   4    0.50    3.40
   8   9   4    0.80    3.30
   9   9   4    1.30    3.40
   9   9   4    2.80    3.90
  10 -10  -4   -4.50    2.60
  10  10  -4    2.00    3.40
  10  10  -4    5.90    4.00
   9 -10  -4    7.40    3.30
   9  10  -4    2.30    3.10
   9  10  -4    0.40    3.30
   8 -10  -4    9.70    3.40
   8  10  -4    3.40    3.20
   8  10  -4   14.80    3.60
   7 -10  -4   19.80    3.60
   7  10  -4   22.60    3.70
  -7  10   4   18.20    3.80
  -7  10   4   18.30    4.00
   7  10  -4   14.00    3.50
   6 -10  -4   10.10    3.00
  -6  10   4    9.20    2.80
   6  10  -4   10.40    3.00
   6  10  -4    8.20    2.40
  -6  10   4    6.40    2.60
   5 -10  -4    5.30    2.20
   5 -10  -4    0.50    1.70
  -5 -10   4    1.90    1.70
  -5  10   4    3.50    2.00
   5  10  -4    2.40    2.00
   5  10  -4    4.00    1.90
  -5  10   4    3.00    2.10
  -4 -10   4  124.29    7.30
   4 -10  -4  111.29    7.80
  -4 -10   4  105.29    7.30
   4 -10  -4  111.39    7.90
   4  10  -4  114.39    7.60
  -4  10   4  117.79    8.00
   4  10  -4  108.49    7.50
  -4  10   4  128.99    8.20
  -4  10   4  114.69    8.20
  -3 -10   4   17.80    1.60
  -3 -10   4   16.90    1.90
  -3 -10   4   16.70    1.50
   3 -10  -4   17.40    2.70
   3 -10  -4   13.20    2.40
   3  10  -4   19.60    2.20
  -3  10   4   20.70    3.10
  -3  10   4   18.10    2.80
  -3  10   4   16.30    2.60
   3  10  -4   18.90    2.20
  -2 -10   4  108.39    6.30
  -2 -10   4  117.49    6.40
   2 -10  -4  112.39    7.50
   2 -10  -4  101.29    7.40
  -2  10   4  118.69    7.80
  -2  10   4  119.29    7.60
  -2  10   4  116.29    7.70
   2  10  -4  108.89    6.70
   2  10  -4  113.79    6.80
  -2  10   4  106.19    7.50
   1 -10  -4  136.09    9.10
   1 -10  -4  155.48    9.30
  -1  10   4  144.39    9.20
  -1  10   4  139.49    9.40
  -1  10   4  151.38    9.30
  -1  10   4  137.99    9.30
   1  10  -4  145.79    8.30
   0 -10  -4    6.50    1.90
   0  10   4    5.70    1.90
   0  10   4    5.10    2.00
   0  10   4    5.50    1.80
   0  10  -4    4.50    1.00
   0  10   4    8.40    2.00
   0  10  -4    4.80    0.90
  -1 -10  -4    4.50    1.80
  -1 -10  -4    4.60    1.80
   1  10   4    9.40    2.20
   1  10   4    7.80    2.20
  -1  10  -4    7.60    1.40
  -1  10  -4   10.60    1.30
   1  10   4   11.80    2.30
   1  10   4    5.00    1.90
  -2 -10  -4   72.79    5.70
   2 -10   4   67.59    4.50
   2 -10   4   66.59    4.50
  -2 -10  -4   72.69    5.70
  -2  10  -4   71.39    4.80
  -2  10  -4   73.89    5.00
   2  10   4   66.39    5.60
   2  10   4   68.99    5.60
   2  10   4   71.79    5.70
   3 -10   4  121.39    6.70
   3 -10   4  100.89    6.80
  -3  10  -4  110.69    7.30
   3  10   4  105.59    8.00
   3  10   4   98.89    7.70
   3  10   4  110.49    8.10
  -3  10  -4  108.39    7.20
   4 -10   4  172.18   12.60
   4 -10   4  207.58   12.90
   4  10   4  230.38   14.20
  -4  10  -4  232.18   13.40
  -4  10  -4  232.88   13.40
   4  10   4  241.68   14.10
   4  10   4  214.78   13.90
   5 -10   4   49.30    4.20
   5 -10   4   35.90    4.10
   5  10   4   35.90    5.00
   5  10   4   35.70    5.20
  -5  10  -4   44.40    4.80
   5  10   4   41.50    5.20
  -5  10  -4   40.00    4.60
   6 -10   4   38.30    4.60
  -6  10  -4   44.80    7.10
  -6  10  -4   37.40    4.90
   6  10   4   39.70    5.50
   6  10   4   65.39    6.60
   7  10   4   17.50    4.30
   7  10   4   30.60    5.10
   8  10   4    2.20    3.40
   8  10   4    0.30    3.10
   9  10   4    3.70    3.70
   9  10   4    0.90    3.50
  10 -11  -4    1.30    2.90
  10  11  -4   -2.60    3.10
  10  11  -4    0.40    3.30
   9 -11  -4   -3.10    2.30
   9  11  -4   -0.90    2.80
   9  11  -4   -1.10    2.80
   8 -11  -4    0.70    2.40
   8  11  -4    0.70    3.00
   8  11  -4    7.60    3.20
   7 -11  -4   -0.30    2.30
   7 -11  -4    5.10    3.00
   7  11  -4    1.20    2.20
  -7  11   4   -2.60    2.50
  -7  11   4    3.00    2.70
   7  11  -4   -2.70    2.50
   6 -11  -4   -1.60    2.20
   6 -11  -4    1.70    1.90
   6  11  -4    3.20    2.50
   6  11  -4   -1.80    2.00
  -6  11   4    3.20    2.60
  -6  11   4    0.50    2.00
  -5 -11   4   12.00    2.50
   5 -11  -4   10.40    2.60
   5 -11  -4    9.40    2.60
   5  11  -4   14.00    2.60
   5  11  -4    9.20    2.50
  -5  11   4   13.30    3.10
  -5  11   4   13.20    2.80
  -5  11   4   15.40    2.60
  -4 -11   4   66.89    4.70
   4 -11  -4   65.69    5.50
  -4 -11   4   66.69    4.90
   4 -11  -4   66.49    5.50
  -4  11   4   77.79    5.90
  -4  11   4   76.29    5.80
   4  11  -4   68.19    5.20
   4  11  -4   82.39    5.50
  -4  11   4   65.69    5.90
  -3 -11   4    3.30    1.00
   3 -11  -4    5.20    1.90
   3 -11  -4    5.50    2.00
   3  11  -4    5.10    1.40
   3  11  -4    4.60    1.40
  -3  11   4    9.00    2.20
  -3  11   4    3.80    1.80
  -3  11   4    4.00    2.00
  -3  11   4    3.70    1.90
   2 -11  -4   67.49    5.20
   2 -11  -4   66.69    5.10
  -2  11   4   73.99    5.40
   2  11  -4   59.69    4.40
  -2  11   4   64.49    5.40
  -2  11   4   68.79    5.30
   2  11  -4   71.59    4.30
  -2  11   4   70.09    5.40
   1 -11  -4    5.10    1.70
   1 -11  -4    6.00    1.90
   1  11  -4    5.70    0.90
  -1  11   4    3.40    1.90
  -1  11   4    2.90    1.60
  -1  11   4    3.60    1.70
  -1  11   4    5.60    1.90
   0 -11  -4    1.90    1.60
   0  11   4   -0.30    1.30
   0  11   4    0.00    1.30
   0  11   4   -0.30    1.60
   0  11   4    0.70    1.60
   0  11  -4    0.60    0.70
  -1 -11  -4   21.10    3.00
  -1 -11  -4   20.00    2.80
  -1  11  -4   19.80    1.90
   1  11   4   19.90    3.00
   1  11   4   20.60    3.00
  -1  11  -4   22.40    2.10
   1  11   4   20.00    3.00
   1  11   4   14.40    2.80
   2 -11   4    2.90    0.80
   2 -11   4    0.60    0.70
   2  11   4    3.50    2.10
   2  11   4    4.00    2.30
  -2  11  -4    0.00    1.10
  -2  11  -4    3.90    1.40
   2  11   4    2.00    1.60
   2  11   4    1.70    1.60
   3 -11   4   12.20    1.50
  -3  11  -4   18.90    2.50
   3  11   4   15.60    3.10
   3  11   4   21.20    3.40
   3  11   4   19.40    3.30
  -3  11  -4   20.30    2.60
   4 -11   4   79.09    6.10
   4 -11   4  107.99    6.10
  -4  11  -4   94.89    6.60
  -4  11  -4   89.19    6.70
   4  11   4   83.29    7.20
   4  11   4   81.59    7.40
   4  11   4   84.99    7.20
   5 -11   4   10.20    2.40
   5 -11   4   10.50    2.20
   5  11   4   13.10    3.40
   5  11   4    7.60    3.00
  -5  11  -4    9.70    2.70
  -5  11  -4   15.40    3.00
   5  11   4   14.50    3.50
   6 -11   4  138.59    9.20
   6  11   4  123.19   10.00
   6  11   4  129.49   10.20
   7  11   4    3.00    3.10
   7  11   4    3.10    3.10
   8  11   4    4.10    3.60
   8  11   4    3.90    3.30
  10  12  -4   -4.00    3.40
  10  12  -4    0.60    3.10
   9 -12  -4    2.00    2.80
   9  12  -4   -0.90    3.30
   9  12  -4    0.60    2.90
   8 -12  -4    3.10    2.40
   8  12  -4    2.00    2.70
   8  12  -4   -2.10    2.50
   7 -12  -4    4.40    2.70
   7  12  -4   -0.50    2.60
   7  12  -4    2.70    2.40
  -7  12   4    5.80    3.00
   6 -12  -4  137.09    9.60
   6 -12  -4  150.78    9.90
  -6  12   4  138.19    9.70
   6  12  -4  121.59    9.20
   5 -12  -4    4.40    2.20
  -5 -12   4    3.40    1.80
   5 -12  -4    4.90    2.30
  -5  12   4    7.10    2.80
  -5  12   4   10.80    2.70
  -5  12   4    8.50    2.40
   5  12  -4    6.20    2.40
   5  12  -4    1.20    2.00
  -4 -12   4    6.40    1.30
  -4 -12   4    6.80    1.70
   4 -12  -4    9.70    2.40
   4 -12  -4    6.00    2.20
   4  12  -4   10.90    2.20
  -4  12   4    8.50    2.60
  -4  12   4    7.10    2.20
  -4  12   4    5.00    2.10
   4  12  -4    7.50    2.00
   3 -12  -4    6.70    2.20
  -3 -12   4    7.30    1.10
   3 -12  -4    5.00    1.90
   3  12  -4    7.50    1.60
  -3  12   4    9.00    2.60
  -3  12   4    5.10    2.10
  -3  12   4    5.80    2.00
  -3  12   4    5.50    1.90
   3  12  -4    8.20    1.50
   2 -12  -4  166.98   10.80
   2 -12  -4  161.98   10.70
  -2  12   4  183.08   11.00
  -2  12   4  174.08   11.10
  -2  12   4  177.28   11.10
  -2  12   4  171.08   10.90
   2  12  -4  171.98    9.80
   1 -12  -4    1.20    1.40
  -1  12   4    0.50    1.70
  -1  12   4   -0.50    1.40
  -1  12   4    2.20    1.50
  -1  12   4    2.30    1.80
   1  12  -4    2.10    0.70
   0  12   4   21.50    3.10
   0  12   4   29.90    3.70
   0  12   4   24.10    3.30
   0  12  -4   24.70    1.90
   0  12   4   30.00    3.50
  -1  12  -4    1.00    1.00
   1  12   4    1.60    1.60
   1  12   4    2.00    1.70
   1  12   4    3.30    2.00
   1  12   4   -0.80    1.20
  -1  12  -4    0.80    0.70
  -2  12  -4    4.20    1.20
   2  12   4    7.30    2.50
   2  12   4    5.00    2.30
   2  12   4    4.60    2.00
  -2  12  -4    3.60    1.40
   2  12   4    9.60    2.40
   3 -12   4    6.40    1.40
   3  12   4    9.00    2.80
   3  12   4   10.30    2.80
  -3  12  -4    9.50    2.00
  -3  12  -4    9.00    2.10
   3  12   4   15.30    3.10
   4 -12   4    4.70    1.40
   4 -12   4    6.20    1.50
  -4  12  -4    6.40    2.10
  -4  12  -4    8.20    2.30
   4  12   4    4.30    2.70
   4  12   4    2.40    2.70
   4  12   4    3.60    2.60
   5 -12   4    3.70    1.80
   5 -12   4   10.20    2.10
   5  12   4   10.00    3.10
   5  12   4    9.50    3.20
   5  12   4    5.30    3.20
  -5  12  -4   11.50    2.80
  -5  12  -4   13.30    3.20
   6  12   4   17.90    4.00
   6  12   4    4.80    3.40
   7  12   4    4.80    3.40
   7  12   4    6.30    3.20
   8  12   4   -1.20    3.00
   8  12   4    3.70    3.30
   9  13  -4    4.90    3.00
   9  13  -4   10.70    4.00
   8 -13  -4    0.10    2.40
   8  13  -4   -0.30    2.70
   8  13  -4   -0.80    2.40
   7 -13  -4    4.10    2.70
   7  13  -4    3.20    2.60
   7  13  -4    6.10    2.70
   6 -13  -4    1.00    2.20
   6 -13  -4    1.00    2.10
  -6  13   4    2.80    2.50
  -6  13   4    4.30    2.60
   6  13  -4   -0.40    1.80
   6  13  -4   -0.10    2.20
  -6  13   4    1.00    2.10
   5 -13  -4   36.20    4.20
   5 -13  -4   28.30    4.00
  -5 -13   4   38.10    3.40
  -5  13   4   32.80    4.40
  -5  13   4   36.10    4.60
   5  13  -4   34.20    3.90
   5  13  -4   31.20    3.80
  -5  13   4   30.40    4.40
   4 -13  -4   77.19    6.20
  -4 -13   4   78.09    5.20
   4 -13  -4   71.09    6.00
  -4  13   4   79.79    6.60
   4  13  -4   70.59    5.50
  -4  13   4   94.29    6.60
  -4  13   4   81.19    6.30
   3 -13  -4  318.97   18.20
   3 -13  -4  256.27   17.80
   3  13  -4  293.57   17.40
   3  13  -4  311.87   17.30
  -3  13   4  340.37   18.30
  -3  13   4  290.17   18.10
  -3  13   4  324.67   18.40
   2 -13  -4    2.20    1.70
  -2  13   4    4.70    2.10
  -2  13   4    3.00    2.10
   2  13  -4    5.30    0.90
  -2  13   4    0.60    1.50
   2  13  -4    2.60    1.10
  -2  13   4    1.90    1.70
   1 -13  -4   18.70    2.60
  -1  13   4   19.10    2.90
  -1  13   4   17.60    2.70
  -1  13   4   15.70    2.80
  -1  13   4   13.20    2.80
   1  13  -4   17.00    1.40
   0  13   4   -0.70    1.50
   0  13  -4    2.10    0.60
   0  13   4    2.60    1.90
   0  13   4    0.40    1.70
   0  13   4    0.70    1.40
   1  13   4   -3.90    1.60
   1  13   4    0.40    1.50
   1  13   4    3.20    2.10
  -1  13  -4   -0.50    0.90
   1  13   4    1.10    1.70
  -1  13  -4    0.70    0.60
   2  13   4   60.49    5.20
   2  13   4   48.50    5.10
   2  13   4   46.80    5.00
  -2  13  -4   42.10    3.50
  -2  13  -4   54.49    3.90
   2  13   4   53.29    5.30
   3 -13   4   86.69    5.60
   3 -13   4   98.89    5.60
   3  13   4   94.79    7.40
   3  13   4   90.79    7.20
   3  13   4   92.49    7.50
  -3  13  -4   85.09    6.20
  -3  13  -4   96.39    6.50
   4 -13   4    7.20    1.50
  -4  13  -4    3.70    2.00
   4  13   4    4.60    2.80
   4  13   4    0.80    2.60
   4  13   4    8.40    2.70
  -4  13  -4    4.90    2.10
   5  13   4    2.30    2.60
   5  13   4    0.10    2.70
  -5  13  -4    1.80    2.10
   6  13   4    0.50    3.10
   6  13   4   -2.20    3.00
   7  13   4    0.00    3.30
   7  13   4    3.00    3.10
   8  13   4   15.90    4.50
   8  13   4    6.00    3.90
   9  14  -4    5.40    3.70
   9  14  -4    6.80    3.40
   8  14  -4    2.30    2.60
   8  14  -4    0.70    2.50
   7 -14  -4    0.40    2.10
   7  14  -4    2.40    2.70
   7  14  -4    3.30    2.40
   6 -14  -4    5.40    2.40
  -6  14   4    3.80    2.70
   6  14  -4    5.30    2.70
  -6  14   4    4.80    2.80
   6  14  -4    6.80    2.40
   5 -14  -4   29.00    3.80
   5 -14  -4   26.20    3.80
  -5  14   4   34.80    4.20
   5  14  -4   28.60    3.70
  -5  14   4   40.60    4.80
  -5  14   4   32.70    4.30
   4 -14  -4   72.69    5.90
  -4 -14   4   82.19    5.00
   4 -14  -4   70.29    6.00
  -4  14   4   81.39    6.60
   4  14  -4   68.09    5.40
  -4  14   4   74.89    6.20
   4  14  -4   67.59    5.70
  -4  14   4   92.49    6.60
   3 -14  -4  153.28    9.50
   3 -14  -4  147.29    9.40
  -3  14   4  133.39    9.50
   3  14  -4  153.38    8.60
  -3  14   4  151.68    9.90
  -3  14   4  148.09    9.90
   3  14  -4  129.99    8.70
  -3  14   4  129.39    9.60
   2 -14  -4    2.10    1.60
  -2  14   4    1.90    2.00
  -2  14   4    3.30    2.20
  -2  14   4    4.60    2.00
   2  14  -4    4.50    1.20
  -2  14   4    7.70    2.20
  -1  14   4   -1.60    1.80
  -1  14   4   -0.20    1.50
  -1  14   4    3.40    2.00
  -1  14   4    1.40    1.70
   0  14   4    5.60    2.20
   0  14   4    4.20    2.10
   0  14   4    5.10    2.00
   0  14   4    5.30    2.30
  -1  14  -4   10.80    1.40
   1  14   4    8.70    2.30
   1  14   4    7.50    2.20
   1  14   4    7.90    2.50
   1  14   4    6.20    2.50
   2  14   4    5.70    2.60
  -2  14  -4   13.10    1.90
   2  14   4    7.10    2.60
  -2  14  -4    7.70    1.40
   2  14   4   12.00    2.70
   2  14   4    8.20    2.60
   3  14   4   -2.90    2.10
   3  14   4    2.50    2.20
   3  14   4    4.10    2.60
  -3  14  -4   -1.00    1.60
  -3  14  -4   -3.40    1.20
   4  14   4   15.80    3.80
  -4  14  -4   13.70    2.70
   4  14   4    8.80    2.90
  -4  14  -4   21.10    4.00
   4  14   4   13.00    3.50
   5  14   4   -1.00    2.40
  -5  14  -4    2.50    2.20
   5  14   4   -2.60    2.30
   6  14   4    0.40    2.80
   6  14   4    4.70    3.50
   7  14   4   15.00    4.30
   7  14   4   18.40    4.60
   9  15  -4    4.20    3.80
   9  15  -4    5.20    3.30
   8  15  -4    0.50    2.70
   8  15  -4    1.00    2.80
   7  15  -4    2.50    2.60
   7  15  -4    4.60    2.90
  -7  15   4    8.20    3.50
   6 -15  -4   -0.70    1.70
   6  15  -4   -1.50    1.90
   6  15  -4    1.30    2.20
  -6  15   4    2.90    2.80
   5 -15  -4    2.50    2.00
  -5  15   4    1.70    2.10
  -5  15   4    3.60    2.40
  -5  15   4    6.20    2.70
   5  15  -4    3.50    2.00
   5  15  -4    4.20    2.20
   4 -15  -4    0.90    1.80
   4 -15  -4    1.20    1.80
  -4 -15   4    0.80    0.80
  -4  15   4    2.60    2.40
  -4  15   4    1.90    2.00
  -4  15   4   -1.50    1.80
  -4  15   4    2.70    2.30
   4  15  -4    0.30    1.80
   4  15  -4   -0.10    1.50
   3 -15  -4    4.70    2.00
   3 -15  -4    2.40    1.90
  -3  15   4    7.80    2.30
   3  15  -4    4.30    1.40
  -3  15   4    5.00    2.50
   3  15  -4    8.30    1.70
  -3  15   4    8.00    2.40
  -3  15   4    7.60    2.70
   2 -15  -4    4.80    1.80
  -2  15   4    4.60    2.10
  -2  15   4    1.20    2.10
   2  15  -4    3.60    1.10
  -2  15   4    7.60    2.50
  -2  15   4    0.60    1.80
  -1  15   4   10.60    2.70
  -1  15   4    4.30    1.90
  -1  15   4    3.80    2.30
  -1  15   4    6.60    2.30
   0  15   4    2.60    2.10
   0  15   4    1.80    1.80
   0  15   4    2.70    2.00
   0  15   4    2.40    2.10
   1  15   4    7.30    2.40
   1  15   4    6.20    2.40
   1  15   4    7.50    2.40
  -1  15  -4    5.90    1.00
   1  15   4    6.10    2.40
  -2  15  -4    0.50    1.30
   2  15   4   -1.40    2.10
   2  15   4    3.30    2.40
   2  15   4    3.80    2.20
  -2  15  -4    2.20    1.00
   2  15   4    3.40    2.30
  -3  15  -4   33.50    3.20
   3  15   4   39.30    4.90
   3  15   4   36.10    4.90
  -3  15  -4   35.20    3.50
   3  15   4   29.60    4.30
   3  15   4   29.30    4.20
   4  15   4   -0.20    2.30
   4  15   4    0.20    2.60
  -4  15  -4   -0.30    1.90
   5  15   4   -1.80    2.70
   5  15   4   -1.50    2.80
  -5  15  -4    0.20    2.10
   6  15   4   -2.70    2.60
   6  15   4    4.00    3.40
   7  15   4    2.00    3.30
   7  15   4   -1.30    2.90
   8  16  -4    0.90    3.10
   8  16  -4    4.20    2.90
  -8  16   4    3.30    3.50
  -7  16   4    5.90    3.40
   7  16  -4    3.80    2.70
   7  16  -4    1.50    2.80
   6  16  -4    2.60    2.40
   6  16  -4    1.30    2.10
  -6  16   4    5.90    3.10
   5 -16  -4   10.00    2.50
   5  16  -4    6.40    2.50
   5  16  -4   13.10    2.50
  -5  16   4   11.80    3.30
   4 -16  -4   -0.50    2.00
   4 -16  -4   -1.10    1.60
  -4  16   4   -0.80    2.30
  -4  16   4    0.60    2.30
  -4  16   4   -1.40    1.90
  -4  16   4    0.70    2.00
   4  16  -4    0.70    1.70
   4  16  -4    0.60    1.40
   3 -16  -4    0.40    1.60
  -3  16   4    1.30    2.00
  -3  16   4    6.10    2.50
  -3  16   4   -0.50    2.10
   3  16  -4    0.50    1.30
   3  16  -4   -0.70    1.00
  -3  16   4    0.30    1.80
  -2  16   4    2.70    2.20
  -2  16   4    4.80    2.30
  -2  16   4    5.80    2.40
  -2  16   4    5.00    2.20
   2  16  -4    7.20    1.20
  -1  16   4   23.10    3.40
  -1  16   4   21.20    3.30
  -1  16   4   20.40    3.40
  -1  16   4   19.50    3.40
   0  16   4    3.30    2.00
   0  16   4   -0.50    2.10
   0  16   4    2.70    2.00
   0  16   4    2.10    2.10
   1  16   4   22.10    3.70
   1  16   4   27.10    3.70
   1  16   4   29.10    4.20
   1  16   4   19.20    3.50
  -2  16  -4   12.30    1.80
   2  16   4    9.40    3.00
  -2  16  -4   11.80    1.20
   2  16   4   20.00    3.50
   2  16   4    9.90    2.80
   2  16   4    8.90    2.50
   3  16   4    5.20    2.80
   3  16   4    8.10    2.90
  -3  16  -4    4.70    1.80
  -3  16  -4    2.90    1.70
  -4  16  -4    1.90    2.00
   4  16   4   -1.00    2.40
   4  16   4    2.90    3.00
   5  16   4   -4.70    2.50
   5  16   4   -3.40    2.50
   6  16   4    2.10    3.50
   6  16   4   11.60    4.00
   7  16   4   -0.60    3.10
   7  16   4    0.00    3.30
  -8  17   4    0.30    3.60
   8  17  -4    2.10    3.30
   8  17  -4    2.10    2.80
   7  17  -4    4.90    2.80
  -7  17   4   -3.20    2.70
   7  17  -4    4.40    2.60
  -6  17   4   -0.60    2.80
   6  17  -4   -0.70    2.10
   6  17  -4    3.50    2.50
   5  17  -4   12.20    2.70
   5  17  -4   16.40    2.60
  -5  17   4   17.40    3.80
  -5  17   4   16.90    3.70
   4 -17  -4    3.60    3.10
   4  17  -4   -0.50    1.30
   4  17  -4    1.20    1.70
  -4  17   4    1.90    2.30
  -4  17   4   -1.70    2.20
   3 -17  -4    3.70    2.20
  -3  17   4    0.70    2.20
   3  17  -4    2.60    0.90
  -3  17   4    2.80    2.40
  -3  17   4    4.80    2.30
   3  17  -4    4.00    1.50
  -2  17   4   13.40    2.90
  -2  17   4   14.60    2.70
  -2  17   4   15.80    3.30
   2  17  -4   16.80    1.60
  -2  17   4   15.10    3.20
  -1  17   4    4.80    2.40
  -1  17   4    0.40    2.30
  -1  17   4    3.90    1.90
  -1  17   4    0.70    1.90
   0  17   4    2.50    2.10
   0  17   4    0.40    2.20
   0  17   4    3.40    2.10
   0  17   4    5.10    2.60
   1  17   4    8.00    2.90
   1  17   4    6.80    2.80
   1  17   4    2.60    3.20
   1  17   4    7.70    2.60
   2  17   4  118.59    9.40
   2  17   4  119.79    8.60
  -2  17  -4  111.99    7.00
   2  17   4  106.59    8.70
   3  17   4   28.30    4.50
   3  17   4   35.30    4.90
  -3  17  -4   30.60    3.30
   4  17   4   16.30    3.70
   4  17   4   16.50    3.90
  -4  17  -4   18.50    3.00
   5  17   4    3.10    3.20
   5  17   4   -2.60    2.90
   6  17   4    1.50    3.10
   6  17   4   -2.80    3.00
   7  18  -4    2.40    2.50
   7  18  -4   -3.10    2.40
  -7  18   4    1.90    3.20
   6  18  -4    1.50    2.30
  -6  18   4    4.80    3.40
   6  18  -4    8.20    2.50
  -5  18   4    9.10    3.30
   5  18  -4   11.40    2.30
  -5  18   4    6.70    3.20
   5  18  -4    8.80    2.60
  -4  18   4    1.20    2.50
   4  18  -4    2.50    1.80
  -4  18   4    1.70    2.60
   4  18  -4    0.50    1.30
  -3  18   4    9.80    3.10
  -3  18   4   13.50    3.20
   3  18  -4    9.90    1.80
  -2  18   4   11.50    2.90
  -2  18   4    7.60    2.80
  -2  18   4    9.40    2.80
  -1  18   4    9.30    2.80
  -1  18   4    4.50    2.50
  -1  18   4    5.90    2.40
   0  18   4   -0.90    2.10
   0  18   4   -1.70    1.80
   0  18   4   -1.50    2.10
   1  18   4   12.70    3.20
   1  18   4   15.90    3.50
   2  18   4    1.60    2.60
   2  18   4    8.10    3.00
  -2  18  -4    0.90    1.10
   3  18   4    3.80    2.90
   3  18   4    4.20    2.70
  -3  18  -4   -0.20    1.60
  -4  18  -4    6.00    2.20
   4  18   4   -1.00    2.60
   4  18   4    1.50    3.00
   5  18   4    2.40    3.30
   5  18   4    4.10    3.30
   6  18   4    1.20    3.70
   6  18   4    8.20    3.80
   7  19  -4    3.90    2.60
  -7  19   4    0.10    3.10
   7  19  -4    4.50    4.00
  -6  19   4    2.90    3.00
   6  19  -4    5.80    2.80
  -6  19   4    4.70    2.90
   6  19  -4    2.60    2.20
   5  19  -4    1.60    2.10
  -5  19   4    1.70    2.70
  -5  19   4   -0.20    2.60
   5  19  -4   -1.00    1.60
   4  19  -4    1.70    1.30
  -4  19   4    2.40    2.60
   4  19  -4   -1.30    1.50
  -4  19   4    2.10    2.50
  -3  19   4   -1.70    2.40
  -3  19   4   -2.10    2.00
   3  19  -4   -0.20    1.30
  -2  19   4   -0.20    2.20
  -2  19   4    0.10    2.20
  -1  19   4    1.30    2.30
  -1  19   4    2.60    2.40
   0  19   4    4.80    2.60
   0  19   4    9.10    2.90
   1  19   4   -0.70    2.50
   1  19   4   -2.30    2.10
   2  19   4    0.60    2.50
   2  19   4    1.80    2.60
  -2  19  -4    0.60    0.80
   3  19   4    4.50    2.90
  -3  19  -4    0.30    1.50
   3  19   4   -5.20    2.30
   4  19   4   11.10    3.70
  -4  19  -4    9.50    2.50
   4  19   4   17.30    4.10
   5  19   4    0.00    3.10
   5  19   4    0.00    2.80
   6  20  -4   -1.20    2.00
  -6  20   4    1.30    3.20
  -6  20   4    8.00    3.30
   6  20  -4    3.50    2.70
   5  20  -4   17.50    3.00
  -5  20   4    7.30    3.30
  -5  20   4   14.30    3.80
   5  20  -4   10.60    2.20
  -4  20   4    4.10    2.80
   4  20  -4    0.70    1.80
  -4  20   4    1.10    2.60
   3  20  -4    3.30    1.40
  -3  20   4    0.20    2.40
  -3  20   4   -2.00    2.30
   3  20  -4    2.90    1.10
  -2  20   4    3.70    2.50
  -2  20   4    3.80    2.70
  -1  20   4   11.60    3.10
  -1  20   4   10.40    2.90
   0  20   4   21.10    3.70
   0  20   4   16.80    3.60
   1  20   4    2.20    2.70
   1  20   4   -0.20    2.40
   2  20   4    4.20    3.00
   2  20   4   -3.30    2.10
   3  20   4    3.50    2.90
  -3  20  -4    0.90    1.40
   3  20   4   -5.50    2.20
  -4  20  -4   -3.50    2.20
   4  20   4   -0.90    2.80
   4  20   4    7.20    3.50
   5  21  -4   -1.30    2.00
  -5  21   4   -3.00    2.70
  -5  21   4    4.00    3.10
  -4  21   4    4.40    2.90
   4  21  -4    0.80    1.70
  -4  21   4   -3.40    2.30
   3  21  -4    1.90    1.00
  -3  21   4    1.30    2.50
  -3  21   4    0.50    2.40
   3  21  -4    1.10    1.10
  -2  21   4    1.50    2.40
  -2  21   4   -2.20    2.30
  -1  21   4    0.70    2.40
  -1  21   4    3.90    2.70
   0  21   4    2.50    2.60
   0  21   4   -3.10    2.10
   1  21   4    0.80    2.40
   1  21   4   -1.80    2.50
   2  21   4   -0.30    2.70
   2  21   4   -1.20    2.40
  -3  21  -4   -1.50    1.20
   3  21   4   -1.90    2.70
  -3  21  -4    0.10    1.20
   3  21   4   -2.10    2.50
   4  21   4   -1.80    2.70
   4  21   4    3.00    5.50
   4  22  -4    0.80    1.50
   4  22  -4    0.90    1.70
  -4  22   4    0.10    2.90
  -4  22   4    4.40    3.00
  -3  22   4    1.30    2.80
  -3  22   4   -3.20    2.30
  -2  22   4    1.70    2.40
  -2  22   4    2.70    2.80
  -1  22   4   15.40    3.40
  -1  22   4   13.40    3.50
   0  22   4    4.10    2.70
   0  22   4    4.20    2.90
   1  22   4   -3.30    2.10
   1  22   4   -2.70    2.50
   2  22   4   -1.90    2.40
   2  22   4   -1.90    2.80
  -2  23   4    1.80    2.70
  -1  23   4    0.10    2.80
  -1  23   4    2.10    2.70
   0  23   4    7.10    3.50
   0  23   4    2.10    2.70
   1  23   4    0.60    2.50
  11   0  -5   10.80    3.90
  10   0  -5    3.40    3.00
  10   0  -5    1.20    2.70
   9   0  -5   58.29    7.00
   9   0  -5   58.89    6.70
   8   0  -5    1.80    2.50
   8   0  -5   -0.10    2.20
  -8   0   5    2.30    2.50
   7   0  -5    3.50    2.50
  -7   0   5    4.30    2.30
   7   0  -5   -1.50    1.90
   6   0  -5   -1.40    1.90
  -6   0   5    1.40    1.80
  -6   0   5   -1.50    1.60
   6   0  -5   -0.80    1.80
  -5   0   5   52.39    4.50
   5   0  -5   45.80    4.40
   5   0  -5   49.90    4.60
  -5   0   5   50.69    4.60
  -4   0   5    0.60    1.50
  -4   0   5    0.80    1.40
  -4   0   5   -0.60    1.40
   4   0  -5    1.00    1.50
   4   0  -5    1.10    1.60
  -3   0   5  671.73   37.90
   3   0  -5  667.13   37.80
  -3   0   5  662.73   37.80
   3   0  -5  700.13   37.90
  -3   0   5  677.93   37.80
  -2   0   5   -1.30    1.20
  -2   0   5    2.20    1.50
   2   0  -5   -0.60    1.40
  -2   0   5    0.50    1.20
   2   0  -5    1.20    1.50
   2   0  -5    1.10    1.30
  -2   0   5   -1.10    1.10
   1   0  -5    1.50    1.40
  -1   0   5   -0.20    1.20
  -1   0   5    2.20    1.30
   1   0  -5    1.10    1.40
  -1   0   5    1.40    1.50
   1   0  -5    0.00    1.30
  -1   0   5   -0.10    1.30
   0   0   5   -1.60    1.20
   0   0  -5   -1.20    1.30
   0   0  -5    0.80    1.30
   0   0  -5    0.00    1.20
   0   0   5    0.40    1.20
   0   0   5    0.00    1.20
   0   0   5    1.60    1.20
   1   0   5    9.20    2.00
  -1   0  -5    7.70    2.10
   1   0   5    6.10    2.00
  -1   0  -5    7.10    1.80
   1   0   5    7.20    1.80
   1   0   5    7.70    2.00
  -1   0  -5    9.70    2.00
  -2   0  -5    1.50    1.70
  -2   0  -5    4.70    1.80
   2   0   5    3.40    1.70
   2   0   5    0.90    1.60
   2   0   5    1.40    1.50
  -3   0  -5   82.19    6.00
  -3   0  -5   69.39    5.80
   3   0   5   73.49    5.70
   3   0   5   76.69    5.90
   3   0   5   74.59    5.70
  -4   0  -5    3.50    2.10
   4   0   5   -0.20    1.70
  -4   0  -5    3.10    2.10
   4   0   5    0.50    1.90
   4   0   5    5.00    2.30
  -5   0  -5   48.50    5.40
   5   0   5   40.80    5.00
   5   0   5   43.30    4.90
  -5   0  -5   47.30    5.40
   6   0   5    0.20    2.50
  -6   0  -5   -1.20    2.60
   6   0   5   -0.70    2.00
   7   0   5  116.79    9.60
   7   0   5  113.29    9.00
   8   0   5    1.30    3.30
   9   0   5    5.70    3.50
  11  -1  -5   -0.90    3.10
  11   1  -5   -0.10    3.50
  11   1  -5    4.80    3.70
  10  -1  -5   -0.40    3.00
  10  -1  -5   -1.90    2.90
  10   1  -5    0.40    2.60
  10   1  -5    1.60    3.00
   9  -1  -5   28.90    5.00
   9  -1  -5   30.90    4.90
   9   1  -5   27.40    4.80
   9   1  -5   31.50    5.00
   8  -1  -5  137.59   10.00
   8  -1  -5  144.09   10.30
   8   1  -5  144.19   10.10
  -8   1   5  122.19    9.80
   8   1  -5  129.79   10.00
   7  -1  -5    5.40    2.50
  -7  -1   5    7.50    2.50
   7  -1  -5    5.50    2.90
   7   1  -5   12.90    3.20
   7   1  -5    6.60    2.80
  -7   1   5   10.40    2.80
  -6  -1   5   -0.80    1.60
   6  -1  -5    0.90    2.00
   6  -1  -5    0.70    2.00
  -6  -1   5   -1.50    1.50
   6   1  -5    2.00    1.90
  -6   1   5   -0.80    1.70
  -6   1   5    1.00    1.80
   6   1  -5    0.60    1.80
  -5  -1   5   -1.00    1.40
   5  -1  -5    0.20    1.70
  -5  -1   5   -1.40    1.30
   5  -1  -5   -1.30    1.50
   5   1  -5    0.70    1.80
  -5   1   5    2.90    1.90
   5   1  -5   -2.00    1.40
  -5   1   5   -2.20    1.30
  -4  -1   5    6.10    2.00
  -4  -1   5    5.70    1.90
   4  -1  -5    9.50    2.10
   4  -1  -5    7.20    2.10
  -4  -1   5    6.90    1.90
  -4   1   5    6.80    2.00
   4   1  -5   10.90    2.20
   4   1  -5    8.40    2.10
  -4   1   5    5.50    1.90
  -4   1   5    8.50    2.00
   3  -1  -5   38.20    3.80
  -3  -1   5   40.00    3.60
   3  -1  -5   36.30    3.70
  -3  -1   5   38.50    3.50
  -3  -1   5   34.80    3.50
  -3   1   5   32.60    3.70
  -3   1   5   40.20    3.50
   3   1  -5   38.00    3.50
  -3   1   5   36.10    3.40
   3   1  -5   35.80    3.40
   2  -1  -5  390.76   21.60
  -2  -1   5  385.56   21.60
   2  -1  -5  375.76   21.60
  -2  -1   5  379.36   21.50
   2  -1  -5  368.26   21.60
  -2  -1   5  369.46   21.40
  -2  -1   5  439.16   21.60
   2   1  -5  359.26   21.50
  -2   1   5  377.06   21.50
  -2   1   5  368.66   21.50
   2   1  -5  370.06   21.50
  -2   1   5  365.06   21.60
  -2   1   5  362.56   21.60
   2   1  -5  366.06   21.50
   1  -1  -5  104.29    7.00
  -1  -1   5  109.59    7.00
  -1  -1   5  113.79    6.90
   1  -1  -5  100.49    6.90
   1  -1  -5   99.89    6.90
  -1  -1   5  115.39    6.90
  -1   1   5  109.89    6.90
  -1   1   5  104.29    7.00
   1   1  -5   99.49    6.80
  -1   1   5  110.49    6.90
  -1   1   5  101.59    7.00
   1   1  -5  101.39    6.90
   1   1  -5  109.29    6.90
   0  -1   5   22.80    2.60
   0  -1   5   19.90    2.50
   0  -1  -5   15.20    2.40
   0  -1  -5   16.00    2.40
   0  -1  -5   17.10    2.50
   0  -1   5   20.40    2.50
   0   1  -5   22.50    2.70
   0   1   5   20.70    2.60
   0   1  -5   20.60    2.50
   0   1   5   15.70    2.40
   0   1   5   22.80    2.70
   0   1  -5   24.50    2.60
   0   1   5   20.30    2.60
   1  -1   5   57.79    4.10
   1  -1   5   48.30    4.10
   1  -1   5   52.29    4.10
  -1  -1  -5   46.40    4.20
  -1  -1  -5   47.20    4.10
   1  -1   5   48.10    4.00
  -1  -1  -5   48.90    4.30
  -1   1  -5   49.90    4.30
  -1   1  -5   46.50    4.20
   1   1   5   50.99    4.20
   1   1   5   44.50    4.30
  -1   1  -5   53.49    4.10
   1   1   5   56.99    4.30
   1   1   5   45.90    4.30
   2  -1   5  416.06   23.10
  -2  -1  -5  403.36   23.30
   2  -1   5  395.16   23.10
  -2  -1  -5  409.86   23.30
   2  -1   5  406.46   23.10
   2   1   5  367.56   23.10
   2   1   5  411.46   23.30
  -2   1  -5  398.06   23.20
  -2   1  -5  411.56   23.30
   2   1   5  402.66   23.20
  -3  -1  -5   11.00    2.60
   3  -1   5    7.40    2.20
   3  -1   5   11.70    2.50
  -3  -1  -5    9.00    2.50
   3  -1   5   11.90    2.30
   3   1   5   11.10    2.50
  -3   1  -5   11.90    2.50
   3   1   5   17.10    2.80
   3   1   5    8.60    2.20
  -3   1  -5    8.90    2.40
  -4  -1  -5  103.89    7.60
  -4  -1  -5  100.49    7.60
   4  -1   5  100.79    7.30
   4  -1   5   94.39    7.30
   4  -1   5   96.89    7.30
   4   1   5   97.89    7.50
  -4   1  -5   98.39    7.40
   4   1   5  107.99    7.50
   4   1   5  101.49    7.60
  -4   1  -5   97.89    7.50
  -5  -1  -5   62.89    6.60
   5  -1   5   64.59    5.60
  -5  -1  -5   60.89    7.00
   5  -1   5   66.29    6.00
  -5   1  -5   69.09    6.40
  -5   1  -5   55.89    6.30
   5   1   5   73.19    6.20
   5   1   5   75.99    6.30
   6  -1   5   10.20    3.00
   6  -1   5    3.50    2.30
  -6  -1  -5    0.90    2.50
   6   1   5    0.50    2.10
  -6   1  -5    3.10    2.50
   6   1   5    7.40    3.10
   7  -1   5   13.70    3.80
  -7  -1  -5    5.20    3.70
   7  -1   5    3.70    2.70
   7   1   5   17.70    3.90
   7   1   5   20.70    4.10
   8  -1   5    0.80    3.20
   8   1   5    5.30    3.40
   9  -1   5    7.00    3.90
   9   1   5    5.00    3.90
  11  -2  -5   -1.20    3.50
  11   2  -5   -3.30    3.20
  11   2  -5    3.50    3.50
  10  -2  -5    5.70    3.50
  10  -2  -5   -0.30    2.80
  10   2  -5    3.80    3.10
  10   2  -5    5.30    3.80
   9  -2  -5    3.60    3.10
   9  -2  -5    6.20    2.90
   9   2  -5    9.50    3.50
   9   2  -5    6.10    3.30
  -9   2   5    5.50    3.20
   8  -2  -5   18.30    3.90
   8  -2  -5   16.40    3.70
   8   2  -5   17.10    3.70
   8   2  -5   21.80    4.30
  -8   2   5   23.70    4.10
   7  -2  -5   33.50    4.60
  -7  -2   5   31.60    4.30
   7  -2  -5   36.50    4.60
   7   2  -5   45.30    5.00
  -7   2   5   38.90    4.60
   7   2  -5   32.20    4.60
   6  -2  -5    7.90    2.60
   6  -2  -5    2.20    2.00
  -6  -2   5    8.40    2.30
   6   2  -5    8.90    2.40
   6   2  -5    7.10    2.40
  -6   2   5    4.40    2.10
  -6   2   5    5.10    2.10
  -5  -2   5   -1.40    1.30
   5  -2  -5    0.70    1.70
   5  -2  -5    0.40    1.70
  -5  -2   5    2.30    1.80
   5   2  -5    2.10    1.60
  -5   2   5   -1.60    1.40
  -5   2   5    1.20    1.60
   5   2  -5    0.30    1.60
   4  -2  -5    0.90    1.70
   4  -2  -5    0.90    1.60
  -4  -2   5    0.90    1.40
  -4  -2   5    1.00    1.60
  -4  -2   5    0.30    1.30
  -4   2   5   -0.50    1.40
  -4   2   5    2.70    1.60
   4   2  -5    1.80    1.40
   4   2  -5   -0.10    1.40
  -4   2   5   -0.30    1.50
  -3  -2   5   85.49    5.20
   3  -2  -5   59.69    5.10
  -3  -2   5   69.19    5.00
   3  -2  -5   64.49    5.10
   3   2  -5   70.39    5.00
  -3   2   5   64.79    5.20
  -3   2   5   64.99    5.10
   3   2  -5   66.79    5.10
  -3   2   5   65.49    5.10
  -2  -2   5  558.54   32.90
   2  -2  -5  621.14   33.30
  -2  -2   5  597.04   33.00
   2  -2  -5  584.34   33.20
  -2  -2   5  580.94   33.00
   2  -2  -5  605.94   33.30
   2   2  -5  584.54   33.00
  -2   2   5  578.74   33.20
  -2   2   5  590.94   33.20
  -2   2   5  588.44   33.10
   2   2  -5  614.84   33.10
   2   2  -5  594.84   33.10
  -2   2   5  579.54   33.20
  -1  -2   5   17.20    2.20
  -1  -2   5   21.80    2.40
  -1  -2   5   16.00    2.30
   1  -2  -5   14.70    2.40
   1  -2  -5   20.80    2.60
   1  -2  -5   19.40    2.60
  -1  -2   5   19.50    2.30
  -1   2   5   15.10    2.40
  -1   2   5   16.90    2.50
  -1   2   5   17.80    2.50
   1   2  -5   18.90    2.40
   1   2  -5   19.10    2.40
   1   2  -5   21.10    2.50
  -1   2   5   19.80    2.50
   0  -2   5   -1.00    1.20
   0  -2   5    4.00    1.60
   0  -2  -5    1.20    1.40
   0  -2  -5    4.10    1.60
   0  -2   5    0.50    1.00
   0  -2  -5    0.90    1.50
   0  -2   5    2.30    1.20
   0   2   5    1.60    1.40
   0   2  -5    1.20    1.20
   0   2  -5    1.00    1.30
   0   2   5    1.30    1.40
   0   2  -5    1.50    1.30
   0   2   5    3.30    1.60
   0   2   5    3.10    1.70
   1  -2   5  612.34   33.80
  -1  -2  -5  599.14   34.00
  -1  -2  -5  589.94   34.00
  -1  -2  -5  595.94   34.10
   1  -2   5  574.24   33.70
   1  -2   5  565.74   33.70
   1   2   5  620.74   34.00
   1   2   5  602.24   34.00
  -1   2  -5  642.84   33.90
   1   2   5  562.44   33.90
  -1   2  -5  577.94   33.70
  -1   2  -5  650.73   34.00
   1   2   5  654.83   34.10
   2  -2   5  413.76   24.70
  -2  -2  -5  428.56   25.00
  -2  -2  -5  446.26   25.10
   2  -2   5  431.26   24.80
   2   2   5  439.76   25.00
   2   2   5  431.66   25.00
  -2   2  -5  441.66   24.90
  -2   2  -5  439.96   25.00
   2   2   5  434.06   25.00
  -3  -2  -5  305.97   18.20
   3  -2   5  327.07   17.90
  -3  -2  -5  295.77   18.20
   3  -2   5  288.97   17.80
   3  -2   5  303.57   17.90
   3   2   5  316.97   18.20
   3   2   5  291.27   18.10
   3   2   5  276.77   18.00
  -3   2  -5  311.67   18.10
  -3   2  -5  307.77   18.10
   4  -2   5   74.79    6.10
   4  -2   5   86.69    6.50
  -4  -2  -5   83.09    6.60
  -4  -2  -5   83.59    6.60
   4  -2   5   75.99    6.20
  -4   2  -5   81.59    6.40
   4   2   5   74.79    6.30
   4   2   5   73.59    6.30
  -4   2  -5   72.69    6.20
   4   2   5   84.99    6.60
  -5  -2  -5   95.49    7.60
   5  -2   5   80.79    6.70
   5  -2   5   95.79    7.30
   5   2   5   80.39    7.10
  -5   2  -5   88.49    7.30
   5   2   5   80.69    7.00
  -5   2  -5   91.49    7.20
   6  -2   5    6.10    3.00
  -6  -2  -5    7.60    3.00
   6  -2   5    6.10    2.70
   6   2   5    2.80    2.50
  -6   2  -5    4.70    2.80
   6   2   5    9.60    3.20
   7  -2   5   -0.70    2.80
  -7  -2  -5   -4.10    2.50
   7   2   5    3.30    3.10
   7   2   5    3.30    3.10
   8  -2   5    4.50    3.30
   8   2   5   -0.30    3.20
   9  -2   5    0.00    3.50
   9   2   5    1.90    3.40
  11  -3  -5    2.10    3.10
  11   3  -5    5.80    3.90
  11   3  -5   -0.40    3.20
  10  -3  -5   18.80    4.30
  10   3  -5   19.40    4.30
  10   3  -5   16.50    4.40
   9  -3  -5   -2.80    2.70
   9  -3  -5   -0.70    2.40
   9   3  -5    3.80    3.20
  -9   3   5    3.90    3.20
   9   3  -5    7.70    3.10
   8  -3  -5    1.60    2.50
   8  -3  -5   -0.10    2.50
  -8   3   5    7.80    2.90
   8   3  -5    1.50    2.50
   8   3  -5    3.60    3.00
   7  -3  -5   12.50    3.20
   7  -3  -5    7.40    2.70
  -7   3   5    9.80    2.70
   7   3  -5    8.70    2.90
   7   3  -5    7.60    2.80
   6  -3  -5    2.40    2.30
   6  -3  -5    6.30    2.30
  -6  -3   5    4.40    2.00
   6   3  -5    4.30    2.20
  -6   3   5    4.60    2.20
  -6   3   5    5.90    2.20
   6   3  -5    3.60    2.10
   5  -3  -5   17.20    2.90
  -5  -3   5   16.20    2.70
   5  -3  -5   14.20    2.80
  -5  -3   5   17.00    2.80
  -5   3   5   15.70    2.80
  -5   3   5   19.30    3.00
   5   3  -5   14.40    2.80
   5   3  -5   15.60    2.80
  -4  -3   5   40.20    3.90
   4  -3  -5   34.10    3.90
  -4  -3   5   37.70    3.60
   4  -3  -5   36.10    4.00
   4   3  -5   40.10    4.00
  -4   3   5   40.50    4.10
   4   3  -5   40.80    3.60
  -4   3   5   35.20    3.90
  -4   3   5   42.80    4.40
  -3  -3   5   33.50    3.50
   3  -3  -5   39.50    3.70
   3  -3  -5   40.10    3.90
  -3  -3   5   34.40    3.30
  -3  -3   5   36.20    3.20
  -3   3   5   39.10    3.90
  -3   3   5   39.00    3.60
   3   3  -5   39.50    3.40
   3   3  -5   35.60    3.40
  -3   3   5   44.70    3.90
  -2  -3   5  161.08    9.90
   2  -3  -5  179.18   10.30
   2  -3  -5  170.18   10.30
  -2  -3   5  163.28    9.80
  -2  -3   5  160.48    9.90
   2  -3  -5  163.28   10.20
  -2  -3   5  154.98    9.80
   2   3  -5  155.98    9.90
  -2   3   5  165.08   10.20
   2   3  -5  159.48    9.90
  -2   3   5  169.48   10.20
   2   3  -5  164.28    9.90
  -2   3   5  158.68   10.20
  -2   3   5  168.28   10.30
   1  -3  -5   74.19    5.70
  -1  -3   5   78.49    5.20
   1  -3  -5   79.79    5.60
  -1  -3   5   75.39    5.30
  -1  -3   5   74.69    5.20
   1  -3  -5   84.39    5.60
  -1  -3   5   78.39    5.30
  -1   3   5   80.69    5.70
   1   3  -5   76.79    5.20
  -1   3   5   75.79    5.50
  -1   3   5   72.29    5.50
   1   3  -5   74.19    5.20
  -1   3   5   85.19    5.70
   1   3  -5   77.09    5.30
   0  -3   5  189.98   11.40
   0  -3  -5  177.38   11.60
   0  -3   5  193.48   11.40
   0  -3  -5  204.38   11.90
   0  -3  -5  195.78   11.80
   0  -3   5  177.58   11.40
   0  -3   5  191.78   11.30
   0   3   5  204.68   11.80
   0   3  -5  185.98   11.40
   0   3   5  193.58   11.80
   0   3   5  189.88   11.80
   0   3   5  199.48   11.80
   0   3  -5  211.58   11.50
   0   3  -5  183.08   11.40
  -1  -3  -5  413.56   24.30
   1  -3   5  449.16   24.10
  -1  -3  -5  427.76   24.50
  -1  -3  -5  433.56   24.40
   1  -3   5  456.85   24.10
   1  -3   5  408.16   24.00
   1  -3   5  428.46   24.10
   1   3   5  401.26   24.30
  -1   3  -5  419.26   24.10
   1   3   5  429.46   24.40
  -1   3  -5  425.46   24.10
   1   3   5  414.46   24.40
  -1   3  -5  413.86   24.10
   1   3   5  419.16   24.40
  -2  -3  -5    4.70    1.90
  -2  -3  -5    2.50    1.80
   2  -3   5    3.60    1.70
   2  -3   5    4.40    1.70
   2  -3   5    5.00    1.60
   2   3   5   -0.80    1.50
   2   3   5    4.50    1.90
  -2   3  -5    6.50    1.90
   2   3   5    3.30    1.90
  -2   3  -5    2.70    1.70
  -3  -3  -5    6.10    2.20
   3  -3   5    9.40    2.20
  -3  -3  -5    6.90    2.20
   3  -3   5    6.10    1.90
  -3   3  -5    8.70    2.10
   3   3   5    5.00    2.10
  -3   3  -5    2.50    1.70
   3   3   5    5.80    2.10
   3   3   5    7.30    2.20
  -4  -3  -5    8.40    2.70
  -4  -3  -5    7.30    2.40
   4  -3   5    3.60    2.20
   4  -3   5    6.90    2.10
   4   3   5    5.40    2.30
   4   3   5    8.40    2.50
  -4   3  -5    5.70    2.20
  -4   3  -5    7.20    2.50
   4   3   5    6.70    2.60
   5  -3   5   69.49    5.90
  -5  -3  -5   74.79    6.40
   5  -3   5   69.19    6.20
   5   3   5   62.49    6.10
   5   3   5   72.69    6.30
  -5   3  -5   66.99    6.30
  -5   3  -5   59.39    5.90
   6  -3   5   24.30    4.10
   6  -3   5   22.20    3.60
  -6  -3  -5   26.70    4.60
  -6   3  -5   26.90    4.40
   6   3   5   28.80    4.60
   6   3   5   30.00    4.20
  -6   3  -5   15.40    6.10
  -7  -3  -5    2.00    3.20
   7  -3   5    8.40    3.00
   7   3   5    2.10    2.80
   7   3   5    1.10    2.40
   8  -3   5    4.10    3.40
   8   3   5    2.50    3.20
   9  -3   5   -3.70    3.30
   9   3   5   -1.00    3.10
  11  -4  -5    0.60    3.10
  11   4  -5    1.10    4.10
  11   4  -5    0.10    3.60
  10  -4  -5    4.40    3.00
  10   4  -5   -1.30    2.90
  10   4  -5    4.30    3.80
   9  -4  -5    4.10    3.20
   9  -4  -5    1.10    2.90
  -9   4   5    8.50    3.80
   9   4  -5    5.40    3.10
   9   4  -5    4.70    3.10
   8  -4  -5   35.00    5.00
   8  -4  -5   41.10    5.30
  -8   4   5   41.50    5.20
   8   4  -5   36.50    5.30
   8   4  -5   39.00    5.20
   7  -4  -5   83.09    7.30
   7  -4  -5   86.69    7.30
   7   4  -5   92.39    7.20
   7   4  -5   87.19    7.00
  -7   4   5   78.89    7.00
   6  -4  -5   12.60    2.90
  -6  -4   5    7.50    2.30
   6  -4  -5    6.50    2.60
   6   4  -5    6.80    2.40
  -6   4   5   10.50    2.60
  -6   4   5   11.90    2.80
   6   4  -5    7.40    2.50
   5  -4  -5  352.36   19.90
   5  -4  -5  314.37   19.80
  -5  -4   5  332.97   19.60
  -5  -4   5  356.66   19.60
  -5   4   5  306.67   19.70
  -5   4   5  326.17   19.70
   5   4  -5  341.77   19.60
  -4  -4   5   48.70    4.30
   4  -4  -5   49.50    4.50
  -4  -4   5   55.69    4.30
  -4  -4   5   48.70    4.20
   4  -4  -5   50.99    4.50
  -4   4   5   43.90    4.30
   4   4  -5   53.59    4.40
  -4   4   5   53.29    4.50
   4   4  -5   58.79    4.50
  -4   4   5   55.89    4.80
   3  -4  -5  330.17   20.30
  -3  -4   5  324.57   20.00
  -3  -4   5  365.06   20.10
  -3  -4   5  375.26   20.10
   3  -4  -5  347.17   20.40
  -3   4   5  354.66   20.50
  -3   4   5  366.16   20.40
  -3   4   5  345.27   20.30
   3   4  -5  345.67   20.10
   3   4  -5  349.37   20.10
   2  -4  -5   54.69    4.70
   2  -4  -5   60.19    4.90
  -2  -4   5   59.29    4.30
  -2  -4   5   60.69    4.40
  -2  -4   5   59.29    4.40
  -2  -4   5   67.49    4.40
   2  -4  -5   60.29    4.80
  -2   4   5   59.69    4.80
   2   4  -5   67.09    4.50
  -2   4   5   54.79    4.60
   2   4  -5   64.19    4.50
   2   4  -5   60.49    4.40
  -2   4   5   56.59    4.70
  -2   4   5   54.99    4.60
  -1  -4   5   67.19    4.20
   1  -4  -5   53.19    4.50
  -1  -4   5   65.39    4.20
  -1  -4   5   62.39    4.10
   1  -4  -5   49.10    4.40
   1  -4  -5   49.50    4.50
  -1  -4   5   63.39    4.10
  -1   4   5   45.30    4.60
  -1   4   5   44.00    4.30
  -1   4   5   49.10    4.50
   1   4  -5   58.29    4.20
   1   4  -5   64.49    4.30
  -1   4   5   55.59    4.80
   1   4  -5   63.69    4.30
   0  -4   5    1.30    1.20
   0  -4   5    0.60    1.10
   0  -4  -5    1.80    1.50
   0  -4  -5    1.20    1.60
   0  -4   5    1.40    1.20
   0  -4  -5    2.30    1.50
   0  -4   5    0.00    1.10
   0   4   5    0.70    1.40
   0   4  -5    2.00    1.20
   0   4  -5    0.00    1.20
   0   4  -5    0.40    1.20
   0   4   5    1.30    1.50
   0   4   5    1.70    1.80
   0   4   5   -0.60    1.40
  -1  -4  -5    4.80    1.90
   1  -4   5    5.30    1.50
   1  -4   5    5.80    1.50
  -1  -4  -5    6.10    2.00
   1  -4   5    3.10    1.50
   1  -4   5    6.20    1.50
   1   4   5    4.80    1.80
  -1   4  -5    4.20    1.60
   1   4   5    5.20    1.80
  -1   4  -5    5.60    1.50
   1   4   5    5.80    1.90
   1   4   5    6.00    1.80
  -1   4  -5    6.40    1.70
  -2  -4  -5   26.40    3.40
   2  -4   5   30.90    3.20
   2  -4   5   31.00    3.10
  -2  -4  -5   27.10    3.50
   2  -4   5   25.40    3.00
  -2   4  -5   29.90    3.20
   2   4   5   29.00    3.60
   2   4   5   29.00    3.60
  -2   4  -5   30.70    3.30
   2   4   5   30.90    3.60
   3  -4   5   33.40    3.40
   3  -4   5   22.00    3.00
  -3  -4  -5   23.10    3.50
  -3  -4  -5   26.10    3.60
   3  -4   5   27.20    3.30
   3   4   5   22.90    3.50
   3   4   5   24.80    3.50
   3   4   5   29.00    3.70
  -3   4  -5   31.90    3.50
  -3   4  -5   30.10    3.50
   4  -4   5    1.60    2.00
   4  -4   5    2.40    1.90
  -4  -4  -5    5.60    2.30
   4  -4   5    3.40    1.90
  -4  -4  -5    3.20    2.20
   4   4   5    4.10    2.30
   4   4   5    3.00    2.30
  -4   4  -5   -1.20    1.90
  -4   4  -5    3.90    2.00
   4   4   5    3.00    2.30
   5  -4   5    0.00    0.80
  -5  -4  -5   -0.60    2.20
   5  -4   5    1.20    2.30
   5   4   5   -3.50    2.30
   5   4   5   -1.50    2.10
  -5   4  -5   -0.10    2.10
  -5   4  -5    0.30    2.30
   5   4   5    0.90    2.50
  -6  -4  -5   -1.70    2.50
   6  -4   5    1.20    2.30
   6  -4   5    0.10    1.50
   6   4   5    4.70    2.80
   6   4   5    5.20    2.70
  -6   4  -5    3.50    3.00
  -6   4  -5   -0.20    2.30
   7  -4   5    7.10    3.10
   7   4   5    9.00    3.40
   7   4   5    3.60    2.80
   8  -4   5    8.10    3.60
   8   4   5    5.40    5.40
   8   4   5    6.90    3.50
   9  -4   5   -3.90    3.20
   9   4   5   -5.40    3.00
  11  -5  -5   11.30    4.20
  11   5  -5   11.70    4.90
  11   5  -5   10.00    4.10
  10  -5  -5    3.50    3.20
  10   5  -5    5.40    3.20
  10   5  -5   -1.50    3.30
   9  -5  -5   -1.20    2.20
   9  -5  -5   -3.90    2.40
   9   5  -5    2.00    2.60
   9   5  -5    0.30    3.00
   8  -5  -5    1.00    2.30
   8  -5  -5    1.70    2.50
  -8   5   5    0.60    2.30
   8   5  -5    0.80    2.30
   8   5  -5    6.70    3.20
   7  -5  -5    0.50    2.40
   7  -5  -5    0.10    2.20
   7   5  -5    1.00    2.50
   7   5  -5   -0.20    2.00
  -7   5   5   -2.20    2.00
   6  -5  -5   22.90    3.60
   6  -5  -5   17.50    3.20
  -6   5   5   19.30    3.40
   6   5  -5   19.10    3.40
   6   5  -5   10.10    2.60
  -6   5   5   20.30    3.40
   5  -5  -5   59.89    5.10
  -5  -5   5   58.69    4.80
   5  -5  -5   55.59    5.10
  -5  -5   5   53.69    4.70
  -5   5   5   59.09    5.00
   5   5  -5   47.80    4.80
   5   5  -5   57.99    4.90
  -5   5   5   63.09    5.10
   4  -5  -5   22.00    3.30
   4  -5  -5   24.70    3.30
  -4  -5   5   28.40    3.10
  -4  -5   5   26.10    3.10
  -4  -5   5   23.20    2.80
   4   5  -5   19.90    2.80
  -4   5   5   26.70    3.30
  -4   5   5   25.40    3.60
   4   5  -5   23.80    3.00
  -4   5   5   30.10    3.40
  -3  -5   5  248.08   14.40
  -3  -5   5  260.47   14.40
   3  -5  -5  245.18   14.90
   3  -5  -5  221.38   14.70
  -3  -5   5  267.87   14.40
   3   5  -5  251.47   14.50
  -3   5   5  226.48   14.70
   3   5  -5  241.88   14.40
  -3   5   5  242.08   14.80
  -3   5   5  253.57   15.00
   2  -5  -5   84.69    6.10
   2  -5  -5   84.49    6.10
  -2  -5   5   81.39    5.50
  -2  -5   5   96.09    5.60
  -2  -5   5   86.49    5.60
  -2  -5   5   83.79    5.50
   2  -5  -5   85.39    6.10
  -2   5   5   94.09    6.30
   2   5  -5   87.29    5.70
   2   5  -5   69.39    5.50
  -2   5   5   82.99    6.00
  -2   5   5   90.99    6.40
  -2   5   5   81.89    6.00
   2   5  -5   83.09    5.60
  -1  -5   5  228.58   14.00
  -1  -5   5  246.68   14.00
  -1  -5   5  241.78   14.00
   1  -5  -5  253.07   14.60
   1  -5  -5  249.68   14.70
   1  -5  -5  243.28   14.60
  -1  -5   5  237.88   14.00
  -1   5   5  254.97   14.60
  -1   5   5  258.57   14.60
   1   5  -5  246.18   14.20
   1   5  -5  247.08   14.20
  -1   5   5  240.98   14.60
  -1   5   5  250.77   14.70
   1   5  -5  230.48   14.10
   0  -5  -5    1.40    1.60
   0  -5   5    2.00    1.10
   0  -5   5    1.70    1.10
   0  -5   5    1.10    1.00
   0  -5  -5    1.00    1.50
   0  -5   5    2.40    1.20
   0  -5  -5    0.40    1.60
   0   5   5    2.30    1.60
   0   5  -5   -0.70    1.00
   0   5   5    2.70    1.70
   0   5  -5    0.90    1.10
   0   5   5    0.30    1.50
   0   5  -5    1.80    1.20
   0   5   5    2.80    1.60
   1  -5   5  303.27   18.20
   1  -5   5  319.37   18.20
  -1  -5  -5  326.17   18.90
  -1  -5  -5  316.47   18.90
   1  -5   5  326.17   18.30
   1  -5   5  322.37   18.30
   1   5   5  319.27   18.90
   1   5   5  321.87   18.80
   1   5   5  336.07   18.90
  -1   5  -5  317.47   18.40
   1   5   5  317.87   18.90
  -1   5  -5  321.37   18.50
   2  -5   5    5.30    1.60
   2  -5   5    6.60    1.60
   2  -5   5    4.30    1.60
  -2  -5  -5    4.30    1.90
  -2  -5  -5    4.20    2.00
   2   5   5    1.10    1.80
   2   5   5    2.80    1.70
   2   5   5    5.20    2.00
  -2   5  -5    4.60    1.60
  -2   5  -5    4.10    1.80
  -3  -5  -5   22.10    3.40
   3  -5   5   29.50    3.30
   3  -5   5   27.30    3.00
  -3  -5  -5   24.70    3.60
   3  -5   5   23.50    3.00
  -3   5  -5   31.90    3.60
   3   5   5   29.30    3.70
  -3   5  -5   24.30    3.30
   3   5   5   21.60    3.40
   3   5   5   22.50    3.40
   4  -5   5    4.40    2.00
  -4  -5  -5    6.60    2.50
   4  -5   5    0.10    1.70
  -4   5  -5    5.60    2.20
   4   5   5    2.90    2.30
   4   5   5    2.70    2.20
   4   5   5    4.80    2.30
  -4   5  -5    1.80    1.90
   5  -5   5   -1.10    2.20
   5  -5   5   -0.90    1.80
  -5  -5  -5    1.20    2.60
  -5   5  -5   -1.60    2.20
   5   5   5   -3.20    2.30
   5   5   5    2.60    2.70
   5   5   5    2.60    2.60
  -5   5  -5    1.50    2.20
   6  -5   5   13.20    2.80
  -6  -5  -5    9.40    3.60
   6  -5   5   17.90    3.30
   6   5   5    8.60    3.10
  -6   5  -5    7.80    3.40
   6   5   5    6.80    3.10
  -6   5  -5   11.70    3.30
   7  -5   5    4.80    2.80
   7   5   5    0.90    2.60
   7   5   5    4.60    3.10
   8  -5   5   -4.90    2.40
   8   5   5    0.40    3.00
   8   5   5   -2.00    2.70
   9  -5   5    0.90    2.70
   9   5   5   -0.70    3.40
  11  -6  -5   -1.00    3.40
  11   6  -5   -3.60    3.80
  11   6  -5   -0.10    3.00
  10  -6  -5   -2.10    2.50
  10   6  -5    3.60    3.40
  10   6  -5    3.50    3.10
   9  -6  -5   -4.00    2.70
   9  -6  -5    0.10    3.10
   9   6  -5    1.40    2.70
   9   6  -5   -2.40    3.00
   8  -6  -5   -2.60    2.60
   8  -6  -5   -2.40    2.50
  -8   6   5    1.00    2.50
   8   6  -5    0.60    2.40
   8   6  -5    3.10    2.70
   7  -6  -5    3.50    2.80
   7  -6  -5    4.70    2.80
   7   6  -5    2.50    2.40
   7   6  -5    9.50    2.80
  -7   6   5   -0.70    2.10
   6  -6  -5  262.97   17.40
   6  -6  -5  282.87   17.50
   6   6  -5  342.07   17.60
  -6   6   5  271.77   17.40
   6   6  -5  286.07   17.40
  -6   6   5  259.37   17.40
   5  -6  -5   58.39    5.10
  -5  -6   5   49.90    4.60
   5  -6  -5   61.09    5.20
  -5  -6   5   56.79    4.60
  -5   6   5   58.79    5.10
  -5   6   5   64.99    5.20
   5   6  -5   58.29    5.10
   5   6  -5   47.00    4.80
  -5   6   5   59.39    5.50
   4  -6  -5   13.20    2.70
   4  -6  -5   15.30    2.70
  -4  -6   5   16.90    2.30
  -4  -6   5   15.10    2.40
  -4  -6   5   13.60    2.20
  -4   6   5   14.70    2.60
  -4   6   5   13.10    2.50
  -4   6   5   12.80    2.70
   4   6  -5   13.80    2.30
   4   6  -5   14.40    2.40
   3  -6  -5   83.29    6.00
  -3  -6   5   84.89    5.50
   3  -6  -5   85.49    6.00
  -3  -6   5   78.39    5.30
  -3  -6   5   83.99    5.50
   3   6  -5   71.19    5.50
  -3   6   5   81.49    6.10
  -3   6   5   85.09    6.10
  -3   6   5   73.99    5.80
   3   6  -5   81.99    5.60
   2  -6  -5    6.60    2.00
   2  -6  -5   10.40    2.20
  -2  -6   5   13.40    1.80
  -2  -6   5   10.80    1.70
  -2  -6   5    6.20    1.40
  -2  -6   5    8.70    1.50
   2  -6  -5   10.60    2.30
  -2   6   5    7.20    2.00
   2   6  -5   11.60    1.80
  -2   6   5   10.10    2.10
  -2   6   5    8.50    2.30
  -2   6   5    7.00    2.10
   2   6  -5    8.30    1.60
  -1  -6   5  194.58   11.50
  -1  -6   5  215.08   11.60
   1  -6  -5  208.98   12.30
  -1  -6   5  190.58   11.50
  -1  -6   5  200.08   11.60
   1  -6  -5  216.88   12.40
   1  -6  -5  198.88   12.30
   1   6  -5  182.68   11.60
   1   6  -5  189.88   11.70
  -1   6   5  203.58   12.30
  -1   6   5  207.18   12.30
  -1   6   5  218.38   12.50
   1   6  -5  193.48   11.70
  -1   6   5  197.58   12.30
   0  -6  -5  211.78   12.50
   0  -6   5  208.18   11.90
   0  -6  -5  204.48   12.50
   0  -6   5  210.58   11.80
   0  -6   5  194.88   11.80
   0  -6   5  201.18   11.80
   0  -6  -5  208.18   12.60
   0   6   5  207.78   12.50
   0   6  -5  194.78   11.90
   0   6  -5  206.18   12.00
   0   6   5  203.98   12.60
   0   6  -5  198.38   12.00
   0   6   5  209.38   12.60
   0   6   5  208.88   12.60
  -1  -6  -5   13.90    2.60
  -1  -6  -5   13.40    2.60
   1  -6   5   17.70    2.00
   1  -6   5   15.80    1.90
   1  -6   5   15.10    1.90
   1  -6   5   17.00    2.10
   1   6   5   17.50    2.80
   1   6   5   16.60    2.70
   1   6   5   14.00    2.50
  -1   6  -5   16.10    2.20
   1   6   5   15.50    2.60
  -1   6  -5   15.90    2.20
   2  -6   5   59.39    4.50
   2  -6   5   61.79    4.60
  -2  -6  -5   59.09    5.20
  -2  -6  -5   56.19    5.10
   2  -6   5   66.69    4.50
   2   6   5   65.69    5.40
  -2   6  -5   69.09    4.90
  -2   6  -5   56.09    4.70
   2   6   5   68.79    5.30
   2   6   5   58.09    5.20
   3  -6   5   15.50    2.40
   3  -6   5   15.10    2.40
  -3  -6  -5   14.00    3.00
   3  -6   5   16.00    2.60
  -3  -6  -5   22.80    3.50
   3   6   5   14.90    2.90
   3   6   5   26.60    3.60
  -3   6  -5   17.40    2.80
   3   6   5   18.20    3.30
  -3   6  -5   13.40    2.50
  -4  -6  -5    8.20    2.80
   4  -6   5   12.20    2.60
   4  -6   5    4.20    2.00
   4   6   5    6.50    2.60
   4   6   5    8.60    2.70
  -4   6  -5    4.90    2.50
   4   6   5    2.80    2.30
  -4   6  -5    4.90    2.40
   5  -6   5   45.80    5.00
   5  -6   5   40.40    4.30
  -5  -6  -5   33.60    4.90
   5   6   5   41.70    5.30
   5   6   5   38.80    5.30
  -5   6  -5   35.00    4.80
   5   6   5   44.60    5.30
  -5   6  -5   32.60    4.60
   6  -6   5    4.90    2.30
   6  -6   5    7.90    2.70
  -6   6  -5    0.60    2.90
   6   6   5    0.00    2.90
   6   6   5    1.60    2.70
  -6   6  -5    3.40    2.90
   7  -6   5   -1.30    2.40
   7   6   5   -3.40    2.50
   7   6   5   -2.70    2.60
   8  -6   5   -3.10    2.30
   8   6   5   -3.60    3.10
   8   6   5   -0.40    2.80
   9   6   5    3.70    3.90
  11  -7  -5    4.00    3.70
  11   7  -5    9.50    4.00
  11   7  -5   -1.40    3.90
  10  -7  -5   -0.50    2.80
  10   7  -5    5.70    3.70
  10   7  -5    1.10    3.60
   9  -7  -5   -0.10    2.60
   9   7  -5   -0.30    3.10
   9   7  -5   -1.80    2.30
   8  -7  -5    2.60    2.70
   8  -7  -5    2.30    2.80
   8   7  -5    6.90    3.00
   8   7  -5   -0.10    2.60
  -8   7   5    3.80    3.10
   7  -7  -5  109.69    8.50
   7  -7  -5   99.79    8.50
  -7   7   5  109.89    8.70
   7   7  -5  112.89    8.60
   7   7  -5  112.39    8.40
   6  -7  -5  519.95   29.00
   6  -7  -5  516.65   29.00
   6   7  -5  499.65   28.70
  -6   7   5  443.96   28.60
  -6   7   5  504.15   29.00
   6   7  -5  475.15   28.50
  -5  -7   5  142.09    9.80
   5  -7  -5  150.58   10.30
  -5  -7   5  171.38   10.10
   5  -7  -5  160.48   10.50
   5   7  -5  156.18   10.10
  -5   7   5  158.38   10.60
  -5   7   5  140.69   10.20
   5   7  -5  165.28   10.30
  -4  -7   5   55.19    4.20
  -4  -7   5   51.59    4.20
   4  -7  -5   49.80    4.90
  -4  -7   5   49.99    4.20
   4  -7  -5   62.59    5.00
  -4   7   5   58.39    5.00
   4   7  -5   52.39    4.50
   4   7  -5   60.59    4.50
  -4   7   5   55.89    4.80
  -4   7   5   54.39    4.70
   3  -7  -5    4.30    1.90
  -3  -7   5    5.50    1.50
  -3  -7   5    4.40    1.30
   3  -7  -5    3.50    1.90
  -3  -7   5    3.40    1.30
   3   7  -5    4.20    1.50
  -3   7   5    4.40    1.90
   3   7  -5    3.30    1.50
  -3   7   5    5.10    2.20
  -3   7   5    3.60    1.60
   2  -7  -5   57.79    4.90
   2  -7  -5   64.09    5.00
  -2  -7   5   64.69    4.20
  -2  -7   5   66.09    4.30
  -2  -7   5   60.29    4.20
   2  -7  -5   57.79    5.10
  -2  -7   5   73.59    4.40
  -2   7   5   71.39    5.30
  -2   7   5   67.29    5.00
   2   7  -5   59.99    4.40
   2   7  -5   68.09    4.50
  -2   7   5   59.79    5.20
  -2   7   5   60.19    5.00
   1  -7  -5   44.80    3.90
   1  -7  -5   43.00    4.10
  -1  -7   5   33.30    2.60
  -1  -7   5   43.30    2.90
  -1  -7   5   34.90    2.70
   1  -7  -5   40.20    4.10
  -1   7   5   40.20    3.80
  -1   7   5   38.60    3.90
   1   7  -5   39.30    3.00
  -1   7   5   34.60    3.80
   1   7  -5   37.90    3.10
  -1   7   5   30.70    3.60
   1   7  -5   37.00    3.00
   0  -7   5  113.09    6.50
   0  -7   5  108.79    6.40
   0  -7  -5  112.09    7.40
   0  -7   5  103.29    6.60
   0  -7  -5  103.69    7.40
   0  -7  -5  108.29    7.50
   0   7   5  113.69    7.40
   0   7  -5  112.49    6.80
   0   7  -5  109.19    6.80
   0   7   5  108.69    7.40
   0   7  -5  104.49    6.80
   0   7   5  104.19    7.40
   0   7   5  105.89    7.40
   1  -7   5  128.19    7.60
   1  -7   5  131.49    7.60
  -1  -7  -5  129.79    8.70
  -1  -7  -5  121.09    8.50
   1  -7   5  130.49    7.80
   1  -7   5  119.99    7.70
   1   7   5  125.59    8.60
  -1   7  -5  129.59    7.90
   1   7   5  130.99    8.60
  -1   7  -5  126.79    8.00
   1   7   5  124.79    8.60
   1   7   5  129.59    8.50
  -2  -7  -5   22.20    3.20
   2  -7   5   20.20    2.40
  -2  -7  -5   18.30    3.00
   2  -7   5   19.30    2.20
   2  -7   5   17.40    2.10
  -2   7  -5   16.10    2.50
   2   7   5   14.60    2.80
   2   7   5   22.70    3.20
  -2   7  -5   16.40    2.40
   2   7   5   21.30    3.20
  -3  -7  -5   75.39    6.00
   3  -7   5   58.39    4.90
   3  -7   5   64.09    4.80
   3   7   5   61.49    5.80
   3   7   5   66.19    5.70
  -3   7  -5   63.79    5.20
   3   7   5   54.59    5.80
  -3   7  -5   62.29    5.00
  -4  -7  -5   45.10    5.40
   4  -7   5   50.59    4.80
   4  -7   5   52.39    4.60
  -4   7  -5   53.29    5.00
   4   7   5   57.09    5.90
   4   7   5   49.40    5.60
   4   7   5   50.49    5.60
  -4   7  -5   50.79    5.20
   5  -7   5    8.40    2.60
   5  -7   5    4.90    2.20
  -5   7  -5    6.40    2.80
  -5   7  -5    8.60    2.80
   5   7   5    6.20    3.00
   5   7   5    7.90    3.20
   5   7   5    4.90    3.20
   6  -7   5    0.60    2.00
   6   7   5    3.40    3.20
  -6   7  -5    3.50    3.10
  -6   7  -5    5.90    3.00
   6   7   5    2.60    2.80
   6   7   5   -2.90    2.80
   7  -7   5    1.60    2.60
   7   7   5    2.50    3.30
   7   7   5    2.80    3.00
   8  -7   5    6.30    3.30
   8   7   5   -1.70    2.80
   8   7   5   -2.20    2.80
   9   7   5    1.80    3.90
  11  -8  -5    8.70    4.10
  11   8  -5   10.30    4.40
  10  -8  -5   14.00    4.00
  10   8  -5    3.60    3.90
  10   8  -5    0.30    3.00
   9  -8  -5   14.20    3.90
   9   8  -5   14.90    4.40
   9   8  -5   14.90    4.00
   8  -8  -5   12.50    3.60
   8  -8  -5   11.00    3.60
   8   8  -5   14.00    3.30
   8   8  -5    9.40    3.30
   7  -8  -5   22.60    4.10
   7  -8  -5   27.90    4.20
  -7   8   5   20.50    4.20
   7   8  -5   29.10    4.40
   7   8  -5   22.40    3.70
   6  -8  -5  590.44   32.70
   6  -8  -5  584.54   32.60
   6   8  -5  518.55   32.10
  -6   8   5  576.14   32.60
  -6   8   5  523.45   32.40
   6   8  -5  566.84   32.20
  -5  -8   5  263.27   15.10
  -5  -8   5  208.58   14.90
   5  -8  -5  261.57   15.70
   5  -8  -5  260.77   15.70
  -5   8   5  257.17   15.90
  -5   8   5  292.57   15.90
   5   8  -5  227.28   15.20
  -5   8   5  239.48   15.60
   5   8  -5  272.17   15.40
   4  -8  -5  165.78   10.50
   4  -8  -5  159.48   10.60
  -4  -8   5  152.08    9.90
  -4  -8   5  158.18    9.80
  -4  -8   5  163.28    9.90
   4   8  -5  172.18   10.20
   4   8  -5  184.28   10.30
  -4   8   5  145.19   10.40
  -4   8   5  154.48   10.50
  -4   8   5  162.38   10.70
   3  -8  -5   13.40    2.50
  -3  -8   5   12.00    1.70
  -3  -8   5   11.90    1.80
  -3  -8   5   11.30    1.60
   3  -8  -5    9.70    2.30
  -3   8   5   12.60    2.60
  -3   8   5   15.60    2.70
  -3   8   5   14.80    2.60
   3   8  -5   13.20    2.00
   3   8  -5   12.70    2.00
  -2  -8   5  102.59    6.10
   2  -8  -5  110.29    7.30
  -2  -8   5  110.69    6.40
   2  -8  -5  112.79    7.30
  -2  -8   5  100.69    6.20
   2   8  -5  101.99    6.50
  -2   8   5  104.99    7.40
  -2   8   5  101.69    7.20
  -2   8   5  103.29    7.20
  -2   8   5  103.49    7.30
   2   8  -5   97.59    6.50
  -1  -8   5   11.30    1.10
  -1  -8   5   14.80    1.50
  -1  -8   5   14.30    1.20
  -1  -8   5   14.70    1.50
   1  -8  -5   11.50    2.30
   1  -8  -5   16.00    2.60
  -1   8   5   10.70    2.50
  -1   8   5    8.60    2.20
   1   8  -5   14.00    1.70
  -1   8   5    9.30    2.20
   1   8  -5   15.10    1.80
   1   8  -5   14.10    1.70
  -1   8   5   12.70    2.30
   0  -8   5    1.10    0.60
   0  -8  -5    1.50    1.50
   0  -8   5    1.20    0.80
   0  -8  -5    1.20    1.50
   0  -8  -5   -0.80    1.50
   0  -8   5    0.10    0.60
   0  -8   5    0.20    0.80
   0   8  -5   -1.10    1.00
   0   8  -5   -0.40    1.00
   0   8   5   -2.10    1.30
   0   8   5    3.30    1.70
   0   8  -5    1.60    1.10
   0   8   5    0.20    1.40
   0   8   5    1.60    1.70
   1  -8   5    0.20    0.50
  -1  -8  -5    0.50    1.50
   1  -8   5    0.70    0.80
   1  -8   5    0.80    0.90
  -1  -8  -5    2.90    1.70
   1  -8   5    1.30    0.80
  -1   8  -5    0.90    1.10
  -1   8  -5    0.90    1.20
   1   8   5    0.10    1.60
   1   8   5    2.10    1.70
   1   8   5    1.30    1.80
   1   8   5    2.50    1.70
   2  -8   5   -0.50    1.00
   2  -8   5   -0.10    1.00
  -2  -8  -5   -0.40    1.70
  -2  -8  -5    0.00    1.70
   2  -8   5   -0.80    1.00
   2  -8   5   -1.20    1.00
   2   8   5    0.70    1.70
   2   8   5    1.20    1.70
  -2   8  -5   -0.40    1.20
  -2   8  -5    0.40    1.30
   2   8   5    1.10    1.80
   3  -8   5   81.39    5.40
  -3  -8  -5   82.99    6.60
   3  -8   5   76.69    5.60
  -3   8  -5   72.39    5.60
  -3   8  -5   71.49    5.70
   3   8   5   65.69    6.20
   3   8   5   74.99    6.20
   3   8   5   73.79    6.40
   4  -8   5   20.40    3.20
   4  -8   5   26.20    3.30
  -4  -8  -5   24.10    4.10
  -4   8  -5   26.10    3.70
  -4   8  -5   27.30    3.70
   4   8   5   26.10    4.20
   4   8   5   23.10    4.00
   4   8   5   26.80    4.20
   5  -8   5  131.19    9.80
   5  -8   5  156.08    9.80
   5   8   5  160.78   11.10
   5   8   5  144.79   10.90
  -5   8  -5  152.18   10.50
   5   8   5  140.59   10.80
  -5   8  -5  144.29   10.20
   6  -8   5   71.79    6.00
   6   8   5   66.69    7.70
  -6   8  -5   51.39    6.20
   6   8   5   62.99    7.20
   6   8   5   52.69    6.40
   7  -8   5    3.40    2.40
   7   8   5   -0.70    2.90
   7   8   5    1.40    3.00
   8   8   5    1.50    3.00
   8   8   5    0.60    3.00
   9   8   5   -1.70    3.40
  10  -9  -5    3.70    3.50
  10   9  -5    4.10    3.40
  10   9  -5    6.30    3.50
   9  -9  -5   -4.50    2.10
   9   9  -5   -0.20    2.70
   9   9  -5   -5.40    2.50
   8  -9  -5   19.70    4.10
   8   9  -5   14.00    3.90
   8   9  -5   15.90    3.80
   7  -9  -5   22.40    4.00
   7  -9  -5   17.00    3.40
   7   9  -5   16.40    3.60
   7   9  -5   17.20    3.80
  -7   9   5   27.40    4.50
   6  -9  -5  124.09    8.70
   6  -9  -5  124.69    8.50
   6   9  -5   98.09    7.80
  -6   9   5   89.69    8.00
  -6   9   5  108.29    8.20
  -6   9   5  108.29    8.50
   6   9  -5  102.69    8.00
   5  -9  -5   98.59    7.10
  -5  -9   5   82.29    6.30
   5  -9  -5   86.99    6.90
  -5  -9   5   89.39    6.40
   5   9  -5   83.89    6.70
  -5   9   5  105.19    7.60
  -5   9   5  104.79    7.20
  -5   9   5   68.39    6.60
   5   9  -5   93.09    6.60
   4  -9  -5    5.70    2.00
  -4  -9   5    5.40    1.60
   4  -9  -5    7.30    2.30
  -4  -9   5    8.70    1.80
  -4   9   5    3.40    1.80
  -4   9   5    7.30    2.60
  -4   9   5    5.80    2.30
   4   9  -5    6.40    2.00
   4   9  -5    8.20    2.00
   3  -9  -5   11.30    2.50
  -3  -9   5   26.30    2.50
  -3  -9   5   24.80    2.20
  -3  -9   5   23.10    2.10
   3  -9  -5   27.00    3.40
  -3   9   5   26.10    3.30
  -3   9   5   23.20    3.50
   3   9  -5   29.60    2.80
   3   9  -5   21.70    2.60
  -3   9   5   23.40    3.30
  -3   9   5   28.40    3.60
   2  -9  -5   28.20    3.40
  -2  -9   5   28.90    2.30
  -2  -9   5   29.30    1.80
  -2  -9   5   26.30    1.80
  -2  -9   5   26.80    2.30
  -2   9   5   28.60    3.50
   2   9  -5   27.80    2.50
  -2   9   5   28.80    3.50
   2   9  -5   25.80    2.50
  -2   9   5   27.50    3.40
  -2   9   5   26.90    3.50
  -1  -9   5   35.70    2.50
   1  -9  -5   42.00    4.10
  -1  -9   5   35.90    2.50
   1   9  -5   34.50    2.90
  -1   9   5   32.20    3.80
  -1   9   5   41.60    4.40
  -1   9   5   39.10    3.70
  -1   9   5   45.90    4.50
   1   9  -5   33.90    2.90
   0  -9  -5  172.68   10.60
   0  -9  -5  166.18   10.50
   0  -9  -5  164.08   10.30
   0  -9   5  161.48    9.30
   0  -9   5  158.38    9.30
   0   9   5  169.28   10.60
   0   9   5  169.08   10.70
   0   9  -5  148.19    9.60
   0   9   5  156.48   10.50
   0   9   5  160.58   10.70
   0   9  -5  174.78    9.60
   0   9  -5  163.78    9.60
  -1  -9  -5  106.29    7.30
   1  -9   5   90.69    5.70
   1  -9   5  107.39    6.20
   1  -9   5   90.09    5.70
  -1  -9  -5  100.19    7.30
   1  -9   5  113.79    6.20
   1   9   5  107.29    7.40
   1   9   5  105.69    7.40
  -1   9  -5  100.59    6.40
  -1   9  -5   97.79    6.50
   1   9   5  107.79    7.40
   1   9   5  105.09    7.30
   2  -9   5    0.70    1.10
   2  -9   5    1.70    1.00
  -2  -9  -5   -2.00    1.70
   2  -9   5    1.40    1.00
   2  -9   5    0.60    0.90
  -2   9  -5    3.10    1.60
   2   9   5    0.00    1.80
   2   9   5   -0.40    1.80
   2   9   5    1.60    1.80
  -2   9  -5    1.20    1.30
   2   9   5    0.20    1.70
   3  -9   5  358.36   20.90
   3  -9   5  342.67   20.70
  -3  -9  -5  370.56   22.00
  -3   9  -5  361.46   21.20
   3   9   5  365.86   21.90
   3   9   5  363.36   21.80
  -3   9  -5  375.56   21.30
   3   9   5  390.76   22.10
   4  -9   5    4.70    1.80
   4  -9   5    6.00    2.00
   4   9   5    2.70    2.50
  -4   9  -5    4.30    2.40
   4   9   5    4.30    2.70
  -4   9  -5    5.20    2.30
   4   9   5    4.20    2.50
   5  -9   5  155.68   10.00
  -5   9  -5  125.29   10.00
   5   9   5  165.28   10.90
   5   9   5  135.29   10.60
   5   9   5  144.29   10.70
  -5   9  -5  154.08   10.50
   6  -9   5   10.50    2.90
   6   9   5   10.40    3.70
   6   9   5    9.00    3.30
   7   9   5    8.40    3.50
   7   9   5    1.90    3.30
   8   9   5    1.40    3.30
   8   9   5   -2.60    3.30
  10 -10  -5    2.90    3.10
  10  10  -5    6.50    4.10
  10  10  -5   -1.30    2.70
   9 -10  -5    4.70    3.30
   9  10  -5   -1.80    2.60
   9  10  -5    3.70    3.10
   8 -10  -5   18.70    3.90
   8  10  -5   19.00    4.30
   8  10  -5   22.50    4.10
   7 -10  -5  190.88   13.00
   7 -10  -5  178.48   12.60
   7  10  -5  187.68   12.70
  -7  10   5  183.88   13.00
   7  10  -5  197.68   12.60
   6 -10  -5  123.69    9.30
   6 -10  -5  124.19    9.60
  -6  10   5  124.19    9.60
  -6  10   5  130.79    9.50
  -6  10   5  150.98   10.30
   6  10  -5  126.19    9.20
   6  10  -5  136.79    9.40
  -5 -10   5   98.39    7.10
  -5 -10   5   94.39    6.50
   5 -10  -5   95.19    7.40
  -5  10   5   88.89    7.20
  -5  10   5   69.99    6.90
   5  10  -5   95.59    6.80
  -5  10   5   94.59    7.70
   5  10  -5  113.89    7.30
   4 -10  -5  111.49    8.10
  -4 -10   5  116.19    7.20
  -4 -10   5  112.19    7.30
  -4  10   5  119.69    8.30
  -4  10   5  114.69    8.30
   4  10  -5  104.39    7.60
  -4  10   5  114.19    8.50
   4  10  -5  125.59    7.60
  -3 -10   5    9.40    1.40
  -3 -10   5    6.90    1.00
  -3 -10   5    6.30    1.00
   3 -10  -5    5.10    2.10
  -3 -10   5    3.30    1.00
  -3  10   5    8.60    2.60
   3  10  -5    6.70    1.70
   3  10  -5    8.60    1.70
  -3  10   5    9.30    2.20
  -3  10   5    7.10    2.30
  -3  10   5    9.00    2.10
   2 -10  -5   24.40    3.20
  -2 -10   5   20.50    1.80
  -2 -10   5   21.50    1.80
   2  10  -5   23.70    2.20
  -2  10   5   28.20    3.40
  -2  10   5   21.50    3.30
   2  10  -5   21.00    2.30
  -2  10   5   21.00    3.10
  -2  10   5   22.90    3.10
   1 -10  -5   74.49    5.90
   1  10  -5   82.49    5.10
  -1  10   5   80.39    6.40
  -1  10   5   71.89    5.90
  -1  10   5   85.29    6.10
   1  10  -5   84.19    5.10
  -1  10   5   75.49    6.10
   0 -10  -5   55.99    4.80
   0 -10  -5   66.39    5.20
   0  10   5   61.59    5.20
   0  10  -5   55.39    3.90
   0  10   5   57.69    4.90
   0  10   5   51.89    4.90
   0  10  -5   57.99    4.00
   0  10   5   54.19    4.90
   1 -10   5    9.90    1.30
  -1 -10  -5   11.40    2.40
   1 -10   5   11.60    1.30
  -1  10  -5   10.30    1.80
   1  10   5   13.60    2.60
   1  10   5    9.00    2.50
   1  10   5   11.80    2.80
   1  10   5   13.70    2.80
  -1  10  -5    9.50    1.60
   2 -10   5  133.19    8.10
  -2 -10  -5  148.69   10.00
   2 -10   5  133.99    8.40
   2  10   5  142.99    9.80
  -2  10  -5  141.19    8.90
   2  10   5  142.99    9.70
   2  10   5  148.49    9.70
  -2  10  -5  147.09    8.80
   2  10   5  147.99    9.90
   3 -10   5  128.79    8.10
   3 -10   5  121.99    7.90
   3  10   5  129.19    9.40
   3  10   5  136.09    9.50
  -3  10  -5  130.19    8.60
  -3  10  -5  126.89    8.40
   3  10   5  131.19    9.30
   4 -10   5  272.07   17.20
   4 -10   5  261.57   17.30
  -4  10  -5  304.87   17.80
   4  10   5  316.87   18.70
   4  10   5  295.57   18.60
  -4  10  -5  339.17   18.20
   4  10   5  302.47   18.60
   5 -10   5    6.90    2.10
   5 -10   5    1.20    1.90
   5  10   5    2.40    3.20
  -5  10  -5    6.90    2.60
   5  10   5    5.70    3.00
  -5  10  -5    4.50    2.70
   5  10   5    2.50    2.80
   6 -10   5   -1.70    2.00
   6  10   5    7.60    3.70
   6  10   5    0.30    3.00
   7  10   5   -2.20    3.20
   7  10   5    5.50    3.50
   8  10   5    2.30    3.40
   8  10   5    5.70    3.70
  10 -11  -5    3.70    3.40
  10  11  -5   -2.90    2.60
  10  11  -5   -3.30    2.70
   9 -11  -5    3.10    3.10
   9  11  -5   -1.70    2.80
   9  11  -5   -3.50    2.80
   8 -11  -5    5.40    2.80
   8  11  -5   10.60    3.40
   8  11  -5   14.40    3.60
   7 -11  -5   25.40    4.10
   7  11  -5   25.80    4.00
   7  11  -5   24.60    4.00
   6 -11  -5   62.69    5.80
  -6 -11   5   50.79    5.40
  -6  11   5   72.89    6.30
   6  11  -5   49.80    5.50
  -6  11   5   70.29    7.00
  -6  11   5   75.29    6.20
   6  11  -5   69.49    6.00
   5 -11  -5  360.46   20.80
  -5 -11   5  339.07   19.70
   5 -11  -5  332.07   20.50
   5  11  -5  356.96   20.20
  -5  11   5  375.06   21.20
  -5  11   5  335.67   20.70
   5  11  -5  364.96   20.30
  -5  11   5  277.67   20.30
   4 -11  -5   71.49    6.30
  -4 -11   5   76.49    5.30
  -4 -11   5   82.19    5.00
   4 -11  -5   75.89    6.00
  -4  11   5   71.19    6.10
  -4  11   5   70.39    6.50
  -4  11   5   69.69    6.20
   4  11  -5   77.79    5.60
   4  11  -5   77.99    5.70
   3 -11  -5    0.10    1.60
   3 -11  -5    0.50    1.70
  -3 -11   5    0.20    0.90
  -3 -11   5    0.60    0.80
  -3  11   5   -1.90    1.80
   3  11  -5    0.20    1.20
  -3  11   5   -0.80    1.70
   3  11  -5    0.90    1.30
  -3  11   5   -3.60    1.70
  -3  11   5    2.00    1.80
   2 -11  -5    2.40    1.70
   2 -11  -5   -0.40    1.70
   2  11  -5    1.60    1.10
  -2  11   5    2.20    1.80
   2  11  -5    2.60    1.10
  -2  11   5    1.70    1.60
  -2  11   5    3.80    1.90
  -2  11   5    4.90    2.20
   1 -11  -5   97.69    6.60
   1 -11  -5   98.69    6.80
   1  11  -5   86.39    5.60
  -1  11   5   85.59    6.50
  -1  11   5   87.09    6.50
  -1  11   5   84.89    6.90
  -1  11   5   92.59    6.80
   1  11  -5   89.59    5.60
   0 -11  -5    1.40    1.90
   0  11   5   -2.10    1.60
   0  11   5    1.20    1.80
   0  11  -5    1.80    1.00
   0  11   5    0.70    1.70
   0  11   5   -0.80    1.70
  -1  11  -5   27.00    2.60
   1  11   5   18.40    3.00
   1  11   5   21.20    3.30
  -1  11  -5   25.10    2.40
   1  11   5   22.40    3.50
   1  11   5   25.60    3.70
   2 -11   5   10.10    1.40
   2 -11   5    7.90    1.40
  -2  11  -5    9.50    1.80
   2  11   5    7.00    2.60
   2  11   5    7.60    2.70
   2  11   5    9.00    2.70
  -2  11  -5    6.70    2.00
   2  11   5    5.80    2.50
   3 -11   5   29.70    2.40
  -3  11  -5   23.30    3.00
   3  11   5   19.90    3.90
   3  11   5   22.40    4.10
   3  11   5   14.90    3.50
  -3  11  -5   24.10    3.20
   4 -11   5    2.20    1.50
   4 -11   5    3.50    1.60
   4  11   5   -1.90    2.10
   4  11   5    1.00    2.80
  -4  11  -5    4.10    2.10
   4  11   5    3.50    2.80
  -4  11  -5    3.20    2.20
   5 -11   5   10.90    2.70
   5 -11   5   16.60    2.80
   5  11   5   11.40    3.50
  -5  11  -5   11.70    3.30
   5  11   5   10.80    3.50
   6  11   5    9.10    3.60
   6  11   5   13.30    4.10
   7  11   5    4.60    3.30
   7  11   5    8.50    4.00
   8  11   5    3.10    3.60
   8  11   5   -0.10    3.60
  10  12  -5    0.20    3.10
  10  12  -5   -1.60    3.40
   9 -12  -5    2.30    3.10
   9  12  -5    2.80    3.10
   9  12  -5    1.90    3.20
   8 -12  -5    0.10    2.30
   8  12  -5   -2.90    2.50
   8  12  -5    3.80    3.00
   7 -12  -5   11.60    3.10
   7  12  -5    7.30    2.90
  -7  12   5   11.00    3.50
   7  12  -5    9.30    2.90
   6 -12  -5    0.90    2.20
   6 -12  -5   -0.50    2.10
  -6 -12   5   -0.40    1.90
  -6  12   5    2.40    2.40
  -6  12   5    0.20    2.00
  -6  12   5    5.20    2.70
   6  12  -5    0.70    2.00
   6  12  -5   -1.90    2.10
   5 -12  -5    6.70    2.60
  -5 -12   5    9.80    2.00
   5 -12  -5    7.10    2.60
  -5  12   5   11.70    3.00
  -5  12   5    4.40    2.30
  -5  12   5    7.70    2.80
   5  12  -5    6.60    2.40
   5  12  -5   14.30    2.60
  -4 -12   5   25.40    2.50
   4 -12  -5   17.40    3.30
  -4 -12   5   24.30    2.00
   4 -12  -5   24.30    3.50
  -4  12   5   22.70    3.90
   4  12  -5   23.30    3.00
  -4  12   5   19.00    3.30
  -4  12   5   18.20    3.40
   4  12  -5   23.00    2.90
   3 -12  -5    4.40    2.10
   3 -12  -5    3.30    2.00
  -3 -12   5    4.70    0.90
  -3 -12   5    5.70    1.00
   3  12  -5    5.40    1.60
  -3  12   5    7.50    2.20
  -3  12   5    7.80    2.30
  -3  12   5    7.80    2.70
  -3  12   5    7.90    2.70
   3  12  -5    6.60    1.50
   2 -12  -5   74.59    6.00
   2 -12  -5   75.79    6.20
  -2  12   5   78.19    6.40
  -2  12   5   83.49    6.20
   2  12  -5   81.79    5.00
   2  12  -5   80.39    5.20
  -2  12   5   85.09    6.50
  -2  12   5   71.59    6.10
   1 -12  -5   21.70    3.10
  -1  12   5   21.30    3.20
   1  12  -5   23.10    2.10
  -1  12   5   24.00    3.50
  -1  12   5   22.30    3.20
  -1  12   5   17.20    3.10
   0  12   5    3.60    2.00
   0  12   5    5.00    2.20
   0  12  -5    6.20    1.20
   0  12   5    8.40    2.50
   0  12   5    5.60    2.10
   1  12   5    2.60    2.10
  -1  12  -5    3.00    1.10
  -1  12  -5   -0.60    1.20
   1  12   5    2.00    1.70
   1  12   5    1.70    2.20
   1  12   5    0.50    2.30
   2 -12   5  148.69    8.80
   2 -12   5  160.38    8.80
   2  12   5  148.29   10.50
   2  12   5  160.38   10.70
   2  12   5  147.49   10.40
  -2  12  -5  158.08    9.60
  -2  12  -5  148.69    9.30
   2  12   5  151.28   10.50
   3 -12   5   19.80    2.30
   3 -12   5   16.80    2.20
  -3  12  -5   25.20    3.20
   3  12   5   23.50    3.80
   3  12   5   18.70    3.80
   3  12   5   25.90    4.10
  -3  12  -5   22.20    2.80
   4 -12   5    7.30    1.70
   4 -12   5    4.80    1.50
   4  12   5    3.90    2.80
   4  12   5    1.80    2.60
  -4  12  -5    3.20    2.30
   4  12   5    6.70    3.10
  -4  12  -5    5.90    2.30
   5  12   5    4.80    2.90
   5  12   5    0.70    3.00
  -5  12  -5    9.80    3.00
   6  12   5   42.30    6.00
   6  12   5   35.50    5.60
   7  12   5    7.60    3.90
   7  12   5    9.70    4.00
   8  12   5    6.30    7.00
   8  12   5    4.40    3.90
   9  13  -5    4.90    3.10
   9  13  -5    3.30    3.50
   8 -13  -5    2.20    2.60
   8  13  -5    4.40    3.00
  -8  13   5    3.40    3.10
   8  13  -5    2.90    2.80
   7 -13  -5    4.80    2.50
   7  13  -5    1.60    2.30
  -7  13   5    0.60    3.10
   7  13  -5    3.20    2.80
  -6 -13   5   30.00    3.40
   6 -13  -5   18.00    3.60
  -6  13   5   29.40    4.20
   6  13  -5   27.00    3.90
   6  13  -5   27.10    3.70
  -6  13   5   23.20    4.20
   5 -13  -5   -0.70    1.80
   5 -13  -5    2.10    2.10
  -5 -13   5    1.70    1.40
  -5  13   5    2.20    2.30
  -5  13   5   -0.60    2.20
   5  13  -5    2.70    2.00
  -5  13   5    1.10    2.40
   5  13  -5    1.10    1.90
   4 -13  -5   76.79    6.80
   4 -13  -5   76.69    6.50
  -4 -13   5   80.99    5.50
   4  13  -5   79.89    5.90
  -4  13   5   89.39    7.30
  -4  13   5   86.29    6.90
  -4  13   5   90.79    7.00
  -4  13   5   87.09    7.10
   4  13  -5   95.19    6.30
   3 -13  -5    9.30    2.40
   3 -13  -5    4.50    2.30
  -3  13   5    9.10    3.00
  -3  13   5    9.50    3.00
  -3  13   5    8.30    2.50
  -3  13   5    7.10    2.40
   3  13  -5    9.70    1.80
   3  13  -5    7.90    1.60
   2 -13  -5   38.50    4.30
  -2  13   5   45.60    5.00
   2  13  -5   39.10    2.90
  -2  13   5   41.50    4.80
  -2  13   5   39.90    4.50
  -2  13   5   43.40    4.60
   2  13  -5   45.00    3.20
   1 -13  -5   19.50    2.80
  -1  13   5   15.20    2.70
   1  13  -5   14.20    1.60
  -1  13   5   12.90    2.50
  -1  13   5   12.10    2.90
  -1  13   5   13.60    3.10
   0  13   5    6.20    2.00
   0  13   5    3.70    2.10
   0  13   5    7.60    2.50
   0  13   5   10.60    2.60
   0  13  -5    7.90    1.30
  -1  13  -5    3.20    1.10
  -1  13  -5    2.10    1.30
   1  13   5    3.70    2.10
   1  13   5    3.10    2.40
   1  13   5    2.60    2.10
   1  13   5    0.70    1.90
  -2  13  -5  206.88   12.20
   2  13   5  207.48   13.40
   2  13   5  221.98   13.40
   2  13   5  208.18   13.50
  -2  13  -5  189.58   11.90
   2  13   5  193.78   13.10
   3 -13   5    2.60    1.10
   3 -13   5   -0.10    1.00
  -3  13  -5    2.70    2.00
   3  13   5   -0.10    2.30
   3  13   5    4.30    2.70
   3  13   5    4.10    2.60
  -3  13  -5    2.40    1.60
   3  13   5    0.90    2.50
  -4  13  -5    1.00    2.20
   4  13   5    1.60    2.90
   4  13   5    8.60    3.20
   5  13   5   -4.70    2.60
  -5  13  -5   -2.30    2.70
   5  13   5    1.90    2.80
   6  13   5   17.10    4.30
   6  13   5   10.80    3.50
   7  13   5    9.50    4.30
   7  13   5    7.20    3.90
   9  14  -5    5.80    3.80
  -9  14   5    3.60    3.50
   9  14  -5   -3.40    2.80
   8  14  -5   -2.10    2.30
   8  14  -5   -7.80    2.30
  -8  14   5   -3.20    2.90
   7 -14  -5    3.90    2.40
   7  14  -5    3.40    2.60
   7  14  -5   -3.10    2.00
  -7  14   5    2.40    3.00
   6 -14  -5    2.40    2.20
  -6  14   5   -0.30    2.70
   6  14  -5    2.60    2.20
   6  14  -5    2.10    2.30
  -6  14   5    1.80    3.80
   5 -14  -5    1.90    3.70
   5 -14  -5    3.70    2.30
  -5  14   5    3.30    2.80
   5  14  -5    4.60    2.20
  -5  14   5    3.60    2.20
  -5  14   5    2.70    2.50
   5  14  -5    4.30    2.10
   4 -14  -5  117.89    9.20
   4 -14  -5  123.09    9.10
  -4 -14   5  135.09    7.80
  -4  14   5  131.19    9.80
  -4  14   5  128.39    9.70
   4  14  -5  138.99    8.50
   4  14  -5  151.58    8.80
  -4  14   5  139.79    9.50
  -4  14   5  117.29    9.30
   3 -14  -5  134.29    8.90
   3 -14  -5  127.79    8.70
  -3  14   5  127.99    9.00
   3  14  -5  107.69    7.80
  -3  14   5  140.19    9.40
   3  14  -5  122.99    7.70
  -3  14   5  147.09    9.10
  -3  14   5  120.99    9.20
   2 -14  -5    3.60    2.00
  -2  14   5    2.90    2.20
  -2  14   5    4.90    2.20
  -2  14   5    5.10    2.40
  -2  14   5    5.90    2.50
   2  14  -5    2.00    1.10
  -1  14   5   43.50    4.80
  -1  14   5   43.30    4.90
  -1  14   5   51.39    5.20
   1  14  -5   46.10    3.00
  -1  14   5   45.00    5.10
   0  14   5    5.50    2.10
   0  14   5    4.10    2.00
   0  14   5    5.50    2.40
   0  14  -5    5.90    1.10
   0  14   5    6.40    2.70
   1  14   5   19.10    3.50
  -1  14  -5   21.00    2.20
   1  14   5   22.10    3.60
   1  14   5   24.20    3.90
   1  14   5   22.40    3.80
  -2  14  -5    6.70    1.50
   2  14   5    4.90    2.50
   2  14   5    8.70    2.80
   2  14   5    3.30    2.50
  -2  14  -5    3.50    1.70
   2  14   5    6.40    3.10
   3 -14   5   36.40    2.30
  -3  14  -5   29.70    3.30
   3  14   5   23.80    4.10
  -3  14  -5   35.00    3.70
   3  14   5   35.80    4.90
   3  14   5   28.80    4.50
   3  14   5   35.70    5.00
  -4  14  -5    4.10    2.40
   4  14   5    3.10    3.10
   4  14   5    3.50    3.10
   5  14   5   24.20    4.50
   5  14   5   23.10    4.50
   6  14   5    9.50    4.10
   6  14   5   11.20    4.10
   7  14   5    3.10    3.30
   7  14   5   -5.40    3.20
  -9  15   5   -0.90    3.70
   9  15  -5   -0.30    3.20
   9  15  -5    2.20    2.90
   8  15  -5    0.30    2.80
  -8  15   5    0.60    3.50
   8  15  -5   -3.20    2.20
   7  15  -5    3.30    2.40
  -7  15   5   -1.30    2.70
   7  15  -5    1.70    2.70
   6 -15  -5   15.80    3.30
  -6  15   5   19.10    3.90
   6  15  -5   22.10    3.30
   6  15  -5   15.00    3.10
   5 -15  -5    5.10    2.40
   5  15  -5    3.30    2.30
  -5  15   5    8.30    3.10
   5  15  -5    6.80    2.00
  -5  15   5   10.70    4.80
   4 -15  -5   13.60    3.00
   4 -15  -5   14.80    2.90
   4  15  -5   14.10    2.30
  -4  15   5   15.30    3.30
   4  15  -5   11.90    2.40
  -4  15   5   13.40    3.10
  -4  15   5   20.80    3.80
  -4  15   5   17.20    3.60
   3 -15  -5   87.99    6.90
   3 -15  -5   89.89    7.20
  -3  15   5   92.49    7.60
  -3  15   5   92.49    7.40
   3  15  -5   96.29    6.30
  -3  15   5   96.39    7.60
   3  15  -5  100.79    5.90
  -3  15   5   90.39    7.20
   2 -15  -5    2.90    1.90
  -2  15   5   -2.10    2.10
  -2  15   5    5.70    2.30
  -2  15   5    2.30    2.40
   2  15  -5    4.30    1.10
  -2  15   5    4.90    2.40
  -1  15   5   10.30    2.70
  -1  15   5   15.40    3.00
  -1  15   5   14.00    3.30
  -1  15   5   15.20    3.10
   0  15   5    9.50    2.90
   0  15   5    7.70    2.80
   0  15   5    7.20    2.50
   0  15   5    7.80    2.40
   1  15   5   11.70    3.20
   1  15   5   11.40    3.00
   1  15   5   13.00    3.00
  -1  15  -5   10.80    1.60
   1  15   5   13.70    3.20
  -2  15  -5    5.40    1.30
  -2  15  -5    3.40    1.60
   2  15   5    3.90    2.80
   2  15   5    2.40    2.20
   2  15   5    6.30    2.70
   2  15   5    4.40    2.70
   3  15   5    4.00    2.70
  -3  15  -5    2.80    1.90
   3  15   5    7.00    3.00
   3  15   5   -2.10    2.40
   4  15   5    0.00    2.60
  -4  15  -5   -0.50    2.10
   4  15   5    2.00    2.70
   5  15   5   -2.60    2.40
   5  15   5   -0.90    2.80
   6  15   5   -0.70    2.90
   6  15   5   -1.20    3.50
   7  15   5    8.60    4.40
   8  16  -5    5.90    3.40
  -8  16   5    0.40    2.90
   8  16  -5    3.00    2.80
   7  16  -5    2.30    2.30
  -7  16   5    3.90    3.30
   7  16  -5   -4.40    2.20
   6  16  -5    1.30    2.10
   6  16  -5    3.70    2.30
  -6  16   5    3.30    3.10
   5 -16  -5    6.10    2.50
  -5  16   5    6.60    3.10
   5  16  -5    9.10    2.60
  -5  16   5   10.90    3.40
   5  16  -5    5.60    2.10
   4 -16  -5   12.20    2.70
  -4  16   5    7.60    3.00
   4  16  -5   13.90    2.40
   4  16  -5   10.80    1.90
  -4  16   5   12.90    3.50
  -3  16   5    3.50    2.40
   3  16  -5    1.10    1.30
  -3  16   5    5.70    2.40
  -3  16   5   -0.50    2.30
   3  16  -5    2.90    1.00
  -3  16   5    3.90    2.60
   2 -16  -5    1.20    1.80
  -2  16   5    1.70    2.00
   2  16  -5    2.00    1.00
  -2  16   5    2.10    2.30
  -2  16   5   -0.40    1.90
  -2  16   5    3.30    2.50
  -1  16   5   23.60    3.70
  -1  16   5   17.90    3.30
  -1  16   5   25.20    4.00
  -1  16   5   23.30    3.90
   0  16   5   -2.10    1.80
   0  16   5   -0.50    2.20
   0  16   5   -1.80    1.90
   0  16   5   -2.10    2.30
  -1  16  -5   -0.60    0.90
   1  16   5    2.20    2.30
   1  16   5    1.00    2.10
   1  16   5    1.60    2.50
   1  16   5    0.40    2.50
   2  16   5   33.40    4.50
  -2  16  -5   25.00    2.70
   2  16   5   24.50    4.30
   3  16   5    1.90    2.80
   3  16   5    3.40    2.90
  -3  16  -5    1.70    1.80
   4  16   5   14.80    3.90
  -4  16  -5   11.20    2.80
   4  16   5   13.10    3.70
   5  16   5   -0.10    3.10
   5  16   5    4.30    3.30
   6  16   5    3.00    3.30
   6  16   5    5.00    4.00
   8  17  -5   -0.30    2.60
  -8  17   5   -4.70    3.20
   8  17  -5    0.80    3.40
   7  17  -5    9.00    3.30
   7  17  -5    8.10    2.90
  -7  17   5   15.10    4.20
  -6  17   5    6.20    3.40
   6  17  -5    9.30    2.60
   6  17  -5    5.10    2.60
  -5  17   5    5.80    3.10
   5  17  -5    8.50    2.20
   5  17  -5    3.10    2.20
  -5  17   5   12.80    3.60
   4 -17  -5    4.10    3.30
   4  17  -5   -1.50    1.20
  -4  17   5   -2.70    2.20
  -4  17   5    2.90    2.70
   4  17  -5   -0.20    1.50
   3  17  -5    5.30    1.50
  -3  17   5    2.00    2.60
  -3  17   5    1.30    2.40
  -2  17   5    4.40    2.50
  -2  17   5    1.90    2.50
  -2  17   5    4.40    2.90
   2  17  -5    5.80    0.90
  -1  17   5    9.00    3.00
  -1  17   5   15.20    3.10
  -1  17   5    8.60    2.90
   0  17   5   -2.20    2.20
   0  17   5    3.50    2.60
   0  17   5   -1.40    2.20
   1  17   5    0.70    2.40
   1  17   5    1.00    2.50
  -2  17  -5    1.70    1.40
   2  17   5    0.40    2.70
   2  17   5    3.40    2.70
   3  17   5   28.60    4.80
  -3  17  -5   22.30    3.00
   3  17   5   23.60    4.20
   4  17   5    3.20    3.20
  -4  17  -5    1.90    2.30
   4  17   5    0.80    3.30
   5  17   5    6.20    3.80
   5  17   5    6.00    3.70
   6  17   5    6.60    4.50
   6  17   5   -3.20    3.50
  -7  18   5    3.60    3.50
   7  18  -5    7.30    2.80
   7  18  -5    9.20    3.20
   6  18  -5    2.90    2.40
   6  18  -5    3.40    2.20
  -6  18   5    1.80    3.20
  -6  18   5    7.50    3.40
   5  18  -5   15.10    2.50
  -5  18   5   18.30    4.20
  -5  18   5   13.10    3.60
   5  18  -5    8.60    2.60
  -4  18   5   10.80    3.40
  -4  18   5   10.30    3.30
   4  18  -5    9.90    1.70
   4  18  -5    5.90    2.00
   3  18  -5    5.80    1.40
  -3  18   5   -2.70    2.40
  -3  18   5    0.00    2.60
  -2  18   5    0.30    2.40
  -2  18   5   -3.10    2.30
  -1  18   5    1.20    2.50
  -1  18   5   -1.30    2.40
   0  18   5   -2.70    2.10
   0  18   5    1.80    2.50
   1  18   5   11.90    3.50
   1  18   5   13.80    3.60
   2  18   5   -2.30    2.40
   2  18   5   -0.80    2.70
  -2  18  -5    1.60    1.20
   3  18   5    7.80    3.30
  -3  18  -5    0.20    1.70
   3  18   5    1.80    3.00
   4  18   5    2.90    3.40
   4  18   5    1.50    3.00
  -4  18  -5    4.20    3.00
   5  18   5   -1.00    3.00
   5  18   5   -2.30    3.00
   6  19  -5    1.40    2.20
  -6  19   5    5.20    3.40
   6  19  -5    5.40    2.80
  -6  19   5   -0.20    3.30
  -5  19   5   -3.80    2.60
   5  19  -5    1.20    1.60
  -5  19   5    1.20    2.90
   5  19  -5    3.30    2.20
  -4  19   5    3.60    2.90
  -4  19   5    1.10    3.00
   4  19  -5    1.50    1.60
  -3  19   5   -1.60    2.60
   3  19  -5    4.50    1.30
  -3  19   5    0.80    2.70
  -2  19   5   -0.40    2.60
  -2  19   5   -3.80    2.20
  -1  19   5    2.50    2.60
  -1  19   5    4.20    2.70
   0  19   5    6.20    3.00
   0  19   5   10.60    3.10
   1  19   5    0.40    2.90
   1  19   5    0.90    2.70
   2  19   5    0.90    2.90
   2  19   5   -4.40    2.20
  -3  19  -5   -1.40    1.50
   3  19   5    0.50    2.70
   3  19   5   -1.10    2.70
   4  19   5   -1.00    2.90
   4  19   5   -2.40    2.90
   6  20  -5    1.70    2.10
   6  20  -5    2.80    2.80
  -6  20   5    2.60    3.60
  -6  20   5    3.00    3.20
  -5  20   5   -3.60    2.50
   5  20  -5   -0.70    2.00
  -5  20   5   -0.50    3.00
  -4  20   5   -1.30    2.80
  -4  20   5   -3.30    2.50
   4  20  -5    0.70    1.60
   3  20  -5   -0.10    0.70
  -3  20   5   -2.30    2.50
  -3  20   5   -2.20    2.30
   3  20  -5    0.30    0.90
  -2  20   5   -1.50    2.60
  -2  20   5    2.80    2.60
  -1  20   5   -0.50    2.30
  -1  20   5    1.10    2.70
   0  20   5    7.70    3.00
   0  20   5    6.80    3.20
   1  20   5    6.00    3.10
   1  20   5    3.20    3.00
   2  20   5    8.00    3.40
   2  20   5   -0.40    2.80
  -3  20  -5    1.40    1.40
   3  20   5    2.90    3.30
   3  20   5    1.10    2.90
   4  20   5   -2.00    3.10
   4  20   5   -3.10    2.80
  -5  21   5    3.20    3.30
   5  21  -5    0.70    2.00
  -5  21   5    0.80    2.90
  -4  21   5    1.80    2.90
   4  21  -5    5.30    1.70
  -4  21   5   -1.80    2.90
  -3  21   5    2.30    2.90
  -3  21   5    3.20    3.00
  -2  21   5    1.90    2.60
  -2  21   5    7.10    3.20
  -1  21   5   30.40    5.00
  -1  21   5   31.90    4.70
   0  21   5    1.80    2.80
   0  21   5    1.60    2.90
   1  21   5    2.80    3.10
   1  21   5    2.20    2.90
   2  21   5   -6.40    2.60
   2  21   5    3.20    3.00
  -3  21  -5    1.50    1.30
   3  21   5   -0.90    3.00
   3  21   5   -1.20    2.90
  -3  22   5   -0.70    2.80
  -3  22   5   -1.80    2.90
  -2  22   5   -1.10    2.80
  -2  22   5    2.10    3.10
  -1  22   5    9.40    3.60
  -1  22   5    3.90    3.10
   0  22   5    0.70    2.80
   0  22   5   -1.80    2.90
   1  22   5    1.10    3.00
   1  22   5    0.40    2.70
  11   0  -6   -2.10    3.20
  10   0  -6   11.10    3.90
  10   0  -6    7.70    3.60
   9   0  -6   -2.50    2.50
   9   0  -6    0.10    2.50
   8   0  -6    0.20    2.60
   8   0  -6    2.20    2.50
  -7   0   6   -2.20    1.90
   7   0  -6   -0.30    2.20
   7   0  -6   -0.60    2.00
   6   0  -6   -0.90    1.90
   6   0  -6    2.90    2.40
  -6   0   6   -0.80    1.70
   5   0  -6   -0.30    1.60
  -5   0   6    0.90    2.10
   5   0  -6    1.30    1.80
  -5   0   6   -0.40    1.80
  -5   0   6    0.00    1.60
   4   0  -6  859.91   50.99
  -4   0   6  897.31   51.09
   4   0  -6  956.00   51.19
  -4   0   6  931.91   50.99
  -4   0   6  922.11   50.99
   3   0  -6    1.00    1.50
  -3   0   6    1.50    1.40
   3   0  -6   -0.50    1.40
  -3   0   6    0.40    1.50
  -3   0   6    2.00    1.70
   2   0  -6  324.07   19.50
   2   0  -6  338.67   19.60
  -2   0   6  357.66   19.70
  -2   0   6  323.67   19.50
  -2   0   6  345.07   19.50
  -2   0   6  323.07   19.50
   2   0  -6  340.87   19.60
   1   0  -6    0.90    1.40
  -1   0   6    1.70    1.50
   1   0  -6   -1.00    1.30
  -1   0   6    1.80    1.30
   1   0  -6   -0.50    1.30
  -1   0   6   -2.20    1.30
   1   0  -6    0.20    1.50
  -1   0   6    0.50    1.30
   0   0   6  126.09    8.20
   0   0   6  121.59    8.20
   0   0   6  116.29    8.00
   0   0  -6  124.29    8.10
   0   0   6  126.89    8.10
   0   0  -6  119.69    8.10
   0   0  -6  126.79    8.20
   1   0   6    1.00    1.80
  -1   0  -6   -1.00    1.60
   1   0   6    0.00    1.40
  -1   0  -6    0.40    1.50
   1   0   6   -0.30    1.40
  -1   0  -6    1.20    1.60
   1   0   6    0.30    1.70
   2   0   6  180.18   11.50
  -2   0  -6  178.18   11.60
  -2   0  -6  180.48   11.60
   2   0   6  186.28   11.50
   2   0   6  181.58   11.60
   3   0   6    0.60    1.70
  -3   0  -6   -1.60    1.50
   3   0   6   -3.50    1.40
   3   0   6   -0.70    1.70
  -3   0  -6    1.90    2.00
   4   0   6    4.10    2.20
  -4   0  -6    4.30    2.40
  -4   0  -6    8.20    2.80
   4   0   6    6.00    2.50
   4   0   6    6.30    2.40
   5   0   6   -0.40    2.30
   5   0   6    4.80    2.50
  -5   0  -6    2.00    2.50
   6   0   6   15.10    3.50
  -6   0  -6   12.80    3.70
   6   0   6   11.80    3.90
   7   0   6    1.40    3.00
   8   0   6    5.70    3.40
   9   0   6    2.70    3.50
  11  -1  -6    3.60    3.30
  11   1  -6    0.90    3.40
  11   1  -6    0.90    3.20
  10  -1  -6   23.10    4.80
  10  -1  -6   17.60    4.30
  10   1  -6   16.70    4.30
  10   1  -6   19.40    4.40
   9  -1  -6   14.90    3.80
   9  -1  -6   23.30    4.50
   9   1  -6   15.00    4.00
   9   1  -6   18.70    4.20
   8  -1  -6   -0.10    2.50
   8  -1  -6    4.30    2.80
   8   1  -6    4.00    2.70
   8   1  -6    0.80    2.40
  -8   1   6    4.40    2.60
  -7  -1   6   27.00    4.10
   7  -1  -6   32.00    4.60
   7  -1  -6   26.10    4.20
  -7   1   6   28.90    4.10
   7   1  -6   29.80    4.40
   7   1  -6   30.80    4.60
   6  -1  -6   52.49    5.50
  -6  -1   6   42.70    5.00
   6  -1  -6   48.40    5.20
   6   1  -6   47.50    5.30
  -6   1   6   58.29    5.70
   6   1  -6   52.39    5.50
   5  -1  -6  113.39    8.50
  -5  -1   6  121.59    8.70
  -5  -1   6  136.09    8.60
   5  -1  -6  110.09    8.50
  -5  -1   6  133.99    8.60
   5   1  -6  116.69    8.40
   5   1  -6  129.59    8.70
  -5   1   6  125.59    8.50
  -5   1   6  121.59    8.80
  -5   1   6  123.29    8.50
  -4  -1   6   60.29    5.10
   4  -1  -6   69.39    5.50
   4  -1  -6   69.39    5.50
  -4  -1   6   68.19    5.40
  -4  -1   6   68.59    5.30
   4   1  -6   70.09    5.40
  -4   1   6   73.19    5.60
   4   1  -6   66.09    5.30
  -4   1   6   64.89    5.30
  -4   1   6   69.49    5.40
  -3  -1   6  174.08   11.40
   3  -1  -6  171.08   11.40
  -3  -1   6  183.98   11.40
  -3  -1   6  189.78   11.40
   3  -1  -6  180.88   11.50
  -3   1   6  180.78   11.40
  -3   1   6  188.58   11.60
   3   1  -6  198.58   11.50
   3   1  -6  182.68   11.40
  -3   1   6  191.58   11.50
  -2  -1   6  241.98   14.70
   2  -1  -6  241.38   14.80
  -2  -1   6  257.57   14.70
   2  -1  -6  258.97   14.90
   2  -1  -6  250.07   14.90
  -2  -1   6  259.27   14.90
  -2  -1   6  232.88   14.60
  -2   1   6  249.97   14.80
   2   1  -6  236.38   14.70
   2   1  -6  235.78   14.70
  -2   1   6  242.88   14.80
  -2   1   6  260.07   15.00
   2   1  -6  260.97   14.80
  -2   1   6  241.88   14.80
   1  -1  -6   37.40    3.60
  -1  -1   6   41.30    3.40
  -1  -1   6   31.20    3.50
  -1  -1   6   28.80    3.40
   1  -1  -6   35.50    3.70
   1  -1  -6   41.40    4.00
   1  -1  -6   32.80    3.70
  -1  -1   6   40.40    3.50
   1   1  -6   35.70    3.70
  -1   1   6   45.70    3.80
   1   1  -6   36.20    3.70
  -1   1   6   33.80    3.60
   1   1  -6   38.80    3.80
  -1   1   6   38.40    3.50
  -1   1   6   40.40    3.70
   0  -1  -6  712.13   39.50
   0  -1  -6  714.13   39.60
   0  -1   6  698.43   39.40
   0  -1   6  689.03   39.40
   0  -1   6  712.33   39.30
   0  -1  -6  668.23   39.50
   0  -1   6  699.73   39.40
   0   1   6  678.13   39.40
   0   1   6  731.93   39.50
   0   1  -6  730.43   39.50
   0   1   6  663.93   39.40
   0   1  -6  702.43   39.40
   0   1  -6  735.03   39.50
   0   1   6  713.93   39.50
   1  -1   6  132.79    8.70
   1  -1   6  131.39    8.60
   1  -1   6  149.79    8.80
  -1  -1  -6  126.09    8.70
   1  -1   6  140.69    8.80
  -1  -1  -6  128.49    8.80
  -1  -1  -6  134.19    8.90
   1   1   6  116.39    8.70
  -1   1  -6  142.09    8.90
   1   1   6  130.99    8.80
   1   1   6  127.59    8.70
   1   1   6  135.19    8.80
  -1   1  -6  132.59    8.70
  -1   1  -6  137.59    8.80
   2  -1   6   24.90    3.30
  -2  -1  -6   28.00    3.60
  -2  -1  -6   30.80    3.80
   2  -1   6   31.00    3.60
   2  -1   6   29.00    3.50
   2   1   6   26.00    3.60
   2   1   6   23.00    3.30
  -2   1  -6   26.00    3.50
  -2   1  -6   27.40    3.60
   2   1   6   29.00    3.60
   3  -1   6    3.50    2.20
  -3  -1  -6    1.50    2.00
   3  -1   6    2.40    1.80
   3  -1   6    5.10    2.00
  -3  -1  -6    7.70    2.40
  -3   1  -6    4.40    2.00
   3   1   6    1.50    1.90
  -3   1  -6    3.60    2.20
   3   1   6    4.00    2.00
   3   1   6   -0.30    1.90
  -4  -1  -6    5.60    2.40
   4  -1   6    4.90    2.20
   4  -1   6    6.80    2.50
  -4  -1  -6    7.50    2.80
   4  -1   6    9.50    2.80
   4   1   6    1.70    2.20
  -4   1  -6    8.90    2.70
  -4   1  -6    3.10    2.40
   4   1   6    4.70    2.40
   4   1   6    2.40    1.90
   5  -1   6   15.50    3.50
  -5  -1  -6   15.90    3.60
   5  -1   6   21.20    3.40
   5   1   6   25.30    4.20
   5   1   6   20.10    3.60
  -5   1  -6   16.10    3.90
   6  -1   6   -0.80    3.00
   6  -1   6   -0.40    2.40
  -6  -1  -6   -0.50    3.00
   6   1   6    5.60    2.90
   6   1   6   -0.90    2.70
  -6   1  -6    0.20    3.10
   7  -1   6    7.80    3.40
   7   1   6    3.40    3.60
   8  -1   6    9.60    3.70
   8   1   6   -0.10    3.00
   9  -1   6    1.00    3.60
   9   1   6    0.60    3.80
  11  -2  -6   -0.10    3.50
  11   2  -6   -1.90    2.80
  11   2  -6    5.50    3.80
  10  -2  -6    3.70    3.30
  10  -2  -6    5.70    3.40
  10   2  -6   11.70    4.10
  10   2  -6   11.60    4.10
   9  -2  -6    6.20    3.20
   9  -2  -6    4.20    3.00
   9   2  -6    5.30    3.30
   9   2  -6    6.20    3.30
   8  -2  -6    0.50    2.70
   8  -2  -6   -0.50    2.60
   8   2  -6    4.20    3.10
   8   2  -6    2.20    3.10
  -8   2   6    1.70    2.60
   7  -2  -6    0.10    2.20
   7  -2  -6   -0.90    2.40
  -7   2   6   -0.10    2.00
   7   2  -6    2.30    2.40
   7   2  -6   -1.70    1.90
   6  -2  -6   12.50    3.00
   6  -2  -6   17.80    3.40
  -6  -2   6   18.70    3.10
   6   2  -6   14.60    3.00
  -6   2   6   18.40    3.30
   6   2  -6    9.10    2.60
  -5  -2   6    7.30    2.30
  -5  -2   6    5.50    2.10
   5  -2  -6   10.30    2.60
  -5  -2   6   10.40    2.50
   5  -2  -6   11.60    2.70
[truncated: 288,448 more chars]
