# Supplementary material for: Synthesis, crystal structures and Hirshfeld surface analysis of 1,4-dibenzyl-6-methyl-1,4-di­hydro­quinoxaline-2,3-dione
Source: Acta Crystallogr E Crystallogr Commun. 2020 Jul 24;76(Pt 8):1361–4. doi: 10.1107/S2056989020009895 (PMC7405587; doi:10.1107/S2056989020009895)
Supplement: Supplementary file 2 [file e-76-01361-Isup3.hkl]

data_I                                                                          
_shelx_title ' D:\Structures\Prim_Damien\AYZ2\ayz2_a.res in P2(1)/n'            
_shelx_refln_list_code          4                                               
_shelx_F_calc_maximum      140.63                                               
_exptl_crystal_F_000       752.00                                               
_reflns_d_resolution_high  0.7700                                               
                                                                                
loop_                                                                           
 _space_group_symop_operation_xyz                                               
 'x, y, z'                                                                      
 '-x+1/2, y+1/2, -z+1/2'                                                        
 '-x, -y, -z'                                                                   
 'x-1/2, -y-1/2, z-1/2'                                                         
                                                                                
_cell_length_a     9.0844                                                       
_cell_length_b    18.7227                                                       
_cell_length_c    11.2708                                                       
_cell_angle_alpha  90.000                                                       
_cell_angle_beta  104.848                                                       
_cell_angle_gamma  90.000                                                       
                                                                                
_shelx_F_squared_multiplier     1.000                                           
                                                                                
loop_                                                                           
 _refln_index_h                                                                 
 _refln_index_k                                                                 
 _refln_index_l                                                                 
 _refln_F_squared_calc                                                          
 _refln_F_squared_meas                                                          
 _refln_F_squared_sigma                                                         
 _refln_observed_status                                                         
   2   0   0       1162.58       1115.38        30.83 o                         
   4   0   0          2.84          9.30         1.88 o                         
   6   0   0        123.73        107.96         9.07 o                         
   8   0   0          3.66          6.67         3.86 o                         
  10   0   0         16.65         23.29         9.59 o                         
   1   1   0      10241.11      10213.10       210.33 o                         
   2   1   0       1331.44       1403.23        27.28 o                         
   3   1   0        174.32        137.73         3.47 o                         
   4   1   0          4.52          2.48         1.16 o                         
   5   1   0         15.35         20.74         1.73 o                         
   6   1   0         17.76         17.11         1.87 o                         
   7   1   0        178.00        169.92         5.64 o                         
   8   1   0         13.07         10.98         2.65 o                         
   9   1   0        149.24        170.11         7.19 o                         
  10   1   0         67.18         59.15         7.05 o                         
  11   1   0         21.45         24.43         6.78 o                         
   0   2   0         13.86          0.00         1.37 o                         
   1   2   0        793.28        677.28        15.80 o                         
   2   2   0       3986.05       3543.18        77.89 o                         
   3   2   0        274.89        210.71         4.83 o                         
   4   2   0          1.30          1.69         1.14 o                         
   5   2   0         34.43         37.72         2.20 o                         
   6   2   0        102.51        128.16         4.16 o                         
   7   2   0         65.39         61.20         4.78 o                         
   8   2   0         69.68         65.62         4.24 o                         
   9   2   0        198.59        207.22        13.16 o                         
  10   2   0         73.55         68.74         7.13 o                         
  11   2   0         26.25         32.48         8.91 o                         
   1   3   0       5454.43       5165.71       117.86 o                         
   2   3   0       4934.47       4737.34       112.47 o                         
   3   3   0        186.35        160.04         4.95 o                         
   4   3   0        601.13        576.72        12.00 o                         
   5   3   0          1.28          0.68         1.22 o                         
   6   3   0        332.93        324.40         8.17 o                         
   7   3   0         63.24         75.21         4.06 o                         
   8   3   0         42.69         58.61         4.50 o                         
   9   3   0        149.24        137.83         9.00 o                         
  10   3   0         59.26         61.64         6.68 o                         
  11   3   0         10.44         25.68         6.85 o                         
   0   4   0      13149.40      11163.60       350.07 o                         
   1   4   0      15872.82      15773.73       349.68 o                         
   2   4   0        322.50        314.65        13.13 o                         
   3   4   0         48.31         38.70         2.06 o                         
   4   4   0         64.75         69.68         3.82 o                         
   5   4   0        142.53        119.50         3.61 o                         
   6   4   0         43.53         41.66         2.43 o                         
   7   4   0          3.31          2.41         1.86 o                         
   8   4   0         72.52         70.20         6.29 o                         
   9   4   0         19.87         28.90         5.05 o                         
  10   4   0          4.77          9.23         4.35 o                         
  11   4   0          0.08          0.12         5.48 o                         
   1   5   0        909.06        690.14        21.79 o                         
   2   5   0        634.85        649.71        26.06 o                         
   3   5   0       1254.01       1218.95        24.00 o                         
   4   5   0        606.31        553.75        12.38 o                         
   5   5   0         28.36         33.34         2.17 o                         
   6   5   0         11.92          8.98         1.81 o                         
   7   5   0        190.76        176.68         7.00 o                         
   8   5   0         71.57         84.07         6.69 o                         
   9   5   0         16.58         20.36         6.23 o                         
  10   5   0          0.71         -0.59         3.60 o                         
  11   5   0         12.17          8.25         6.04 o                         
   0   6   0       1214.66        936.90        33.59 o                         
   1   6   0       4325.87       3991.25        87.69 o                         
   2   6   0       1766.23       1781.67        46.19 o                         
   3   6   0        409.52        473.05        16.01 o                         
   4   6   0         91.27         94.67         3.97 o                         
   5   6   0        308.89        300.34         7.52 o                         
   6   6   0          4.30          0.93         1.68 o                         
   7   6   0         35.31         41.16         3.21 o                         
   8   6   0        159.92        169.49         7.16 o                         
   9   6   0         25.25         24.35         4.74 o                         
  10   6   0          1.96          0.83         4.93 o                         
  11   6   0          8.70          0.42         5.57 o                         
   1   7   0        182.23        215.25         4.78 o                         
   2   7   0        158.63        186.39         6.46 o                         
   3   7   0       1281.12       1263.29        38.30 o                         
   4   7   0        349.25        378.27         9.55 o                         
   5   7   0          1.59          1.53         1.23 o                         
   6   7   0          0.72          1.13         1.57 o                         
   7   7   0          0.35         -1.42         1.42 o                         
   8   7   0         61.59         78.22         5.04 o                         
   9   7   0          0.09          5.33         3.89 o                         
  10   7   0          0.10          3.67         4.15 o                         
   0   8   0        109.00        112.40         5.01 o                         
   1   8   0         12.12         27.13         1.25 o                         
   2   8   0        325.86        401.85        11.77 o                         
   3   8   0          9.08         12.95         1.55 o                         
   4   8   0          7.67         18.31         1.49 o                         
   5   8   0         60.27         58.49         2.63 o                         
   6   8   0          0.06         -1.58         1.58 o                         
   7   8   0          3.41          0.76         2.04 o                         
   8   8   0         39.20         44.82         8.00 o                         
   9   8   0         72.41         61.45        11.76 o                         
  10   8   0          8.17          6.70         5.31 o                         
   1   9   0        563.01        519.02        11.03 o                         
   2   9   0       1487.89       1543.01        37.95 o                         
   3   9   0          0.54          0.51         0.91 o                         
   4   9   0         82.51         90.89         4.52 o                         
   5   9   0         18.84         20.10         1.90 o                         
   6   9   0          0.28         -1.55         1.55 o                         
   7   9   0         41.46         29.80         4.51 o                         
   8   9   0        110.77        117.58         7.16 o                         
   9   9   0          3.95         12.75         4.10 o                         
  10   9   0          5.60         13.81         5.81 o                         
   0  10   0          0.27          7.10         1.08 o                         
   1  10   0         22.93         24.66         1.11 o                         
   2  10   0        611.57        637.70        15.89 o                         
   3  10   0         51.87         48.91         1.96 o                         
   4  10   0        830.58        802.88        22.88 o                         
   5  10   0        122.53        114.79         5.82 o                         
   6  10   0          2.97          2.33         1.89 o                         
   7  10   0         42.50         35.84         3.93 o                         
   8  10   0          0.40          3.57         3.50 o                         
   9  10   0          2.66          5.90         3.89 o                         
  10  10   0          0.36         -1.09         5.25 o                         
   1  11   0         25.34         25.50         1.32 o                         
   2  11   0        220.68        240.03         5.19 o                         
   3  11   0         46.64         53.13         2.80 o                         
   4  11   0        250.40        259.99         8.03 o                         
   5  11   0         39.60         45.32         2.73 o                         
   6  11   0         17.60         20.47         2.41 o                         
   7  11   0         22.49         24.45         3.11 o                         
   8  11   0          0.12         -0.79         3.11 o                         
   9  11   0          1.43         -0.32         5.25 o                         
  10  11   0          0.74          1.54         6.85 o                         
   0  12   0         40.96         48.14         2.31 o                         
   1  12   0         86.67         86.27         2.77 o                         
   2  12   0        146.75        134.58         3.95 o                         
   3  12   0         42.47         50.75         2.17 o                         
   4  12   0         38.92         44.46         2.26 o                         
   5  12   0        173.46        172.13         5.47 o                         
   6  12   0        149.77        132.09         9.16 o                         
   7  12   0          1.06          3.33         3.01 o                         
   8  12   0          1.19          2.28         6.51 o                         
   9  12   0          0.40          2.40         7.31 o                         
   1  13   0         12.41         17.26         1.13 o                         
   2  13   0          0.15          0.80         0.91 o                         
   3  13   0          1.33         -0.20         0.84 o                         
   4  13   0         41.71         43.03         2.42 o                         
   5  13   0          2.86          2.69         1.62 o                         
   6  13   0        156.60        128.13         5.50 o                         
   7  13   0          8.13          8.02         3.20 o                         
   8  13   0          0.94         -1.13         4.67 o                         
   9  13   0          7.21          9.35         5.43 o                         
   0  14   0        180.93        139.08         4.77 o                         
   1  14   0          3.98          3.22         0.90 o                         
   2  14   0          2.30          2.15         1.02 o                         
   3  14   0         11.24          8.52         0.98 o                         
   4  14   0         10.99          8.69         1.48 o                         
   5  14   0         25.34         27.41         2.28 o                         
   6  14   0         32.22         33.88         4.42 o                         
   7  14   0          0.65          0.44         6.17 o                         
   8  14   0         31.01         21.01         7.31 o                         
   9  14   0          9.62         15.11         5.81 o                         
   1  15   0        184.96        193.55         4.49 o                         
   2  15   0         47.91         53.24         2.13 o                         
   3  15   0         13.39          9.68         1.42 o                         
   4  15   0         53.28         41.72         3.31 o                         
   5  15   0         47.77         39.31         2.60 o                         
   6  15   0         26.07         25.82         7.38 o                         
   7  15   0         10.01         -1.34         4.06 o                         
   8  15   0          5.37         13.49         9.82 o                         
   0  16   0         42.11         42.40         2.48 o                         
   1  16   0        132.68        135.09         3.58 o                         
   2  16   0          0.25         -0.60         1.06 o                         
   3  16   0         22.81         21.82         2.48 o                         
   4  16   0         25.07         22.92         2.17 o                         
   5  16   0         18.83         13.09         5.40 o                         
   6  16   0          3.77          2.79         4.11 o                         
   7  16   0          0.07         -0.69         5.14 o                         
   8  16   0          4.66          2.48         5.04 o                         
   1  17   0        151.45        153.94         3.92 o                         
   2  17   0         22.95         23.11         1.61 o                         
   3  17   0         12.36          9.21         1.48 o                         
   4  17   0          6.85          2.97         2.54 o                         
   5  17   0          0.60         -1.15         2.58 o                         
   6  17   0         20.59         20.06         5.25 o                         
   7  17   0          5.24          4.42         4.58 o                         
   8  17   0          0.01          1.27         9.02 o                         
   0  18   0        253.09        242.70         7.73 o                         
   1  18   0         39.84         47.49         1.97 o                         
   2  18   0         37.43         37.94         2.67 o                         
   3  18   0          8.88          3.15         1.67 o                         
   4  18   0          4.19          6.16         2.08 o                         
   5  18   0         11.58         10.17         4.03 o                         
   6  18   0         14.81         12.92         4.55 o                         
   7  18   0          3.02          0.83         4.35 o                         
   1  19   0        137.11        140.79         3.94 o                         
   2  19   0          0.24          4.08         1.48 o                         
   3  19   0          4.63          5.80         1.72 o                         
   4  19   0          1.18         -1.09         2.19 o                         
   5  19   0          4.64          2.94         3.11 o                         
   6  19   0          0.27          0.16         3.95 o                         
   7  19   0          2.71          4.33         4.67 o                         
   0  20   0          0.66         -1.01         1.71 o                         
   1  20   0          1.86          3.89         1.41 o                         
   2  20   0          3.23          2.01         1.63 o                         
   3  20   0         38.55         44.33         2.73 o                         
   4  20   0          4.04          2.51         2.14 o                         
   5  20   0          4.24          1.71         3.85 o                         
   6  20   0          1.76          6.92         7.42 o                         
   1  21   0          0.43         -0.02         1.29 o                         
   2  21   0         16.69         14.48         1.85 o                         
   3  21   0         46.65         45.25         2.94 o                         
   4  21   0          1.00          2.78         2.36 o                         
   5  21   0          0.06         -1.15         2.51 o                         
   0  22   0          9.27         13.06         2.91 o                         
   1  22   0          2.52          1.25         2.34 o                         
   2  22   0         29.72         34.92         3.15 o                         
   3  22   0         11.70         12.29         3.18 o                         
   4  22   0          0.63          4.18         2.67 o                         
   1  23   0          0.09          0.32         1.84 o                         
   2  23   0          0.86          2.93         2.37 o                         
   3  23   0          0.05         -1.82         2.69 o                         
   0  24   0          0.95         -0.57         2.58 o                         
   1  24   0          2.48         -0.27         2.23 o                         
 -11   0   1        265.61        289.51        25.12 o                         
  -9   0   1        147.72        164.22         9.67 o                         
  -7   0   1          6.94         11.02         3.13 o                         
  -5   0   1        121.47        104.03         8.17 o                         
  -3   0   1       2189.70       1930.19        53.09 o                         
  -1   0   1       1960.90       2407.84        65.52 o                         
   1   0   1       7510.49       7419.85       202.92 o                         
   3   0   1        344.55        341.47        10.39 o                         
   5   0   1        317.30        287.73         9.64 o                         
   7   0   1        173.55        177.52        12.41 o                         
   9   0   1         22.21         26.25         6.21 o                         
  11   0   1          8.98         12.10         8.22 o                         
 -11   1   1         79.32         73.98        12.79 o                         
 -10   1   1          4.36         16.67         4.87 o                         
  -9   1   1         43.66         37.78         3.95 o                         
  -8   1   1         14.10         15.40         2.64 o                         
  -7   1   1        235.31        208.89         6.26 o                         
  -6   1   1         80.42         92.00         3.53 o                         
  -5   1   1         45.78         44.63         2.25 o                         
  -4   1   1          7.60          9.30         1.34 o                         
  -3   1   1       1711.80       1616.26        31.57 o                         
  -2   1   1          9.24         11.39         0.99 o                         
  -1   1   1         24.81         21.37         1.54 o                         
   0   1   1       1638.64       1407.40        23.20 o                         
   1   1   1          5.64         19.51         0.99 o                         
   2   1   1       7663.76       6806.00       130.77 o                         
   3   1   1       2627.48       2509.38        48.64 o                         
   4   1   1         52.17         40.07         2.04 o                         
   5   1   1          6.95         10.10         1.54 o                         
   6   1   1         24.04         21.79         2.03 o                         
   7   1   1         28.04         30.47         2.96 o                         
   8   1   1          1.30         -2.21         2.21 o                         
   9   1   1        124.18        130.65         7.67 o                         
  10   1   1          0.47          1.54        11.42 o                         
  11   1   1          0.01          9.10         6.36 o                         
 -11   2   1          0.11          6.61         5.25 o                         
 -10   2   1        115.48         98.27        15.76 o                         
  -9   2   1         19.41         21.09         3.42 o                         
  -8   2   1         12.15          8.05         2.54 o                         
  -7   2   1         29.16         33.84         2.72 o                         
  -6   2   1          2.69          5.92         1.58 o                         
  -5   2   1        384.41        420.85         9.25 o                         
  -4   2   1         95.46        101.71         3.46 o                         
  -3   2   1        567.71        536.87        11.68 o                         
  -2   2   1      10197.24       9695.23       199.50 o                         
  -1   2   1       1702.56       1586.81        37.31 o                         
   0   2   1        597.43        544.69         8.29 o                         
   1   2   1       4662.91       4199.75        80.78 o                         
   2   2   1        360.12        306.76         6.92 o                         
   3   2   1        398.89        380.72         8.09 o                         
   4   2   1        246.34        242.57         5.72 o                         
   5   2   1          8.92         23.54         1.90 o                         
   6   2   1         83.95         90.04         4.30 o                         
   7   2   1         30.06         24.09         2.57 o                         
   8   2   1          4.70          4.17         2.40 o                         
   9   2   1        254.21        276.50        11.25 o                         
  10   2   1         27.86         24.89         6.86 o                         
  11   2   1          4.31         15.67        13.59 o                         
 -11   3   1         13.42         23.18         6.62 o                         
 -10   3   1         79.77         85.18         7.30 o                         
  -9   3   1         15.15         18.76         3.59 o                         
  -8   3   1         13.17         12.35         2.75 o                         
  -7   3   1          1.77          1.61         2.20 o                         
  -6   3   1         48.84         46.89         2.61 o                         
  -5   3   1         43.26         63.47         3.21 o                         
  -4   3   1        171.40        173.16         4.79 o                         
  -3   3   1        838.74        944.69        21.46 o                         
  -2   3   1      10765.54      10897.98       223.94 o                         
  -1   3   1       9029.74       9106.00       193.56 o                         
   0   3   1       1692.85       1578.81        30.43 o                         
   1   3   1       4823.84       4591.50        94.27 o                         
   2   3   1       2068.10       2003.27        38.84 o                         
   3   3   1        547.96        589.31        12.87 o                         
   4   3   1        305.59        277.13         6.36 o                         
   5   3   1        826.87        778.14        16.13 o                         
   6   3   1         57.75         75.05         3.30 o                         
   7   3   1        105.65        115.78         4.82 o                         
   8   3   1          7.49          6.79         2.73 o                         
   9   3   1         13.13         17.20         4.40 o                         
  10   3   1          0.91          2.42         5.16 o                         
  11   3   1          1.70          5.15         5.73 o                         
 -11   4   1          0.01          6.25         8.45 o                         
 -10   4   1         57.96         58.53         6.46 o                         
  -9   4   1          3.92          6.22         3.39 o                         
  -8   4   1         23.98         23.26         3.45 o                         
  -7   4   1          0.58          0.50         1.71 o                         
  -6   4   1          0.78          2.18         1.44 o                         
  -5   4   1          1.56          2.37         1.29 o                         
  -4   4   1        509.73        496.24        10.96 o                         
  -3   4   1         19.40         29.27         1.62 o                         
  -2   4   1       1945.21       1869.32        41.22 o                         
  -1   4   1       3350.29       3106.28        59.62 o                         
   0   4   1       6475.95       5874.44       120.88 o                         
   1   4   1        941.27        899.93        23.96 o                         
   2   4   1          0.00          3.21         0.88 o                         
   3   4   1         68.63         87.63         2.63 o                         
   4   4   1        465.26        515.58        11.68 o                         
   5   4   1        324.70        319.00         7.39 o                         
   6   4   1         55.18         63.42         3.23 o                         
   7   4   1        222.26        220.72         6.69 o                         
   8   4   1        153.97        186.34         7.50 o                         
   9   4   1         17.45         20.63         4.70 o                         
  10   4   1         29.75         28.90         5.58 o                         
  11   4   1         15.68          7.27         5.89 o                         
 -11   5   1          0.96          2.50         5.41 o                         
 -10   5   1         10.36         19.35         4.95 o                         
  -9   5   1         99.21        105.76         7.81 o                         
  -8   5   1         64.05         61.00         4.52 o                         
  -7   5   1        214.52        208.64         6.27 o                         
  -6   5   1          6.58          3.78         1.50 o                         
  -5   5   1        185.72        184.42         4.82 o                         
  -4   5   1        606.01        533.15        17.72 o                         
  -3   5   1        323.21        262.32         6.13 o                         
  -2   5   1         10.29          6.64         0.86 o                         
  -1   5   1        560.34        485.83         9.06 o                         
   0   5   1         32.20         53.64         1.70 o                         
   1   5   1       1190.31       1086.19        26.22 o                         
   2   5   1         97.71         87.61         2.39 o                         
   3   5   1         54.58         60.72         2.24 o                         
   4   5   1        321.03        344.09         7.66 o                         
   5   5   1         24.66         26.53         2.06 o                         
   6   5   1          3.82          4.83         1.77 o                         
   7   5   1         65.28         69.59         3.71 o                         
   8   5   1        463.51        490.16        30.82 o                         
   9   5   1         72.57         65.79         6.35 o                         
  10   5   1          4.98          1.51         4.50 o                         
 -11   6   1          3.80          8.71         5.18 o                         
 -10   6   1          2.20          3.27         4.04 o                         
  -9   6   1          0.30          0.72         3.74 o                         
  -8   6   1        197.39        202.80         7.75 o                         
  -7   6   1         74.65         76.00         4.11 o                         
  -6   6   1         19.08         16.13         1.95 o                         
  -5   6   1         56.57         93.73         3.41 o                         
  -4   6   1         48.87         62.37         3.68 o                         
  -3   6   1        690.51        762.93        15.31 o                         
  -2   6   1       2369.49       2349.51        55.84 o                         
  -1   6   1          1.65          2.32         0.61 o                         
   0   6   1       3568.61       3620.63        80.38 o                         
   1   6   1         62.36         80.08         2.69 o                         
   2   6   1        489.89        492.31        10.00 o                         
   3   6   1          1.69          6.76         1.22 o                         
   4   6   1          0.00          1.45         1.13 o                         
   5   6   1          0.25          0.58         1.31 o                         
   6   6   1        126.02        149.61         5.34 o                         
   7   6   1        249.80        261.01         9.99 o                         
   8   6   1         75.20         94.94         6.99 o                         
   9   6   1          2.16          4.71         6.59 o                         
  10   6   1          2.94          7.97         5.76 o                         
 -11   7   1          1.96         -1.83         4.27 o                         
 -10   7   1          1.69         -3.74         3.74 o                         
  -9   7   1         10.13         14.81         4.85 o                         
  -8   7   1          0.30          3.03         2.67 o                         
  -7   7   1          0.42          0.62         1.90 o                         
  -6   7   1          0.50          0.71         1.03 o                         
  -5   7   1         12.06         20.43         1.75 o                         
  -4   7   1         35.49         36.05         2.00 o                         
  -3   7   1        260.21        263.66         7.59 o                         
  -2   7   1         52.95         25.48         1.24 o                         
  -1   7   1       3218.19       3097.53        86.79 o                         
   0   7   1          5.12          2.78         0.40 o                         
   1   7   1        283.47        310.79         6.88 o                         
   2   7   1       4043.59       4022.06        85.39 o                         
   3   7   1        308.39        314.28         9.11 o                         
   4   7   1        127.02        141.89         3.89 o                         
   5   7   1         34.87         34.35         2.20 o                         
   6   7   1          9.02          6.92         1.81 o                         
   7   7   1         17.49         21.96         3.00 o                         
   8   7   1          4.47          9.67         3.86 o                         
   9   7   1          2.89          3.76         4.28 o                         
  10   7   1          1.13          7.19         4.24 o                         
 -10   8   1          1.50          2.06         4.03 o                         
  -9   8   1          6.43          7.80         4.80 o                         
  -8   8   1          5.74          9.14         2.58 o                         
  -7   8   1          0.20          0.03         1.55 o                         
  -6   8   1          0.00         -1.09         1.62 o                         
  -5   8   1        141.55        153.08         4.28 o                         
  -4   8   1        353.11        353.28         7.76 o                         
  -3   8   1        718.83        714.85        15.75 o                         
  -2   8   1         66.61         75.55         2.40 o                         
  -1   8   1        272.68        257.49         5.37 o                         
   0   8   1       2101.16       2076.80        44.49 o                         
   1   8   1        959.37        981.94        19.18 o                         
   2   8   1         73.86         99.44         4.67 o                         
   3   8   1          0.01          1.52         1.00 o                         
   4   8   1        145.26        167.35         4.36 o                         
   5   8   1         46.52         37.06         2.31 o                         
   6   8   1        299.68        299.09         8.47 o                         
   7   8   1         10.66         12.48         2.44 o                         
   8   8   1          2.53          3.82         3.50 o                         
   9   8   1          3.93          8.23         3.96 o                         
  10   8   1          7.25          9.51         6.10 o                         
 -10   9   1          5.54          5.96         4.46 o                         
  -9   9   1          3.11          8.51         3.71 o                         
  -8   9   1         50.61         51.65         5.53 o                         
  -7   9   1          1.77          1.61         2.06 o                         
  -6   9   1          3.27          3.39         1.79 o                         
  -5   9   1         19.29         21.97         1.84 o                         
  -4   9   1         14.29         10.44         1.32 o                         
  -3   9   1        537.60        485.06         9.99 o                         
  -2   9   1        535.09        554.76        13.77 o                         
  -1   9   1         63.76         48.16         1.75 o                         
   0   9   1         33.10         31.59         1.33 o                         
   1   9   1        467.00        384.91         8.45 o                         
   2   9   1         36.26         42.32         1.59 o                         
   3   9   1        133.35        160.65         4.01 o                         
   4   9   1          0.09          0.32         1.17 o                         
   5   9   1        159.22        167.78         5.38 o                         
   6   9   1         17.49         22.31         2.46 o                         
   7   9   1         13.17         12.65         2.46 o                         
   8   9   1          1.02          1.36         3.66 o                         
   9   9   1         15.16         20.16         4.67 o                         
  10   9   1          1.14         -2.79        19.64 o                         
 -10  10   1         21.84         24.86         6.54 o                         
  -9  10   1          9.16          9.66         4.21 o                         
  -8  10   1          7.45          5.51         3.12 o                         
  -7  10   1        208.23        197.40         6.73 o                         
  -6  10   1          4.04          1.18         1.75 o                         
  -5  10   1         57.72         61.94         2.89 o                         
  -4  10   1        209.43        215.42         5.20 o                         
  -3  10   1        322.76        372.82         7.91 o                         
  -2  10   1         54.78         51.25         1.70 o                         
  -1  10   1        661.97        607.83        14.00 o                         
   0  10   1       1051.44       1098.27        21.38 o                         
   1  10   1       2307.44       2171.00        48.60 o                         
   2  10   1          0.01          1.42         0.84 o                         
   3  10   1        231.35        230.77         6.33 o                         
   4  10   1        134.38        143.62         3.97 o                         
   5  10   1          0.01          0.05         1.53 o                         
   6  10   1         12.58         14.37         2.27 o                         
   7  10   1          1.57          1.62         2.38 o                         
   8  10   1          0.26         -3.04         3.04 o                         
   9  10   1          4.47          0.16         7.99 o                         
  10  10   1          9.18          0.97         5.72 o                         
 -10  11   1          3.68          8.23         7.08 o                         
  -9  11   1          5.81          9.37         5.65 o                         
  -8  11   1          2.02          1.14         3.26 o                         
  -7  11   1         19.43         21.39         2.79 o                         
  -6  11   1          2.74          2.93         1.91 o                         
  -5  11   1          1.10          1.91         1.54 o                         
  -4  11   1         74.77         86.52         3.10 o                         
  -3  11   1         54.60         62.19         2.61 o                         
  -2  11   1        163.51        157.25         3.66 o                         
  -1  11   1        240.85        216.77         5.51 o                         
   0  11   1        640.72        652.48        12.92 o                         
   1  11   1         79.60         82.48         2.67 o                         
   2  11   1         13.70          8.37         1.12 o                         
   3  11   1        574.21        579.98        12.79 o                         
   4  11   1          1.73          4.82         1.34 o                         
   5  11   1          8.23          5.79         1.76 o                         
   6  11   1         65.27         69.60         3.76 o                         
   7  11   1          0.24         -0.17         2.58 o                         
   8  11   1         10.63         11.89         3.86 o                         
   9  11   1          0.37         -2.45         4.93 o                         
 -10  12   1          0.01         -0.91         7.31 o                         
  -9  12   1          0.85         -2.85         4.65 o                         
  -8  12   1         29.89         29.45         4.53 o                         
  -7  12   1         13.20         11.52         3.15 o                         
  -6  12   1         79.55         74.94         3.82 o                         
  -5  12   1        112.04        119.20         4.39 o                         
  -4  12   1          0.04          2.97         1.28 o                         
  -3  12   1         10.88         12.95         1.17 o                         
  -2  12   1         32.99         33.62         1.58 o                         
  -1  12   1        399.80        401.85         8.80 o                         
   0  12   1         32.11         28.60         1.18 o                         
   1  12   1        103.69         95.14         3.24 o                         
   2  12   1        554.56        549.94        11.25 o                         
   3  12   1         30.95         35.67         1.75 o                         
   4  12   1          1.78          2.09         1.31 o                         
   5  12   1          7.65          7.80         1.80 o                         
   6  12   1         42.68         38.85         2.92 o                         
   7  12   1         20.30         23.70         3.98 o                         
   8  12   1          6.89          2.62         6.51 o                         
   9  12   1         18.03         21.49         6.13 o                         
  -9  13   1          0.53         -0.77         4.91 o                         
  -8  13   1          0.48          1.13         4.58 o                         
  -7  13   1        106.47         89.46         6.52 o                         
  -6  13   1         19.73         20.21         2.41 o                         
  -5  13   1        157.94        166.14         7.33 o                         
  -4  13   1         23.08         22.73         1.82 o                         
  -3  13   1          0.03         -0.07         0.99 o                         
  -2  13   1         89.46         95.17         3.72 o                         
  -1  13   1         54.47         51.64         1.80 o                         
   0  13   1         26.96         29.22         1.23 o                         
   1  13   1         29.86         39.49         1.52 o                         
   2  13   1         18.67         18.99         1.55 o                         
   3  13   1         20.28         15.57         1.55 o                         
   4  13   1          1.52          3.57         2.34 o                         
   5  13   1        142.47        138.43         4.82 o                         
   6  13   1         18.65         19.20         2.44 o                         
   7  13   1          1.75          1.79         4.26 o                         
   8  13   1          1.42         -4.80         4.80 o                         
   9  13   1         19.11         22.31         6.36 o                         
  -9  14   1          1.32          4.01         5.25 o                         
  -8  14   1          0.84         -0.88         6.05 o                         
  -7  14   1          0.44         -0.16         4.11 o                         
  -6  14   1         99.75        112.50         6.93 o                         
  -5  14   1        154.94        143.15         5.47 o                         
  -4  14   1         10.10          8.88         1.48 o                         
  -3  14   1          3.31          1.49         0.98 o                         
  -2  14   1         27.69         33.24         1.96 o                         
  -1  14   1         35.72         35.69         1.51 o                         
   0  14   1         61.80         52.29         1.72 o                         
   1  14   1          3.18          3.46         0.92 o                         
   2  14   1        192.85        206.67         5.65 o                         
   3  14   1         23.94         28.78         1.78 o                         
   4  14   1         23.54         20.56         2.35 o                         
   5  14   1          0.07          1.72         1.58 o                         
   6  14   1         23.80         27.01         4.11 o                         
   7  14   1          0.16         -2.32         4.16 o                         
   8  14   1         22.15         37.53         6.85 o                         
   9  14   1         33.49         28.96         7.89 o                         
  -9  15   1          0.05         10.13         5.46 o                         
  -8  15   1          0.71          3.56         8.22 o                         
  -7  15   1         13.07         21.08         8.45 o                         
  -6  15   1          3.62          5.03         3.18 o                         
  -5  15   1          1.58          1.92         1.80 o                         
  -4  15   1         29.79         28.72         1.97 o                         
  -3  15   1          4.71          2.58         1.07 o                         
  -2  15   1         20.99         26.49         1.72 o                         
  -1  15   1        369.15        340.49        10.77 o                         
   0  15   1        807.83        790.53        15.74 o                         
   1  15   1         31.03         33.08         2.28 o                         
   2  15   1        185.16        182.12         4.49 o                         
   3  15   1        159.69        141.09         5.72 o                         
   4  15   1         96.01         85.89         3.88 o                         
   5  15   1         90.66         82.33         5.83 o                         
   6  15   1          2.50          5.14         4.04 o                         
   7  15   1          5.30         -1.97         7.76 o                         
   8  15   1         11.44         13.24         5.32 o                         
  -8  16   1          1.11          4.90         4.60 o                         
  -7  16   1          8.69          8.22         4.52 o                         
  -6  16   1         57.23         46.37         5.97 o                         
  -5  16   1          6.37          3.07         3.16 o                         
  -4  16   1          3.18          4.46         1.23 o                         
  -3  16   1          0.31         -0.36         1.26 o                         
  -2  16   1        114.10        115.21         3.45 o                         
  -1  16   1        385.58        379.39         8.53 o                         
   0  16   1          7.34         15.76         1.47 o                         
   1  16   1         17.56         19.86         1.22 o                         
   2  16   1        177.70        173.96         4.33 o                         
   3  16   1         73.75         80.45         4.40 o                         
   4  16   1         24.42         20.39         3.32 o                         
   5  16   1          8.62          5.80         3.58 o                         
   6  16   1          4.87          1.51         4.11 o                         
   7  16   1         28.91         41.13         6.69 o                         
   8  16   1          0.00         12.44         5.57 o                         
  -8  17   1          0.06         -2.77         8.33 o                         
  -7  17   1          6.80          6.80         4.28 o                         
  -6  17   1          3.79          1.66         3.63 o                         
  -5  17   1          2.89          8.69         2.89 o                         
  -4  17   1          3.16          6.71         2.31 o                         
  -3  17   1          1.04         -1.33         1.33 o                         
  -2  17   1         84.53        100.19         3.63 o                         
  -1  17   1        104.19        104.91         2.95 o                         
   0  17   1         27.23         31.67         1.65 o                         
   1  17   1        143.35        148.54         4.74 o                         
   2  17   1         23.20         18.66         1.47 o                         
   3  17   1          2.44          0.96         1.65 o                         
   4  17   1          1.42          1.75         2.31 o                         
   5  17   1          2.55          1.93         2.92 o                         
   6  17   1          6.71         10.62         4.52 o                         
   7  17   1         13.92         13.42         5.32 o                         
  -7  18   1          0.01          2.45         6.96 o                         
  -6  18   1         10.50          2.74         4.04 o                         
  -5  18   1         29.99         28.54         3.86 o                         
  -4  18   1         37.67         41.01         3.43 o                         
  -3  18   1         13.94         11.04         1.80 o                         
  -2  18   1         27.57         35.59         2.39 o                         
  -1  18   1         25.82         31.69         1.55 o                         
   0  18   1        266.31        256.93         9.81 o                         
   1  18   1        210.88        212.50         5.92 o                         
   2  18   1        251.17        240.18         6.43 o                         
   3  18   1         17.13          9.47         1.80 o                         
   4  18   1          1.93          2.53         2.68 o                         
   5  18   1          3.20          1.71         5.59 o                         
   6  18   1          2.61          4.22         5.14 o                         
   7  18   1          0.37         -4.26         4.26 o                         
  -7  19   1          0.03          3.40         4.67 o                         
  -6  19   1          3.11         -0.06         3.23 o                         
  -5  19   1          1.48          4.37         2.88 o                         
  -4  19   1          0.11          1.80         1.90 o                         
  -3  19   1          1.84          3.13         1.64 o                         
  -2  19   1          0.03          1.93         1.40 o                         
  -1  19   1          0.36         -0.90         0.90 o                         
   0  19   1         22.47         21.67         1.93 o                         
   1  19   1        345.03        353.80        15.22 o                         
   2  19   1          7.35          8.11         1.24 o                         
   3  19   1          0.11         -1.20         1.81 o                         
   4  19   1          1.88          2.34         2.37 o                         
   5  19   1         11.02         19.87         4.84 o                         
   6  19   1          1.23          2.28         4.51 o                         
  -6  20   1          3.41          2.55         3.25 o                         
  -5  20   1          7.57          6.52         3.15 o                         
  -4  20   1         16.82         16.12         2.71 o                         
  -3  20   1         67.52         70.55         4.42 o                         
  -2  20   1         11.31         12.53         1.68 o                         
  -1  20   1          2.97          1.48         1.48 o                         
   0  20   1         14.77          9.55         1.65 o                         
   1  20   1          3.39          7.29         1.66 o                         
   2  20   1         15.24         20.67         2.64 o                         
   3  20   1          9.07          7.97         1.91 o                         
   4  20   1          1.29          3.56         2.05 o                         
   5  20   1          0.08         -1.66         4.22 o                         
   6  20   1          2.49          8.24         4.91 o                         
  -5  21   1          0.00          0.18         2.67 o                         
  -4  21   1         22.36         23.40         4.02 o                         
  -3  21   1         91.42        109.34         4.23 o                         
  -2  21   1         12.51         12.97         1.65 o                         
  -1  21   1          2.62          2.18         1.63 o                         
   0  21   1          0.44         -1.36         1.36 o                         
   1  21   1          3.49          5.90         1.59 o                         
   2  21   1          2.79          5.28         1.88 o                         
   3  21   1          1.28          2.76         2.19 o                         
   4  21   1          3.64          0.14         2.41 o                         
   5  21   1          0.54          5.98         3.39 o                         
  -5  22   1          1.75         -1.89         3.51 o                         
  -4  22   1          2.74          5.94         2.53 o                         
  -3  22   1          0.38          3.11         1.94 o                         
  -2  22   1         33.96         37.61         2.66 o                         
  -1  22   1          0.02         -1.09         1.47 o                         
   0  22   1          7.48          6.41         1.94 o                         
   1  22   1          0.07         -1.47         1.47 o                         
   2  22   1          0.52          2.73         1.98 o                         
   3  22   1         18.42         12.01         2.47 o                         
   4  22   1         10.23         15.76         3.44 o                         
  -3  23   1          6.48          7.96         4.34 o                         
  -2  23   1          1.97          3.69         2.32 o                         
  -1  23   1         15.15         17.23         2.39 o                         
   0  23   1          1.25          0.55         1.58 o                         
   1  23   1          2.18          1.19         2.14 o                         
   2  23   1          0.17          1.56         2.44 o                         
   3  23   1          7.30          7.55         2.67 o                         
  -1  24   1          7.03          7.11         2.00 o                         
   0  24   1          0.00         -1.65         1.71 o                         
   1  24   1          0.14         -1.50         1.94 o                         
 -10   0   2          0.57          7.87         4.60 o                         
  -8   0   2        297.93        263.75        11.77 o                         
  -6   0   2       1198.70       1121.87        32.28 o                         
  -4   0   2       1383.70       1599.15        70.78 o                         
  -2   0   2        206.29        172.38         5.57 o                         
   0   0   2        206.78        223.14         4.72 o                         
   2   0   2       6172.74       6312.30       171.80 o                         
   4   0   2        752.05        931.29        26.74 o                         
   6   0   2          0.85          1.83         2.15 o                         
   8   0   2          3.57          3.72         4.24 o                         
  10   0   2         25.76         36.76        10.28 o                         
 -11   1   2        124.87        123.05        17.13 o                         
 -10   1   2         20.78         22.85         4.23 o                         
  -9   1   2          1.48          4.90         2.77 o                         
  -8   1   2         76.03         82.14         4.55 o                         
  -7   1   2          2.96          4.02         1.90 o                         
  -6   1   2          0.01          0.82         1.38 o                         
  -5   1   2        290.20        313.30         7.22 o                         
  -4   1   2         12.03         25.72         1.68 o                         
  -3   1   2         25.22         25.50         1.52 o                         
  -2   1   2       4451.13       4554.72        87.39 o                         
  -1   1   2       7399.36       7190.96       118.27 o                         
   0   1   2        163.97        140.56         2.33 o                         
   1   1   2      16721.69      15008.17       272.87 o                         
   2   1   2        134.85        117.89         3.05 o                         
   3   1   2        222.83        193.24         4.68 o                         
   4   1   2        665.28        689.15        14.30 o                         
   5   1   2         50.17         62.75         2.84 o                         
   6   1   2         10.63          8.93         1.71 o                         
   7   1   2          1.08         -0.81         2.04 o                         
   8   1   2          5.22         -0.35         3.15 o                         
   9   1   2          0.51         -3.38         3.38 o                         
  10   1   2          0.10         -4.52         4.52 o                         
 -11   2   2         49.72         43.84         7.51 o                         
 -10   2   2          3.38          2.98         5.28 o                         
  -9   2   2          0.68          0.60         2.59 o                         
  -8   2   2        402.87        374.92        10.72 o                         
  -7   2   2         45.79         44.35         2.91 o                         
  -6   2   2        390.87        367.89         8.50 o                         
  -5   2   2          2.06          8.52         1.42 o                         
  -4   2   2         95.23         99.47         3.22 o                         
  -3   2   2       2550.33       2646.96        65.36 o                         
  -2   2   2      19777.71      21241.53       471.40 o                         
  -1   2   2       3734.97       3673.21        57.61 o                         
   0   2   2       1852.33       1793.00        25.28 o                         
   1   2   2       2381.88       2459.23        42.45 o                         
   2   2   2        282.30        365.62         8.25 o                         
   3   2   2         81.39         86.73         2.76 o                         
   4   2   2        349.41        322.82         7.32 o                         
   5   2   2        112.94        116.63         3.74 o                         
   6   2   2          7.82         10.15         1.82 o                         
   7   2   2          2.00          2.00         2.22 o                         
   8   2   2         10.10          8.00         4.29 o                         
   9   2   2         10.44          0.61         3.69 o                         
  10   2   2          0.12         -9.83        11.65 o                         
 -11   3   2          0.10         -1.50         8.33 o                         
 -10   3   2         28.05         17.15         4.72 o                         
  -9   3   2         37.29         38.35         3.94 o                         
  -8   3   2         33.44         40.88         3.73 o                         
  -7   3   2          0.50         -1.16         1.69 o                         
  -6   3   2        382.00        361.95         8.37 o                         
  -5   3   2        982.86       1008.55        39.44 o                         
  -4   3   2        189.08        215.33         5.11 o                         
  -3   3   2       1072.99       1010.47        20.02 o                         
  -2   3   2      10472.68      10077.38       207.32 o                         
  -1   3   2        113.25         79.32         2.17 o                         
   0   3   2       1621.54       1733.25        26.36 o                         
   1   3   2       2373.14       2090.74        36.18 o                         
   2   3   2        623.82        602.35        12.19 o                         
   3   3   2         67.19         49.35         2.24 o                         
   4   3   2        933.49        920.06        18.70 o                         
   5   3   2        224.92        232.43         6.31 o                         
   6   3   2         67.55         80.57         3.77 o                         
   7   3   2         89.05         91.74         4.44 o                         
   8   3   2         34.22         35.74         3.54 o                         
   9   3   2          7.84          5.19         3.95 o                         
  10   3   2          5.62          5.55         5.76 o                         
 -11   4   2          0.76         -2.32         4.27 o                         
 -10   4   2         15.39         17.97         5.83 o                         
  -9   4   2         16.13         13.08         3.40 o                         
  -8   4   2          8.36          8.73         2.74 o                         
  -7   4   2         14.16         18.27         2.28 o                         
  -6   4   2         60.02         67.87         4.03 o                         
  -5   4   2        631.23        574.01        12.18 o                         
  -4   4   2        540.56        572.60        13.81 o                         
  -3   4   2        811.41        787.85        15.80 o                         
  -2   4   2        963.22       1010.57        21.21 o                         
  -1   4   2        869.40        773.83        13.55 o                         
   0   4   2        305.77        244.31         4.12 o                         
   1   4   2        814.29        919.67        16.14 o                         
   2   4   2       2601.93       2947.09        57.03 o                         
   3   4   2         31.26         22.93         1.65 o                         
   4   4   2        125.77        126.30         3.95 o                         
   5   4   2        445.46        484.12        13.78 o                         
   6   4   2         31.53         40.76         2.85 o                         
   7   4   2        235.01        255.49         9.07 o                         
   8   4   2        153.70        165.51         8.70 o                         
   9   4   2          3.85          9.38         4.34 o                         
  10   4   2         18.95          9.90         7.19 o                         
 -11   5   2          1.28          3.25         4.63 o                         
 -10   5   2          1.25          2.61         3.86 o                         
  -9   5   2          6.44         10.93         3.31 o                         
  -8   5   2        117.48        118.94         8.76 o                         
  -7   5   2          1.66          1.21         1.85 o                         
  -6   5   2        148.87        161.25         4.59 o                         
  -5   5   2        498.12        522.91        11.16 o                         
  -4   5   2          7.61          9.05         1.31 o                         
  -3   5   2       1075.91       1150.41        33.52 o                         
  -2   5   2       1277.47       1316.55        27.43 o                         
  -1   5   2        134.27        115.88         2.40 o                         
   0   5   2       4103.61       3867.46        63.38 o                         
   1   5   2         30.97         52.52         1.58 o                         
   2   5   2         98.93         87.63         2.52 o                         
   3   5   2         67.98         59.88         2.29 o                         
   4   5   2         87.16         91.31         3.08 o                         
   5   5   2         61.22         51.19         2.85 o                         
   6   5   2          0.34          0.54         1.47 o                         
   7   5   2        296.10        309.63         8.64 o                         
   8   5   2        118.89        125.03         8.39 o                         
   9   5   2          8.18          6.06         5.19 o                         
  10   5   2          2.11          1.32         5.32 o                         
 -11   6   2          6.13          4.96         4.60 o                         
 -10   6   2          6.14          4.02         4.24 o                         
  -9   6   2         39.74         29.44         4.96 o                         
  -8   6   2        110.73        101.64         5.67 o                         
  -7   6   2        542.07        523.05        14.95 o                         
  -6   6   2          0.22          0.86         1.55 o                         
  -5   6   2        396.93        383.86         9.91 o                         
  -4   6   2       3195.14       3174.80        75.49 o                         
  -3   6   2       1573.64       1549.49        34.97 o                         
  -2   6   2         82.10        122.45         3.14 o                         
  -1   6   2         71.71         57.51         1.60 o                         
   0   6   2         20.84         27.20         1.61 o                         
   1   6   2         74.40         85.91         2.83 o                         
   2   6   2        482.62        511.36        10.47 o                         
   3   6   2        104.74        126.77         3.60 o                         
   4   6   2          3.91          3.24         1.26 o                         
   5   6   2          2.18          3.16         1.39 o                         
   6   6   2          4.10          2.76         1.83 o                         
   7   6   2         14.46         13.89         3.41 o                         
   8   6   2          0.24          1.20         3.56 o                         
   9   6   2         11.35         15.97         6.78 o                         
  10   6   2          0.02         -1.35         5.00 o                         
 -11   7   2          0.38          4.41         4.47 o                         
 -10   7   2         14.89         21.15         4.86 o                         
  -9   7   2         20.40         24.05         4.77 o                         
  -8   7   2          6.35          2.81         2.56 o                         
  -7   7   2         41.02         37.99         3.16 o                         
  -6   7   2         65.69         64.34         3.24 o                         
  -5   7   2         35.46         40.66         2.61 o                         
  -4   7   2        253.04        278.40         9.18 o                         
  -3   7   2        181.32        222.71         5.06 o                         
  -2   7   2        298.05        365.93         7.18 o                         
  -1   7   2        189.49        137.17         3.90 o                         
   0   7   2          0.83          7.78         0.81 o                         
   1   7   2        431.61        387.41         7.96 o                         
   2   7   2        305.38        308.05         7.42 o                         
   3   7   2        224.60        219.39         6.84 o                         
   4   7   2        165.88        154.43         4.21 o                         
   5   7   2          7.15         10.69         1.79 o                         
   6   7   2        257.28        272.29         8.81 o                         
   7   7   2          2.45          6.55         2.32 o                         
   8   7   2         48.55         42.09         9.11 o                         
   9   7   2         10.46          2.79         4.40 o                         
  10   7   2         46.71         38.05         6.53 o                         
 -11   8   2          5.15          9.45         6.30 o                         
 -10   8   2         60.26         66.70         8.66 o                         
  -9   8   2         42.32         35.35         6.29 o                         
  -8   8   2         12.89          9.89         2.89 o                         
  -7   8   2         15.98         14.67         2.39 o                         
  -6   8   2          3.16          2.97         1.16 o                         
  -5   8   2          5.96          9.76         1.48 o                         
  -4   8   2        210.19        211.40         5.06 o                         
  -3   8   2        572.70        628.47        15.57 o                         
  -2   8   2         30.11         20.56         1.04 o                         
  -1   8   2         13.74         22.32         1.23 o                         
   0   8   2         49.40         49.98         2.49 o                         
   1   8   2        170.13        154.98         3.89 o                         
   2   8   2       3814.42       3902.04        75.21 o                         
   3   8   2        504.65        455.87        11.34 o                         
   4   8   2         50.74         47.29         2.62 o                         
   5   8   2         42.49         48.15         2.70 o                         
   6   8   2        128.88        155.21         5.55 o                         
   7   8   2        186.58        189.29         8.28 o                         
   8   8   2          0.00         -3.23         3.51 o                         
   9   8   2         20.98         20.36         4.67 o                         
  10   8   2          6.29          5.23         6.05 o                         
 -10   9   2         32.76         32.80         5.43 o                         
  -9   9   2         60.23         59.91         6.15 o                         
  -8   9   2          6.98          3.14         3.22 o                         
  -7   9   2          7.06          8.14         2.25 o                         
  -6   9   2        126.74        133.93         4.97 o                         
  -5   9   2         13.86         16.75         1.80 o                         
  -4   9   2        107.48        106.31         3.15 o                         
  -3   9   2        673.93        740.31        15.89 o                         
  -2   9   2        392.13        442.75         9.13 o                         
  -1   9   2        432.30        468.86         9.56 o                         
   0   9   2          7.73          1.34         1.16 o                         
   1   9   2        542.66        560.18        12.10 o                         
   2   9   2        356.82        408.49         8.03 o                         
   3   9   2         15.83         20.87         1.44 o                         
   4   9   2          1.35          0.60         1.17 o                         
   5   9   2          3.44          0.88         1.68 o                         
   6   9   2         32.14         37.49         2.93 o                         
   7   9   2          1.66          0.18         2.47 o                         
   8   9   2          5.67          4.06         3.67 o                         
   9   9   2          6.44         -2.21         5.20 o                         
  10   9   2          1.33          1.75         5.87 o                         
 -10  10   2         51.45         55.07         6.47 o                         
  -9  10   2         79.55         71.35        10.68 o                         
  -8  10   2          0.92          3.24         3.35 o                         
  -7  10   2          9.03         13.93         2.45 o                         
  -6  10   2         12.64         16.04         2.32 o                         
  -5  10   2         53.12         49.64         2.63 o                         
  -4  10   2         17.86         20.11         1.53 o                         
  -3  10   2         51.41         57.89         2.08 o                         
  -2  10   2          0.12          0.81         0.72 o                         
  -1  10   2         74.04         82.51         2.41 o                         
   0  10   2        639.60        629.00        16.24 o                         
   1  10   2        102.82        112.37         2.92 o                         
   2  10   2        456.89        498.76        10.33 o                         
   3  10   2          0.08          0.68         0.98 o                         
   4  10   2          0.13          0.12         1.29 o                         
   5  10   2          7.11         11.11         2.13 o                         
   6  10   2          0.28         -0.39         1.97 o                         
   7  10   2         12.04          9.98         3.17 o                         
   8  10   2         11.69         13.94         4.19 o                         
   9  10   2          2.54          2.58         8.91 o                         
 -10  11   2          2.03          9.72         9.48 o                         
  -9  11   2          5.47          3.64         3.79 o                         
  -8  11   2         45.37         48.78         6.75 o                         
  -7  11   2         17.92         26.07         2.72 o                         
  -6  11   2         20.50         18.44         2.39 o                         
  -5  11   2          4.06          1.93         1.60 o                         
  -4  11   2         91.06         85.29         3.12 o                         
  -3  11   2         23.05         24.21         1.40 o                         
  -2  11   2        193.88        232.56         5.15 o                         
  -1  11   2        167.48        197.43         4.72 o                         
   0  11   2        418.40        420.30        14.55 o                         
   1  11   2        775.70        791.67        15.78 o                         
   2  11   2        135.76        136.04         3.46 o                         
   3  11   2        167.58        153.78         3.89 o                         
   4  11   2         28.42         30.41         2.11 o                         
   5  11   2         12.49         12.16         2.00 o                         
   6  11   2          0.06         -2.08         2.08 o                         
   7  11   2         46.43         47.46         8.23 o                         
   8  11   2         14.33         16.14         6.62 o                         
   9  11   2          1.45          3.24         5.14 o                         
 -10  12   2          5.71         11.27         6.20 o                         
  -9  12   2          2.59          3.25         5.16 o                         
  -8  12   2          6.22          6.08         3.54 o                         
  -7  12   2         23.92         20.55         3.24 o                         
  -6  12   2          1.43          2.54         1.89 o                         
  -5  12   2          2.19          1.21         1.62 o                         
  -4  12   2          2.63         -0.79         1.19 o                         
  -3  12   2         63.71         61.52         2.47 o                         
  -2  12   2         77.59         70.62         3.10 o                         
  -1  12   2         14.32         11.30         1.34 o                         
   0  12   2         38.45         38.54         2.44 o                         
   1  12   2          1.53          2.43         1.06 o                         
   2  12   2          0.02         -0.47         1.01 o                         
   3  12   2         93.68        115.37         3.59 o                         
   4  12   2          5.29          5.26         1.46 o                         
   5  12   2          3.13          1.05         1.67 o                         
   6  12   2         47.07         47.57         3.23 o                         
   7  12   2         32.43         23.21         5.59 o                         
   8  12   2          0.00          2.09         4.92 o                         
   9  12   2          9.59          4.89         5.48 o                         
  -9  13   2          7.90          6.24         5.16 o                         
  -8  13   2         13.22          8.30         3.94 o                         
  -7  13   2         81.71         73.53         5.88 o                         
  -6  13   2        175.60        183.33         6.13 o                         
  -5  13   2         11.52          6.52         1.79 o                         
  -4  13   2          7.02          6.61         1.44 o                         
  -3  13   2         37.44         38.96         1.84 o                         
  -2  13   2         53.69         55.56         2.07 o                         
  -1  13   2        479.47        514.84        13.49 o                         
   0  13   2          0.28          0.51         0.66 o                         
   1  13   2          1.25          3.28         1.20 o                         
   2  13   2          4.16          3.62         1.20 o                         
   3  13   2          7.20          7.29         1.36 o                         
   4  13   2          1.32          2.40         1.02 o                         
   5  13   2          8.44          8.67         1.87 o                         
   6  13   2          2.03          0.54         2.64 o                         
   7  13   2          2.70          5.02         4.76 o                         
   8  13   2         17.71         33.50         6.29 o                         
   9  13   2         83.55        105.95        15.98 o                         
  -9  14   2          7.80          9.36         5.33 o                         
  -8  14   2          4.29          2.57         4.76 o                         
  -7  14   2          0.03          0.97         5.10 o                         
  -6  14   2         17.59         26.13         2.90 o                         
  -5  14   2         73.58         72.86         3.89 o                         
  -4  14   2          0.72         -1.17         1.17 o                         
  -3  14   2          6.74          4.92         1.14 o                         
  -2  14   2        173.38        167.72         4.45 o                         
  -1  14   2        117.78        121.34         3.68 o                         
   0  14   2          0.05         -0.16         0.71 o                         
   1  14   2          8.31         10.41         1.24 o                         
   2  14   2        510.88        487.04        11.01 o                         
   3  14   2          1.71          3.10         1.15 o                         
   4  14   2        101.60        101.57         5.08 o                         
   5  14   2         24.15         22.01         2.25 o                         
   6  14   2          2.96         -2.33        13.93 o                         
   7  14   2          6.23         -2.00         4.35 o                         
   8  14   2         42.79         44.54         7.51 o                         
  -9  15   2          0.64         11.76         5.49 o                         
  -8  15   2          2.61          0.07         4.44 o                         
  -7  15   2         22.51         28.00        10.50 o                         
  -6  15   2          1.29          2.58         2.68 o                         
  -5  15   2          2.95          2.36         2.16 o                         
  -4  15   2          8.50          7.25         1.41 o                         
  -3  15   2         10.70          7.22         1.20 o                         
  -2  15   2         61.55         55.76         2.57 o                         
  -1  15   2        171.56        190.93         5.86 o                         
   0  15   2        238.31        230.45         5.98 o                         
   1  15   2        489.82        468.97        11.34 o                         
   2  15   2         31.85         33.14         2.03 o                         
   3  15   2         32.73         33.71         2.58 o                         
   4  15   2        119.63        112.76         4.56 o                         
   5  15   2          0.23          1.95         2.83 o                         
   6  15   2          0.06          6.39         4.52 o                         
   7  15   2          5.45          8.75         4.97 o                         
   8  15   2         40.83         53.05         7.82 o                         
  -8  16   2         12.63          0.61         4.44 o                         
  -7  16   2          1.87          1.31         4.28 o                         
  -6  16   2         32.12         36.40         5.08 o                         
  -5  16   2         67.07         65.67         3.58 o                         
  -4  16   2          1.59          2.39         1.26 o                         
  -3  16   2          1.30          1.17         1.16 o                         
  -2  16   2         87.95         85.48         2.67 o                         
  -1  16   2        355.43        337.63         8.44 o                         
   0  16   2        178.17        154.16         6.74 o                         
   1  16   2         62.41         55.46         2.42 o                         
   2  16   2        192.00        200.09         5.13 o                         
   3  16   2          5.85          7.75         1.87 o                         
   4  16   2         36.13         33.66         3.39 o                         
   5  16   2          0.88         -2.78         2.78 o                         
   6  16   2          0.02         -3.87         3.87 o                         
   7  16   2          3.63         -0.15         9.13 o                         
   8  16   2          1.34         14.08         7.19 o                         
  -8  17   2          0.45         -2.78         8.22 o                         
  -7  17   2         45.30         45.42         6.27 o                         
  -6  17   2          3.50          3.08         3.71 o                         
  -5  17   2         15.61         31.73         3.45 o                         
  -4  17   2         29.85         30.02         2.62 o                         
  -3  17   2          0.59          0.19         1.57 o                         
  -2  17   2          0.27         -1.00         1.00 o                         
  -1  17   2          5.39          6.43         1.85 o                         
   0  17   2         74.44         76.09         2.72 o                         
   1  17   2         43.65         41.00         2.11 o                         
   2  17   2         41.63         31.70         2.22 o                         
   3  17   2          7.93          8.47         1.86 o                         
   4  17   2         14.38         13.82         3.21 o                         
   5  17   2          0.05         -0.41         4.26 o                         
   6  17   2          0.07         -1.27         6.51 o                         
   7  17   2          0.45         -4.36         4.36 o                         
  -7  18   2          0.50         -3.93         3.93 o                         
  -6  18   2         14.91         13.75         4.99 o                         
  -5  18   2          0.77          0.68         4.04 o                         
  -4  18   2          0.09          1.17         1.89 o                         
  -3  18   2          1.08          2.05         1.47 o                         
  -2  18   2         62.72         64.32         3.80 o                         
  -1  18   2          0.53         -1.00         1.09 o                         
   0  18   2          8.16          7.73         2.24 o                         
   1  18   2         13.84         13.47         1.71 o                         
   2  18   2         88.14         95.46         4.57 o                         
   3  18   2        147.21        127.78         5.97 o                         
   4  18   2         17.80         15.30         3.50 o                         
   5  18   2          9.18          6.22         4.42 o                         
   6  18   2          6.27          6.59         5.59 o                         
   7  18   2          5.10          5.38         6.62 o                         
  -7  19   2          0.66         -3.33         3.33 o                         
  -6  19   2          0.24         -2.78         2.78 o                         
  -5  19   2          2.13          1.99         2.74 o                         
  -4  19   2          7.67          9.96         2.54 o                         
  -3  19   2         11.77         17.50         1.90 o                         
  -2  19   2         12.69         20.89         2.02 o                         
  -1  19   2          1.63          2.83         1.41 o                         
   0  19   2          8.34         10.44         2.81 o                         
   1  19   2         10.77          8.18         1.93 o                         
   2  19   2         65.46         48.07         2.80 o                         
   3  19   2         30.64         19.49         2.15 o                         
   4  19   2          1.73          3.68         2.84 o                         
   5  19   2          0.44         -3.67         3.89 o                         
   6  19   2          0.02         -2.52         4.28 o                         
  -6  20   2          0.00         -2.99         2.99 o                         
  -5  20   2         12.24          8.49         2.75 o                         
  -4  20   2         59.49         65.13         3.72 o                         
  -3  20   2         21.57         21.68         2.01 o                         
  -2  20   2         27.72         30.29         2.35 o                         
  -1  20   2          1.11          0.83         1.12 o                         
   0  20   2          3.52          4.11         2.58 o                         
   1  20   2          2.21         -1.28         2.63 o                         
   2  20   2          8.83          7.50         1.67 o                         
   3  20   2          0.00          0.32         1.91 o                         
   4  20   2          3.00          1.34         2.95 o                         
   5  20   2          0.53          2.19         5.25 o                         
  -5  21   2          7.36         11.05         2.92 o                         
  -4  21   2         35.89         40.41         4.94 o                         
  -3  21   2         42.44         42.69         3.29 o                         
  -2  21   2          0.00          0.83         1.62 o                         
  -1  21   2          0.56          2.78         1.37 o                         
   0  21   2          0.20          1.47         2.58 o                         
   1  21   2          0.02          1.13        10.73 o                         
   2  21   2          9.28         10.21         2.22 o                         
   3  21   2          0.24         -1.63         1.91 o                         
   4  21   2          0.09          1.92         2.56 o                         
   5  21   2          0.07          5.94         6.39 o                         
  -5  22   2          0.91          4.37         3.67 o                         
  -4  22   2          0.65          2.24         4.96 o                         
  -3  22   2          5.98          3.85         2.60 o                         
  -2  22   2          2.71          2.07         1.81 o                         
  -1  22   2          0.24         -5.14         5.14 o                         
   0  22   2          1.48          1.72         4.91 o                         
   1  22   2          4.46          7.22         3.77 o                         
   2  22   2          0.15          1.83         3.61 o                         
   3  22   2          0.36         -1.86         1.86 o                         
   4  22   2          1.25          3.93         3.57 o                         
  -3  23   2          2.40          3.80         2.70 o                         
  -2  23   2          5.00          3.48         3.59 o                         
  -1  23   2          3.80          2.50         3.38 o                         
   0  23   2         13.50         14.06         4.10 o                         
   1  23   2          0.08         -3.38         3.38 o                         
   2  23   2          0.58          2.89         3.61 o                         
 -11   0   3          1.23          1.83         7.31 o                         
  -9   0   3         44.14         53.84        11.19 o                         
  -7   0   3        937.88        973.51        33.13 o                         
  -5   0   3         26.31         22.76         2.55 o                         
  -3   0   3         43.19         75.61         3.92 o                         
  -1   0   3         94.93         88.23         2.58 o                         
   1   0   3       6774.12       6204.22       150.98 o                         
   3   0   3      10181.20       9457.84       257.20 o                         
   5   0   3         68.93         79.99         4.71 o                         
   7   0   3          6.96          4.03         3.26 o                         
   9   0   3          0.01         -5.25         6.17 o                         
 -11   1   3          0.00         -3.30         5.16 o                         
 -10   1   3          8.29          7.80         3.66 o                         
  -9   1   3         40.52         27.26         3.57 o                         
  -8   1   3         17.23         14.35         2.67 o                         
  -7   1   3         34.23         41.71         3.09 o                         
  -6   1   3          7.08          8.03         1.58 o                         
  -5   1   3        397.14        450.63         9.82 o                         
  -4   1   3       1010.98        981.26        19.75 o                         
  -3   1   3       2606.78       2860.67        55.46 o                         
  -2   1   3       1372.05       1357.97        25.02 o                         
  -1   1   3        372.52        333.45         5.47 o                         
   0   1   3        182.51        119.21         2.31 o                         
   1   1   3        523.92        479.06         9.29 o                         
   2   1   3        677.31        760.47        15.39 o                         
   3   1   3        334.81        313.86        12.60 o                         
   4   1   3       1504.76       1652.42        32.85 o                         
   5   1   3         86.04         91.68         3.59 o                         
   6   1   3          2.66          2.22         1.86 o                         
   7   1   3          0.79         -2.11         2.11 o                         
   8   1   3         42.14         31.71         3.73 o                         
   9   1   3         15.68          3.31         7.88 o                         
  10   1   3          0.59          1.92        11.76 o                         
 -11   2   3          8.46         10.84         5.39 o                         
 -10   2   3          2.45          5.00         3.39 o                         
  -9   2   3         21.19         23.19         3.36 o                         
  -8   2   3         68.81         68.25         5.22 o                         
  -7   2   3        525.43        522.47        12.62 o                         
  -6   2   3        137.45        143.71         4.26 o                         
  -5   2   3        364.87        433.18         9.50 o                         
  -4   2   3         92.42         96.83         3.05 o                         
  -3   2   3       7888.92       8899.68       182.79 o                         
  -2   2   3       1617.62       1664.98        30.62 o                         
  -1   2   3          6.14         27.45         1.00 o                         
   0   2   3         12.17         11.72         0.80 o                         
   1   2   3       5410.90       5179.81        89.16 o                         
   2   2   3       1222.13       1182.85        23.41 o                         
   3   2   3       1314.15       1184.97        23.67 o                         
   4   2   3         48.24         46.13         2.37 o                         
   5   2   3         57.12         50.58         2.67 o                         
   6   2   3         25.39         28.58         2.51 o                         
   7   2   3         21.36         21.00         2.75 o                         
   8   2   3          1.68          0.01         2.63 o                         
   9   2   3         19.56         16.33         5.81 o                         
  10   2   3          1.23         -3.51         6.05 o                         
 -11   3   3          9.23         12.56         5.38 o                         
 -10   3   3          5.18         -0.09         5.62 o                         
  -9   3   3         15.59         17.76         3.36 o                         
  -8   3   3         27.85         33.65         3.52 o                         
  -7   3   3         62.34         81.68         3.87 o                         
  -6   3   3        747.41        750.66        18.22 o                         
  -5   3   3         25.15         14.54         1.95 o                         
  -4   3   3        539.52        552.92        12.36 o                         
  -3   3   3       1748.57       1724.66        33.72 o                         
  -2   3   3        370.48        344.71         6.45 o                         
  -1   3   3       1120.13       1041.53        15.46 o                         
   0   3   3         18.76         53.75         1.35 o                         
   1   3   3        136.50        133.94         2.98 o                         
   2   3   3          8.93          7.47         1.04 o                         
   3   3   3        164.74        200.76         8.21 o                         
   4   3   3        251.79        249.90         7.09 o                         
   5   3   3         63.74         65.26         3.01 o                         
   6   3   3         56.26         69.68         4.03 o                         
   7   3   3         44.22         48.10         3.64 o                         
   8   3   3          4.65         -3.20         5.65 o                         
   9   3   3          3.40          4.28         4.12 o                         
  10   3   3         10.03         -2.78         5.89 o                         
 -11   4   3          0.22         -2.19         4.08 o                         
 -10   4   3          9.07         15.94         4.54 o                         
  -9   4   3         12.68         19.50         3.54 o                         
  -8   4   3         54.80         56.21         4.24 o                         
  -7   4   3          8.06          6.14         1.92 o                         
  -6   4   3        422.41        433.03        10.26 o                         
  -5   4   3        185.74        210.86         5.87 o                         
  -4   4   3       1824.70       1754.35        36.85 o                         
  -3   4   3        944.74        956.12        19.04 o                         
  -2   4   3        112.14        109.40         2.56 o                         
  -1   4   3       1240.51       1123.64        17.28 o                         
   0   4   3        888.17        789.09        11.81 o                         
   1   4   3        109.79        103.23         3.04 o                         
   2   4   3        430.24        425.28         8.03 o                         
   3   4   3         16.38          9.55         1.32 o                         
   4   4   3        103.47        114.38         5.13 o                         
   5   4   3         65.47         70.97         3.36 o                         
   6   4   3        180.73        164.71         7.03 o                         
   7   4   3        146.06        151.49         7.88 o                         
   8   4   3          6.95          4.11         3.84 o                         
   9   4   3         19.23         22.85         5.09 o                         
  10   4   3          0.08         -2.68         6.17 o                         
 -11   5   3          4.38          1.68         6.80 o                         
 -10   5   3          0.26          1.33         3.87 o                         
  -9   5   3          6.59          0.45         5.11 o                         
  -8   5   3         47.69         50.94         4.09 o                         
  -7   5   3        186.29        190.01         6.40 o                         
  -6   5   3         37.57         39.38         3.03 o                         
  -5   5   3         85.22         97.44         3.38 o                         
  -4   5   3       4951.45       5131.51       120.10 o                         
  -3   5   3       1732.68       1820.12        38.05 o                         
  -2   5   3          5.11          4.55         0.81 o                         
  -1   5   3          0.38          4.05         0.59 o                         
   0   5   3        798.91        782.21        12.15 o                         
   1   5   3         29.32         34.25         1.32 o                         
   2   5   3        265.53        260.34         5.22 o                         
   3   5   3        240.85        232.38         5.52 o                         
   4   5   3         34.64         50.63         2.45 o                         
   5   5   3         16.85         13.55         1.95 o                         
   6   5   3         29.05         43.90         3.27 o                         
   7   5   3        273.13        260.91         9.12 o                         
   8   5   3         21.70         21.66         4.64 o                         
   9   5   3          0.10         -0.53         3.77 o                         
  10   5   3          0.73          5.27        10.73 o                         
 -11   6   3          0.19          6.56         4.66 o                         
 -10   6   3         15.01         16.73         4.82 o                         
  -9   6   3          0.59          0.12         3.63 o                         
  -8   6   3        441.40        429.62        14.64 o                         
  -7   6   3          5.43          2.54         2.83 o                         
  -6   6   3        221.81        211.10         7.72 o                         
  -5   6   3        210.72        213.33         6.80 o                         
  -4   6   3       1406.08       1357.58        26.86 o                         
  -3   6   3          5.94          5.60         1.40 o                         
  -2   6   3        513.50        553.39        10.52 o                         
  -1   6   3        130.40        124.06         2.27 o                         
   0   6   3         37.61         37.82         1.21 o                         
   1   6   3        493.53        542.02        10.43 o                         
   2   6   3          1.20          4.74         0.94 o                         
   3   6   3         95.28        118.44         3.42 o                         
   4   6   3          2.86          0.88         1.28 o                         
   5   6   3        126.58        141.07         4.67 o                         
   6   6   3        145.39        154.32         5.36 o                         
   7   6   3          0.17         -0.04         2.12 o                         
   8   6   3          7.77         13.42         4.96 o                         
   9   6   3          0.97         -3.91         3.91 o                         
  10   6   3         10.03         26.26        10.05 o                         
 -11   7   3          3.90          9.58         4.92 o                         
 -10   7   3         83.60         81.91         8.79 o                         
  -9   7   3         17.46         21.55         5.29 o                         
  -8   7   3         86.39         85.80         6.58 o                         
  -7   7   3        136.81        136.04         5.60 o                         
  -6   7   3         44.50         46.46         3.10 o                         
  -5   7   3        955.22        931.23        19.02 o                         
  -4   7   3          9.56         24.29         1.75 o                         
  -3   7   3        114.42        145.64         4.10 o                         
  -2   7   3         38.24         38.86         1.35 o                         
  -1   7   3        997.34        970.90        16.21 o                         
   0   7   3        216.35        210.96         4.43 o                         
   1   7   3        928.84        874.86        14.68 o                         
   2   7   3          1.93          2.44         0.83 o                         
   3   7   3        103.36         87.96         2.93 o                         
   4   7   3          1.97          3.17         1.31 o                         
   5   7   3       1013.22        989.32        33.62 o                         
   6   7   3        361.13        375.06        10.39 o                         
   7   7   3         17.52         14.18         2.68 o                         
   8   7   3          1.08         -0.27         3.45 o                         
   9   7   3          5.14         -3.78         3.78 o                         
  10   7   3         18.14         13.93         8.91 o                         
 -11   8   3          6.89         -1.75         4.55 o                         
 -10   8   3          9.97          4.88         4.36 o                         
  -9   8   3        132.16        150.95        16.72 o                         
  -8   8   3         13.91         16.66         3.16 o                         
  -7   8   3          2.06          3.30         2.35 o                         
  -6   8   3          2.60          3.99         1.94 o                         
  -5   8   3        101.64        110.01         3.77 o                         
  -4   8   3         62.78         71.53         3.25 o                         
  -3   8   3         41.20         38.19         1.65 o                         
  -2   8   3          4.87          3.40         0.60 o                         
  -1   8   3        159.71        175.22         5.22 o                         
   0   8   3       2109.74       2161.41        39.55 o                         
   1   8   3        807.21        742.29        13.28 o                         
   2   8   3          1.18          2.40         0.57 o                         
   3   8   3         34.47         38.65         1.98 o                         
   4   8   3        128.56        130.82         4.14 o                         
   5   8   3        490.82        496.60        11.88 o                         
   6   8   3         85.17         93.49         4.49 o                         
   7   8   3          6.43         -0.54         2.84 o                         
   8   8   3          2.76          5.08         3.84 o                         
   9   8   3          0.25         -4.94         4.94 o                         
 -10   9   3          2.88          3.61         4.19 o                         
  -9   9   3         12.79         12.04         4.17 o                         
  -8   9   3         11.54         15.45         4.00 o                         
  -7   9   3        273.72        283.66         9.43 o                         
  -6   9   3         88.42        104.58         5.02 o                         
  -5   9   3         83.61         83.51         3.46 o                         
  -4   9   3         80.97         93.79         4.11 o                         
  -3   9   3         48.96         35.56         1.47 o                         
  -2   9   3         18.50         32.56         1.48 o                         
  -1   9   3        657.20        656.89        14.26 o                         
   0   9   3         15.79          7.18         1.41 o                         
   1   9   3        128.09        136.59         3.50 o                         
   2   9   3         63.76         74.91         2.87 o                         
   3   9   3         81.01         76.00         2.37 o                         
   4   9   3        233.03        234.23         7.29 o                         
   5   9   3          2.33          4.96         1.87 o                         
   6   9   3         35.95         37.18         3.94 o                         
   7   9   3         25.89         18.77         3.62 o                         
   8   9   3          7.63          1.57         3.73 o                         
   9   9   3          0.22         -0.97         5.25 o                         
 -10  10   3          7.34         11.25         7.60 o                         
  -9  10   3        122.14        122.45        10.35 o                         
  -8  10   3        235.42        236.00        11.32 o                         
  -7  10   3        123.76        127.64         6.04 o                         
  -6  10   3         18.29         19.54         3.10 o                         
  -5  10   3         90.21         96.94         4.27 o                         
  -4  10   3         66.90         61.21         3.82 o                         
  -3  10   3         87.98         87.27         2.29 o                         
  -2  10   3         83.13         94.62         2.51 o                         
  -1  10   3         11.51         15.06         1.01 o                         
   0  10   3        980.08        979.27        22.57 o                         
   1  10   3         18.02         21.20         1.32 o                         
   2  10   3          6.90          5.45         1.05 o                         
   3  10   3          6.96          3.90         0.87 o                         
   4  10   3         54.55         62.69         3.08 o                         
   5  10   3         15.62         14.97         2.13 o                         
   6  10   3          7.09          6.51         2.11 o                         
   7  10   3         69.25         67.56         5.91 o                         
   8  10   3          2.86          4.18         5.00 o                         
   9  10   3          0.10         -4.58         5.32 o                         
 -10  11   3          6.22         -5.19         5.32 o                         
  -9  11   3         29.45         27.91         6.02 o                         
  -8  11   3        114.62        110.95         7.63 o                         
  -7  11   3         11.07         16.53         2.66 o                         
  -6  11   3         14.80         13.83         2.35 o                         
  -5  11   3          2.12         -1.40         1.40 o                         
  -4  11   3         29.14         40.13         3.40 o                         
  -3  11   3         33.71         43.42         1.45 o                         
  -2  11   3         66.34         76.37         2.52 o                         
  -1  11   3          1.72          1.00         1.23 o                         
   0  11   3         92.76         85.11         3.61 o                         
   1  11   3         19.97         24.47         1.57 o                         
   2  11   3         24.47         26.65         1.48 o                         
   3  11   3          0.60          0.97         1.04 o                         
   4  11   3         79.13         82.94         3.95 o                         
   5  11   3          0.04         -0.45         1.63 o                         
   6  11   3         32.88         38.42         3.21 o                         
   7  11   3        122.05        134.33        10.90 o                         
   8  11   3         28.80         34.64         7.08 o                         
   9  11   3         30.39         35.98         7.64 o                         
 -10  12   3         13.16         12.18         5.79 o                         
  -9  12   3          2.34          7.06         4.20 o                         
  -8  12   3          0.20          0.04         3.45 o                         
  -7  12   3         13.87         22.68         3.47 o                         
  -6  12   3         24.39         32.15         2.84 o                         
  -5  12   3          3.91          1.90         2.20 o                         
  -4  12   3         53.51         60.32         3.52 o                         
  -3  12   3        253.14        275.31         7.39 o                         
  -2  12   3         21.31         23.45         1.45 o                         
  -1  12   3        104.17        113.03         3.58 o                         
   0  12   3          1.70          2.03         1.42 o                         
   1  12   3        108.23        107.40         2.99 o                         
   2  12   3         71.94         77.90         3.09 o                         
   3  12   3          0.55          0.60         1.29 o                         
   4  12   3          4.05          1.01         1.28 o                         
   5  12   3          1.35          0.41         1.59 o                         
   6  12   3         20.68         31.98         4.75 o                         
   7  12   3         38.50         36.32         6.63 o                         
   8  12   3          1.66          0.21         4.84 o                         
   9  12   3          0.92          9.59         9.13 o                         
  -9  13   3          0.74          2.92        12.33 o                         
  -8  13   3          4.31         -0.78         3.41 o                         
  -7  13   3          2.92         -1.03         3.52 o                         
  -6  13   3         31.20         34.64         3.49 o                         
  -5  13   3         15.51         16.97         2.19 o                         
  -4  13   3          5.42         -0.29         1.13 o                         
  -3  13   3        592.58        565.25        12.57 o                         
  -2  13   3       1105.36       1098.84        21.89 o                         
  -1  13   3         49.39         55.04         2.67 o                         
   0  13   3         53.64         63.54         3.73 o                         
   1  13   3         13.67         11.99         1.58 o                         
   2  13   3         24.20         25.38         1.92 o                         
   3  13   3          5.34          7.40         1.42 o                         
   4  13   3          4.25          4.55         1.63 o                         
   5  13   3          7.10          7.73         1.76 o                         
   6  13   3          7.43          3.49         6.85 o                         
   7  13   3          2.80          0.01         5.59 o                         
   8  13   3          5.09         13.70         5.97 o                         
  -9  14   3          0.71          2.54         5.07 o                         
  -8  14   3          3.32          3.60         4.65 o                         
  -7  14   3         11.93          8.22         5.17 o                         
  -6  14   3         13.78         17.21         2.70 o                         
  -5  14   3         10.99          7.85         1.83 o                         
  -4  14   3         23.02         28.50         1.92 o                         
  -3  14   3         21.24         19.69         1.65 o                         
  -2  14   3          8.80         18.72         1.46 o                         
  -1  14   3         99.58         95.32         4.73 o                         
   0  14   3        125.40        123.58         5.33 o                         
   1  14   3        135.68        127.94         4.53 o                         
   2  14   3         31.50         33.91         2.10 o                         
   3  14   3         14.57         16.26         2.43 o                         
   4  14   3          1.97          4.93         1.61 o                         
   5  14   3          2.16          0.72         3.08 o                         
   6  14   3          0.51         -3.06         7.88 o                         
   7  14   3          3.14          7.45         6.51 o                         
   8  14   3         52.00         74.13        19.41 o                         
  -9  15   3          5.21          6.22         5.41 o                         
  -8  15   3         16.19          9.56         4.99 o                         
  -7  15   3         47.53         53.84         7.08 o                         
  -6  15   3         62.75         54.84         4.87 o                         
  -5  15   3         37.02         37.18         2.58 o                         
  -4  15   3        108.65         83.60         3.04 o                         
  -3  15   3          0.91          2.32         1.25 o                         
  -2  15   3         84.11         97.78         3.15 o                         
  -1  15   3        118.28        105.68         5.00 o                         
   0  15   3         14.63         20.81         2.64 o                         
   1  15   3          7.82          4.95         1.29 o                         
   2  15   3          1.63          0.39         1.25 o                         
   3  15   3         34.85         27.35         2.45 o                         
   4  15   3         29.38         32.47         3.08 o                         
   5  15   3          7.67          7.27         3.39 o                         
   6  15   3          0.86          0.06         4.55 o                         
   7  15   3          1.97          0.05         5.08 o                         
   8  15   3          8.42         24.89         9.13 o                         
  -8  16   3          7.24          9.46         5.07 o                         
  -7  16   3          5.58          1.13         9.93 o                         
  -6  16   3          6.51          8.56         3.32 o                         
  -5  16   3          1.33          5.51         2.67 o                         
  -4  16   3         10.44         12.39         1.65 o                         
  -3  16   3        142.93        130.64         4.19 o                         
  -2  16   3        138.45        146.94         5.25 o                         
  -1  16   3        368.89        343.70        11.33 o                         
   0  16   3          3.25          4.79         2.08 o                         
   1  16   3         93.42         97.99         6.53 o                         
   2  16   3          7.48         12.33         2.01 o                         
   3  16   3         44.10         36.67         2.57 o                         
   4  16   3         10.58         12.31         3.32 o                         
   5  16   3          5.90          4.59         3.39 o                         
   6  16   3          5.45          9.99         6.74 o                         
   7  16   3         13.01          5.32         5.20 o                         
  -8  17   3         13.05         15.41         5.33 o                         
  -7  17   3          2.41          6.10         3.60 o                         
  -6  17   3          6.70          5.86         4.05 o                         
  -5  17   3          1.54          1.38         2.86 o                         
  -4  17   3         15.25         11.96         2.91 o                         
  -3  17   3         72.81         71.31         3.90 o                         
  -2  17   3         52.01         47.67         2.45 o                         
  -1  17   3         30.00         30.56         3.30 o                         
   0  17   3         19.19         22.98         2.87 o                         
   1  17   3         13.55          5.97         2.39 o                         
   2  17   3         41.33         39.92         2.91 o                         
   3  17   3          0.29         -1.77         2.41 o                         
   4  17   3         26.97         25.30         5.77 o                         
   5  17   3          0.02         -4.11         4.11 o                         
   6  17   3          0.08         -2.65         5.02 o                         
   7  17   3          3.73          3.37         5.08 o                         
  -7  18   3          0.15          0.85         3.34 o                         
  -6  18   3          1.98          5.42         3.17 o                         
  -5  18   3         24.29         25.03         3.71 o                         
  -4  18   3          2.23         -0.10         2.09 o                         
  -3  18   3          0.55         -1.48         1.48 o                         
  -2  18   3          8.89         12.96         1.62 o                         
  -1  18   3          0.77          2.79         2.58 o                         
   0  18   3         42.52         38.73         4.03 o                         
   1  18   3          0.17          1.53         5.40 o                         
   2  18   3          9.05         10.53         1.71 o                         
   3  18   3         11.28         10.21         2.87 o                         
   4  18   3          0.55          0.10         2.89 o                         
   5  18   3          2.36          4.35         4.65 o                         
   6  18   3          0.05          5.44         8.45 o                         
  -7  19   3          1.17          4.07         3.62 o                         
  -6  19   3          0.79          2.93         3.18 o                         
  -5  19   3         36.78         29.80         3.40 o                         
  -4  19   3         11.14         14.07         2.48 o                         
  -3  19   3          0.20          0.56         1.99 o                         
  -2  19   3          0.04         -0.71         1.41 o                         
  -1  19   3          0.32         -1.20         2.41 o                         
   0  19   3         22.23         13.21         3.99 o                         
   1  19   3          9.57          5.37         3.63 o                         
   2  19   3          0.24         -0.77         1.41 o                         
   3  19   3          4.90          6.31         2.67 o                         
   4  19   3          9.38          6.89         3.35 o                         
   5  19   3          1.21         12.01         5.16 o                         
   6  19   3          5.35         15.79         7.42 o                         
  -6  20   3          1.36         -3.26         3.43 o                         
  -5  20   3          0.15          3.84         5.14 o                         
  -4  20   3          3.60          6.11         2.16 o                         
  -3  20   3         16.94         16.72         2.31 o                         
  -2  20   3          8.78          7.97         1.42 o                         
  -1  20   3          0.09         -1.48         2.83 o                         
   0  20   3         20.57         27.62         4.76 o                         
   1  20   3         13.84          9.96        11.53 o                         
   2  20   3         24.97         19.39         4.74 o                         
   3  20   3          2.73         -0.28         1.93 o                         
   4  20   3          3.97          4.92         3.58 o                         
   5  20   3          0.36          5.11         5.00 o                         
  -5  21   3          1.95          5.11         3.63 o                         
  -4  21   3          8.54         14.15         3.07 o                         
  -3  21   3         23.12         20.62         2.49 o                         
  -2  21   3          0.01         -3.45         3.45 o                         
  -1  21   3          1.58          2.23         3.47 o                         
   0  21   3         10.12          3.77         3.71 o                         
   1  21   3         18.35         19.29         4.58 o                         
   2  21   3          0.49          2.05         3.67 o                         
   3  21   3          0.75         -0.67         2.84 o                         
   4  21   3          0.05         -2.51         3.15 o                         
  -4  22   3          1.51          7.41         2.73 o                         
  -3  22   3          1.57          0.00         3.20 o                         
  -2  22   3          4.64          5.59         3.88 o                         
  -1  22   3          1.06         -2.38         3.45 o                         
   0  22   3          3.59         -0.67         3.63 o                         
   1  22   3          7.49          9.75         4.32 o                         
   2  22   3          0.16          0.65         4.34 o                         
   3  22   3          0.13          1.75         3.00 o                         
  -3  23   3          0.42         -0.83         1.88 o                         
  -2  23   3          1.71          3.57         3.67 o                         
  -1  23   3          3.49          4.00         3.83 o                         
   0  23   3          0.83         -3.07         5.71 o                         
   1  23   3          0.49         -3.56         3.77 o                         
   2  23   3          6.14          1.83         5.48 o                         
 -10   0   4         66.47         52.67         7.57 o                         
  -8   0   4        137.95        146.51         9.43 o                         
  -6   0   4          5.40          0.78         3.13 o                         
  -4   0   4        447.41        628.21        18.52 o                         
  -2   0   4         16.88         28.83         1.80 o                         
   0   0   4       2372.98       2098.42        43.67 o                         
   2   0   4        261.51        220.20         6.72 o                         
   4   0   4          0.02          2.68         2.04 o                         
   6   0   4          0.43          5.44         4.46 o                         
   8   0   4         69.37         72.96        10.05 o                         
  10   0   4          2.58         -7.31         7.54 o                         
 -11   1   4          0.47          9.22         5.39 o                         
 -10   1   4          0.30          6.04         3.45 o                         
  -9   1   4         29.31         39.39         4.07 o                         
  -8   1   4         46.28         53.19         3.78 o                         
  -7   1   4         41.21         52.89         3.51 o                         
  -6   1   4         68.01         66.07         3.01 o                         
  -5   1   4        105.49        113.71         3.55 o                         
  -4   1   4       1694.44       1882.25        36.97 o                         
  -3   1   4         34.06         58.73         2.08 o                         
  -2   1   4        238.67        255.74         4.66 o                         
  -1   1   4        313.98        225.43         4.00 o                         
   0   1   4       1218.16       1126.99        17.47 o                         
   1   1   4          1.91         11.48         1.01 o                         
   2   1   4        924.85        984.39        17.70 o                         
   3   1   4        291.08        213.53         5.18 o                         
   4   1   4        179.99        189.43         5.12 o                         
   5   1   4         23.02         27.19         2.39 o                         
   6   1   4          0.21          0.40         1.85 o                         
   7   1   4         49.19         38.35         3.46 o                         
   8   1   4          0.94         -0.38         3.60 o                         
   9   1   4          0.83        -10.28        10.28 o                         
  10   1   4          4.55          5.47         5.57 o                         
 -11   2   4          0.06          0.61         4.26 o                         
 -10   2   4          4.02          6.01         3.56 o                         
  -9   2   4          3.87          1.85         3.15 o                         
  -8   2   4        313.83        279.06        12.22 o                         
  -7   2   4        201.74        195.43         6.51 o                         
  -6   2   4        126.10        152.89         4.52 o                         
  -5   2   4        167.20        152.50         4.26 o                         
  -4   2   4        477.72        513.71        10.91 o                         
  -3   2   4        262.48        251.80         5.46 o                         
  -2   2   4       4269.31       4249.80        73.28 o                         
  -1   2   4        115.27        118.89         2.36 o                         
   0   2   4        993.48       1086.10        16.25 o                         
   1   2   4         73.54         64.63         3.69 o                         
   2   2   4       1705.65       1957.40        36.25 o                         
   3   2   4        482.50        531.82        10.15 o                         
   4   2   4        112.33        131.29         4.01 o                         
   5   2   4         52.75         51.67         2.78 o                         
   6   2   4          2.39          4.05         1.93 o                         
   7   2   4          0.48         -2.20         2.20 o                         
   8   2   4          1.48          3.84         3.71 o                         
   9   2   4         11.09          5.83         4.92 o                         
  10   2   4          5.04         -1.84         9.25 o                         
 -11   3   4          0.70         -1.19         6.52 o                         
 -10   3   4          0.79         -1.51         3.98 o                         
  -9   3   4          0.68         -0.67         2.67 o                         
  -8   3   4          0.82          3.87         2.56 o                         
  -7   3   4        185.28        174.33         6.65 o                         
  -6   3   4          1.44          3.13         1.44 o                         
  -5   3   4        565.62        623.92        13.50 o                         
  -4   3   4        226.04        233.11         5.58 o                         
  -3   3   4        427.63        472.97         9.39 o                         
  -2   3   4       1575.98       1630.64        27.22 o                         
  -1   3   4        166.02        240.35         4.06 o                         
   0   3   4        172.60        170.14         3.08 o                         
   1   3   4        578.68        431.58         8.15 o                         
   2   3   4        120.41        120.10         3.05 o                         
   3   3   4        646.54        621.29        12.35 o                         
   4   3   4         13.90         13.31         2.09 o                         
   5   3   4          1.16          1.01         1.61 o                         
   6   3   4         10.41          9.54         2.19 o                         
   7   3   4          4.15          2.96         2.48 o                         
   8   3   4         10.95          2.66         3.90 o                         
   9   3   4         16.59         13.58         5.81 o                         
  10   3   4          0.63         -6.47        18.27 o                         
 -11   4   4          3.54          6.64         4.68 o                         
 -10   4   4          1.88          0.48         3.93 o                         
  -9   4   4          2.47         -2.14         2.46 o                         
  -8   4   4         26.18         27.04         3.32 o                         
  -7   4   4          1.42          3.87         2.33 o                         
  -6   4   4         35.05         41.67         2.55 o                         
  -5   4   4       1025.77       1049.98        27.69 o                         
  -4   4   4       2256.28       2251.53        44.04 o                         
  -3   4   4        122.34        134.86         3.24 o                         
  -2   4   4         38.28         50.39         1.78 o                         
  -1   4   4         78.51         81.30         2.55 o                         
   0   4   4        868.57        700.32        10.66 o                         
   1   4   4        106.72         89.59         2.31 o                         
   2   4   4          1.33         22.97         1.49 o                         
   3   4   4          8.40         12.62         1.33 o                         
   4   4   4         43.92         50.82         2.60 o                         
   5   4   4          9.92          5.97         1.65 o                         
   6   4   4         45.30         41.23         3.03 o                         
   7   4   4          8.72          4.12         2.42 o                         
   8   4   4         28.92         19.55         6.37 o                         
   9   4   4         40.23         37.57         7.43 o                         
 -11   5   4          7.27         10.02         4.98 o                         
 -10   5   4          0.84         -3.56         3.56 o                         
  -9   5   4          3.00          1.45         3.03 o                         
  -8   5   4         14.12          5.35         2.66 o                         
  -7   5   4        209.69        204.10         6.82 o                         
  -6   5   4       1088.91       1057.65        23.25 o                         
  -5   5   4        418.75        408.29        10.72 o                         
  -4   5   4       3900.85       3975.31        86.75 o                         
  -3   5   4        792.73        836.90        15.07 o                         
  -2   5   4        313.99        321.51         6.22 o                         
  -1   5   4       1895.18       1702.17        25.10 o                         
   0   5   4       1880.33       1923.26        28.32 o                         
   1   5   4         45.32         68.19         3.19 o                         
   2   5   4         30.24         32.70         1.58 o                         
   3   5   4         14.42         28.77         1.67 o                         
   4   5   4         15.57         13.61         1.74 o                         
   5   5   4         15.94         15.25         2.15 o                         
   6   5   4          1.72          2.53         1.60 o                         
   7   5   4          0.81         -3.02         3.02 o                         
   8   5   4          0.00          2.18         3.77 o                         
   9   5   4          2.22          0.74         5.20 o                         
 -11   6   4          8.19          9.53         4.79 o                         
 -10   6   4          9.93          4.53         3.99 o                         
  -9   6   4         38.77         26.21         4.60 o                         
  -8   6   4         59.61         56.00         4.34 o                         
  -7   6   4         67.02         72.25         4.17 o                         
  -6   6   4         61.27         63.68         3.61 o                         
  -5   6   4        112.44        110.19         3.59 o                         
  -4   6   4        310.98        330.59         7.53 o                         
  -3   6   4        271.10        287.35         5.76 o                         
  -2   6   4         33.20         26.78         1.25 o                         
  -1   6   4       3844.97       4060.19        63.87 o                         
   0   6   4       3036.00       3194.18        48.48 o                         
   1   6   4         64.34         40.94         1.44 o                         
   2   6   4        339.04        340.42         6.73 o                         
   3   6   4         30.12         31.71         1.70 o                         
   4   6   4         22.51         22.08         2.17 o                         
   5   6   4        262.25        275.33         7.54 o                         
   6   6   4         73.86         72.57         3.93 o                         
   7   6   4         31.64         38.76         4.87 o                         
   8   6   4          2.09         -2.11         3.36 o                         
   9   6   4          2.79          4.18         5.08 o                         
 -11   7   4         20.97         15.29         5.04 o                         
 -10   7   4          3.36         10.80         7.82 o                         
  -9   7   4         21.94         30.80         4.98 o                         
  -8   7   4        109.64        111.71         7.38 o                         
  -7   7   4          0.75          4.18         2.32 o                         
  -6   7   4        293.35        298.86         9.94 o                         
  -5   7   4         53.34         57.08         2.65 o                         
  -4   7   4         13.66         12.57         1.33 o                         
  -3   7   4        378.27        375.93         7.24 o                         
  -2   7   4         11.50          9.58         0.88 o                         
  -1   7   4        293.01        325.34         5.21 o                         
   0   7   4        309.85        338.49         5.42 o                         
   1   7   4          9.34         13.96         0.98 o                         
   2   7   4          8.77         18.65         1.37 o                         
   3   7   4          0.18         -0.97         0.97 o                         
   4   7   4          0.03          2.03         1.52 o                         
   5   7   4       1197.09       1173.30        25.74 o                         
   6   7   4        104.12        117.48         5.73 o                         
   7   7   4          3.72          5.03         3.11 o                         
   8   7   4          0.00         -1.78         3.48 o                         
   9   7   4         10.46          2.97         5.69 o                         
 -11   8   4          5.75         -4.24         4.24 o                         
 -10   8   4         38.11         25.30         7.36 o                         
  -9   8   4          8.84          7.82         3.94 o                         
  -8   8   4          5.99          5.45         3.59 o                         
  -7   8   4        299.55        301.03        11.33 o                         
  -6   8   4       1343.06       1320.39        64.03 o                         
  -5   8   4        105.22        115.91         4.03 o                         
  -4   8   4         95.63         99.67         3.18 o                         
  -3   8   4          6.59          9.17         1.06 o                         
  -2   8   4          4.77          2.09         0.51 o                         
  -1   8   4          4.16          8.98         0.82 o                         
   0   8   4        633.55        683.02        12.36 o                         
   1   8   4         97.34         98.11         2.18 o                         
   2   8   4          0.85          1.68         0.84 o                         
   3   8   4          0.35          1.84         1.04 o                         
   4   8   4         35.16         35.43         2.26 o                         
   5   8   4          0.03          7.86         2.10 o                         
   6   8   4         54.80         47.09         3.45 o                         
   7   8   4         24.85         16.26         4.23 o                         
   8   8   4          0.73          3.21         4.04 o                         
   9   8   4          9.36          5.08         5.62 o                         
 -10   9   4          0.90         -5.05         5.11 o                         
  -9   9   4          0.00          1.84         3.87 o                         
  -8   9   4         63.60         56.06         5.77 o                         
  -7   9   4         35.35         37.06         3.29 o                         
  -6   9   4        135.49        167.83         9.77 o                         
  -5   9   4          1.08          1.26         1.09 o                         
  -4   9   4          8.23          5.84         0.95 o                         
  -3   9   4         47.83         50.80         1.80 o                         
  -2   9   4          8.42          4.51         0.83 o                         
  -1   9   4         11.19         10.12         0.97 o                         
   0   9   4         20.68         23.15         1.36 o                         
   1   9   4        388.63        415.63         7.91 o                         
   2   9   4         30.32         30.09         1.50 o                         
   3   9   4        135.56        119.12         3.62 o                         
   4   9   4        293.13        316.31         8.05 o                         
   5   9   4          0.00          1.94         1.90 o                         
   6   9   4         47.60         42.98         3.55 o                         
   7   9   4          3.40         -0.34         3.39 o                         
   8   9   4          7.96          1.49         5.41 o                         
   9   9   4          6.77          4.56         5.85 o                         
 -10  10   4          0.07          0.82         6.48 o                         
  -9  10   4          9.10          7.64         4.33 o                         
  -8  10   4         14.42         22.09         6.15 o                         
  -7  10   4         62.46         43.26         3.79 o                         
  -6  10   4         22.17         20.15         2.79 o                         
  -5  10   4          3.27          6.48         1.66 o                         
  -4  10   4        267.50        263.51         5.89 o                         
  -3  10   4         37.85         40.11         1.53 o                         
  -2  10   4        217.62        256.70         5.13 o                         
  -1  10   4        292.66        330.37         7.86 o                         
   0  10   4          8.17         12.43         1.20 o                         
   1  10   4         18.43         19.30         2.07 o                         
   2  10   4        172.67        160.12         3.93 o                         
   3  10   4        248.30        248.58         6.34 o                         
   4  10   4        532.67        501.67        16.36 o                         
   5  10   4        102.91         94.22         4.03 o                         
   6  10   4         88.94        102.60         9.13 o                         
   7  10   4         43.81         56.54        14.96 o                         
   8  10   4          2.94          2.75         5.23 o                         
   9  10   4          2.97          5.16         5.81 o                         
 -10  11   4          0.50         -0.63         4.07 o                         
  -9  11   4          0.00         -3.43         3.43 o                         
  -8  11   4          4.66          6.23         4.81 o                         
  -7  11   4          1.16          1.06         2.54 o                         
  -6  11   4          0.00          1.67         2.01 o                         
  -5  11   4         27.05         28.32         2.14 o                         
  -4  11   4        155.31        161.62         4.41 o                         
  -3  11   4          6.38         10.99         1.21 o                         
  -2  11   4        177.30        155.07         4.04 o                         
  -1  11   4          8.91         11.26         1.29 o                         
   0  11   4          0.20          0.97         1.09 o                         
   1  11   4         52.34         46.10         2.08 o                         
   2  11   4          3.86          4.67         1.08 o                         
   3  11   4         45.69         38.73         3.08 o                         
   4  11   4        190.25        206.58         7.48 o                         
   5  11   4         26.93         26.54         2.40 o                         
   6  11   4        228.54        299.64        12.88 o                         
   7  11   4         17.86          6.96         5.01 o                         
   8  11   4         12.95          9.12         5.55 o                         
 -10  12   4          6.14         -3.64         5.25 o                         
  -9  12   4          2.03          1.47         3.93 o                         
  -8  12   4          2.28          2.29         3.33 o                         
  -7  12   4          2.25          6.82         3.02 o                         
  -6  12   4        292.42        313.19        10.95 o                         
  -5  12   4         16.47         13.10         2.02 o                         
  -4  12   4         10.75         17.20         1.49 o                         
  -3  12   4         21.87         15.97         1.31 o                         
  -2  12   4        399.69        393.75         9.27 o                         
  -1  12   4          3.43          3.20         1.12 o                         
   0  12   4         49.38         58.67         3.49 o                         
   1  12   4          0.92          2.43         1.05 o                         
   2  12   4         12.32         12.37         1.76 o                         
   3  12   4         18.98         21.41         1.97 o                         
   4  12   4         14.80         12.27         1.71 o                         
   5  12   4         23.46         20.84         2.41 o                         
   6  12   4         15.12         27.68        14.96 o                         
   7  12   4         12.90         12.72         5.32 o                         
   8  12   4          0.09          2.59         5.59 o                         
  -9  13   4         10.37         16.86         6.62 o                         
  -8  13   4          2.91         -0.76         3.28 o                         
  -7  13   4         13.20         10.16         3.51 o                         
  -6  13   4          1.43          2.79         1.87 o                         
  -5  13   4         75.61         77.39         3.26 o                         
  -4  13   4        208.32        180.02         5.17 o                         
  -3  13   4        736.20        700.49        19.86 o                         
  -2  13   4          0.32          7.92         1.34 o                         
  -1  13   4         30.13         39.04         2.11 o                         
   0  13   4          3.05          2.94         1.28 o                         
   1  13   4          0.93          0.27         1.63 o                         
   2  13   4        121.25        115.68         5.25 o                         
   3  13   4        196.57        210.85         5.56 o                         
   4  13   4         12.52         12.28         2.10 o                         
   5  13   4          0.67          3.30         3.19 o                         
   6  13   4          1.21         -1.99         4.92 o                         
   7  13   4          1.21          3.53         5.16 o                         
   8  13   4         16.26         25.12        11.30 o                         
  -9  14   4         15.83         14.00         5.72 o                         
  -8  14   4          0.20          3.39         4.11 o                         
  -7  14   4          0.44          4.44         3.11 o                         
  -6  14   4         11.58         12.02         2.64 o                         
  -5  14   4         66.14         72.72         4.14 o                         
  -4  14   4        179.94        174.73         5.99 o                         
  -3  14   4        378.65        328.55         7.89 o                         
  -2  14   4          7.15          9.28         1.62 o                         
  -1  14   4          0.02          1.48         2.18 o                         
   0  14   4         11.97         11.51         2.44 o                         
   1  14   4         28.37         21.03         2.06 o                         
   2  14   4         18.92         21.94         2.66 o                         
   3  14   4          0.13         -1.75         3.00 o                         
   4  14   4         36.95         33.49         3.67 o                         
   5  14   4          0.30         -0.72         3.11 o                         
   6  14   4          1.17          5.28         4.99 o                         
   7  14   4         26.97         38.27         7.17 o                         
  -9  15   4          1.72         10.81         5.69 o                         
  -8  15   4          8.92          1.70         4.44 o                         
  -7  15   4         17.40         11.00         3.87 o                         
  -6  15   4          0.80          0.50         2.33 o                         
  -5  15   4         10.19          7.99         2.05 o                         
  -4  15   4          4.70          1.93         1.16 o                         
  -3  15   4          9.58         13.92         1.65 o                         
  -2  15   4          7.42          8.19         1.98 o                         
  -1  15   4         14.43         14.48         3.00 o                         
   0  15   4          5.91          5.38         2.27 o                         
   1  15   4          7.54         14.41         1.75 o                         
   2  15   4          3.26          4.18         1.69 o                         
   3  15   4         79.36         77.42         3.74 o                         
   4  15   4          0.90         -0.28         2.91 o                         
   5  15   4          0.10         -2.10         3.26 o                         
   6  15   4          3.59          0.46         7.65 o                         
   7  15   4          0.31          0.56         4.97 o                         
  -8  16   4          4.63          6.42         4.14 o                         
  -7  16   4         11.57          8.22         3.85 o                         
  -6  16   4          7.57          6.77         3.22 o                         
  -5  16   4         19.45         24.41         3.02 o                         
  -4  16   4          0.11         -0.30         1.47 o                         
  -3  16   4          0.50          1.56         1.33 o                         
  -2  16   4         15.16         13.33         1.88 o                         
  -1  16   4         54.71         48.26         3.85 o                         
   0  16   4          2.14          4.40         2.34 o                         
   1  16   4         68.07         56.13         4.91 o                         
   2  16   4         28.70         27.77         2.83 o                         
   3  16   4         13.41         11.09         2.41 o                         
   4  16   4          3.11          2.74         3.12 o                         
   5  16   4          0.01         -4.04         4.04 o                         
   6  16   4          9.09         14.92        10.85 o                         
   7  16   4          3.83         -0.71         5.16 o                         
  -8  17   4          4.61          3.58         4.19 o                         
  -7  17   4          1.22          4.63         5.64 o                         
  -6  17   4          1.05          1.58         3.18 o                         
  -5  17   4         33.06         35.63         3.49 o                         
  -4  17   4          1.52          1.36         1.90 o                         
  -3  17   4          5.63          6.98         1.46 o                         
  -2  17   4         34.95         35.96         2.50 o                         
  -1  17   4         11.20          5.51         2.50 o                         
   0  17   4          7.62          6.31         2.54 o                         
   1  17   4          8.54         14.63         3.26 o                         
   2  17   4        254.80        260.48         9.44 o                         
   3  17   4         65.00         71.36         5.34 o                         
   4  17   4         28.01         39.72         4.57 o                         
   5  17   4          1.31          0.25         6.51 o                         
   6  17   4          2.06         -1.56         4.92 o                         
  -7  18   4          0.07          0.53         3.86 o                         
  -6  18   4          3.83         11.06         3.63 o                         
  -5  18   4         19.49         21.78         3.15 o                         
  -4  18   4          2.63          3.15         2.08 o                         
  -3  18   4         27.05         24.57         3.20 o                         
  -2  18   4         24.43         22.06         3.73 o                         
  -1  18   4         11.73         14.95         3.36 o                         
   0  18   4          0.09         -2.62         2.62 o                         
   1  18   4         33.43         32.74         5.39 o                         
   2  18   4          2.24          5.80         4.38 o                         
   3  18   4          4.76          4.67         3.31 o                         
   4  18   4          6.63          5.54         4.26 o                         
   5  18   4          2.94          7.42         5.33 o                         
   6  18   4          9.85         10.63         7.99 o                         
  -7  19   4          4.84          6.34         4.07 o                         
  -6  19   4          0.13          8.95         3.04 o                         
  -5  19   4          0.06          0.85         2.40 o                         
  -4  19   4          3.49          2.27         1.97 o                         
  -3  19   4          0.83         -2.27         2.27 o                         
  -2  19   4          3.59         -0.11         3.55 o                         
  -1  19   4          0.49          4.42         3.79 o                         
   0  19   4         12.47         15.71         4.91 o                         
   1  19   4          1.23         -3.58         3.67 o                         
   2  19   4          0.49          1.89         1.67 o                         
   3  19   4          1.26         -0.80         5.57 o                         
   4  19   4         27.78         28.03         4.83 o                         
   5  19   4          3.34          0.00         4.74 o                         
  -6  20   4          0.75          5.42         3.76 o                         
  -5  20   4         25.20         29.53         4.58 o                         
  -4  20   4          2.55          4.01         2.99 o                         
  -3  20   4          6.03          3.88         2.64 o                         
  -2  20   4          3.30          8.56         4.19 o                         
  -1  20   4         15.69         25.10         4.84 o                         
   0  20   4         40.50         43.69         5.89 o                         
   1  20   4          3.71          2.12         4.10 o                         
   2  20   4          2.10         -0.48         8.56 o                         
   3  20   4          1.79         -0.98         5.56 o                         
   4  20   4          1.05          0.30         6.31 o                         
  -5  21   4          0.21         -0.90         4.25 o                         
  -4  21   4          0.68          0.85         4.43 o                         
  -3  21   4          3.71          3.04         1.55 o                         
  -2  21   4          0.12         -0.89         4.22 o                         
  -1  21   4          2.51          5.04         4.10 o                         
   0  21   4          0.59         -1.37         6.39 o                         
   1  21   4          6.78         -1.08         3.95 o                         
   2  21   4          0.48         -1.77         4.10 o                         
   3  21   4          0.59         -1.76         1.76 o                         
   4  21   4          2.04         -0.50         5.53 o                         
  -4  22   4          2.56          3.03         2.26 o                         
  -3  22   4          0.00         -2.67         5.14 o                         
  -2  22   4          0.25          4.94         4.16 o                         
  -1  22   4         24.76         33.11         5.57 o                         
   0  22   4          2.18          9.47         4.51 o                         
   1  22   4          0.00         -3.67         3.67 o                         
   2  22   4          0.02         -4.16         4.16 o                         
  -2  23   4          4.81          4.11         6.17 o                         
  -1  23   4          2.90          2.55         4.44 o                         
   0  23   4          6.33          9.77         5.71 o                         
   1  23   4          0.16          1.37         5.71 o                         
 -11   0   5         24.94         24.66         8.91 o                         
  -9   0   5        155.22        133.82        11.05 o                         
  -7   0   5         10.79          4.16         4.02 o                         
  -5   0   5        113.79        113.62         5.16 o                         
  -3   0   5       1439.04       1543.96        38.64 o                         
  -1   0   5          1.15          1.85         1.15 o                         
   1   0   5          8.17         18.13         1.68 o                         
   3   0   5        154.14        172.12         5.94 o                         
   5   0   5        129.05        102.63         5.89 o                         
   7   0   5        260.57        262.49        14.99 o                         
   9   0   5          7.01         13.02         7.99 o                         
 -11   1   5          0.01          2.54         4.49 o                         
 -10   1   5          7.45         -0.17         3.27 o                         
  -9   1   5         68.38         67.89         5.62 o                         
  -8   1   5        300.85        310.25        10.25 o                         
  -7   1   5         17.96         18.77         2.57 o                         
  -6   1   5          0.94          0.39         1.42 o                         
  -5   1   5          0.26         -1.21         1.21 o                         
  -4   1   5         10.92         17.73         1.45 o                         
  -3   1   5         67.59         84.93         2.57 o                         
  -2   1   5        773.44        862.84        13.15 o                         
  -1   1   5        231.96        242.97         4.38 o                         
   0   1   5         59.60         45.94         1.60 o                         
   1   1   5        118.36        114.50         2.55 o                         
   2   1   5       1014.83        919.31        16.75 o                         
   3   1   5         14.80         25.45         1.76 o                         
   4   1   5        196.35        228.53         5.38 o                         
   5   1   5        130.69        152.50         5.06 o                         
   6   1   5          9.08          9.09         2.99 o                         
   7   1   5         17.38         29.23         6.94 o                         
   8   1   5         12.79          6.81         5.32 o                         
   9   1   5          9.97         13.70         6.30 o                         
 -11   2   5          2.47         -0.97         4.47 o                         
 -10   2   5          7.29          7.70         3.69 o                         
  -9   2   5         14.87         13.95         3.25 o                         
  -8   2   5         40.50         44.70         4.00 o                         
  -7   2   5         88.40         83.50         4.29 o                         
  -6   2   5         13.04         14.30         1.94 o                         
  -5   2   5          1.60          0.88         1.26 o                         
  -4   2   5          1.27          1.67         1.07 o                         
  -3   2   5        143.84        156.53         3.99 o                         
  -2   2   5       1382.72       1349.77        20.98 o                         
  -1   2   5         39.72         42.50         1.48 o                         
   0   2   5          1.11          3.76         0.82 o                         
   1   2   5       1555.17       1381.75        21.48 o                         
   2   2   5        952.91        991.53        18.99 o                         
   3   2   5        654.86        692.33        13.03 o                         
   4   2   5        179.17        180.97         4.60 o                         
   5   2   5        222.83        200.21         6.18 o                         
   6   2   5         19.46         13.68         2.65 o                         
   7   2   5          0.43          0.39         3.76 o                         
   8   2   5          4.40          4.71         5.48 o                         
   9   2   5          0.56          2.20         5.57 o                         
 -11   3   5          6.98          5.22         4.42 o                         
 -10   3   5         37.90         41.89         5.71 o                         
  -9   3   5          4.92          4.69         3.85 o                         
  -8   3   5          4.05          6.19         2.71 o                         
  -7   3   5         17.38         21.25         2.90 o                         
  -6   3   5         10.41         10.26         1.88 o                         
  -5   3   5         26.07         37.17         2.28 o                         
  -4   3   5         67.32         88.40         2.98 o                         
  -3   3   5         92.76         87.00         2.57 o                         
  -2   3   5        334.36        374.25         6.13 o                         
  -1   3   5        138.05        177.45         3.31 o                         
   0   3   5        416.88        440.91         7.07 o                         
   1   3   5        884.54        970.10        14.79 o                         
   2   3   5          0.65          8.20         1.26 o                         
   3   3   5         16.73         14.89         1.56 o                         
   4   3   5         19.89         15.03         1.80 o                         
   5   3   5        152.42        155.36         5.31 o                         
   6   3   5         54.28         59.02         3.77 o                         
   7   3   5          6.97          7.45         3.21 o                         
   8   3   5         17.26          7.48         5.32 o                         
   9   3   5          2.56         -5.16         5.16 o                         
 -11   4   5          0.24          1.32         4.65 o                         
 -10   4   5          7.54          5.22         4.17 o                         
  -9   4   5         12.66         10.44         3.25 o                         
  -8   4   5         94.80         88.43         5.31 o                         
  -7   4   5        207.94        196.00         7.31 o                         
  -6   4   5         15.23         21.13         2.21 o                         
  -5   4   5        740.66        762.46        17.00 o                         
  -4   4   5        126.56        118.94         3.19 o                         
  -3   4   5        750.43        801.36        14.61 o                         
  -2   4   5        127.99        137.80         2.78 o                         
  -1   4   5        141.24        132.35         4.48 o                         
   0   4   5          0.52          2.19         0.80 o                         
   1   4   5          3.11         12.28         1.05 o                         
   2   4   5         83.97         66.55         2.40 o                         
   3   4   5         49.16         62.66         2.53 o                         
   4   4   5          9.87          6.44         1.51 o                         
   5   4   5          1.58         -0.81         1.33 o                         
   6   4   5          6.38          3.50         2.07 o                         
   7   4   5          8.98         14.59         4.05 o                         
   8   4   5         15.33         15.93         5.20 o                         
   9   4   5          0.32         -5.00         5.00 o                         
 -11   5   5         27.95         25.02         5.75 o                         
 -10   5   5          5.57          5.72         4.26 o                         
  -9   5   5          0.09         -1.87         2.86 o                         
  -8   5   5          7.00          4.32         2.51 o                         
  -7   5   5          1.91         -0.55         2.24 o                         
  -6   5   5         41.30         42.02         2.99 o                         
  -5   5   5        116.72        130.51         3.98 o                         
  -4   5   5         58.77         57.37         2.27 o                         
  -3   5   5        592.89        563.36        10.55 o                         
  -2   5   5        196.50        194.91         3.56 o                         
  -1   5   5        567.44        559.58         8.75 o                         
   0   5   5          0.65          3.14         0.78 o                         
   1   5   5        694.45        732.35        12.26 o                         
   2   5   5          6.97         10.00         1.26 o                         
   3   5   5         44.17         59.34         2.42 o                         
   4   5   5          3.06          7.81         1.69 o                         
   5   5   5          1.31         -0.01         1.83 o                         
   6   5   5         24.15         26.61         2.91 o                         
   7   5   5          2.93          7.60         3.71 o                         
   8   5   5          1.41         -3.52         3.52 o                         
   9   5   5          1.84          0.44         4.83 o                         
 -11   6   5          0.02         -3.27         4.42 o                         
 -10   6   5          0.83          3.03         4.24 o                         
  -9   6   5          0.87         -2.83         3.26 o                         
  -8   6   5          1.42         -0.19         2.59 o                         
  -7   6   5          2.58          8.49         2.88 o                         
  -6   6   5        656.98        654.49        21.36 o                         
  -5   6   5        114.02        130.77         3.80 o                         
  -4   6   5         31.09         32.96         1.78 o                         
  -3   6   5        156.86        185.18         4.13 o                         
  -2   6   5         29.96         21.83         1.21 o                         
  -1   6   5        412.47        459.91         7.29 o                         
   0   6   5        402.05        467.85         7.45 o                         
   1   6   5         22.34         36.31         1.50 o                         
   2   6   5        142.33        142.48         3.54 o                         
   3   6   5         29.37         39.46         2.33 o                         
   4   6   5         23.01         15.36         2.07 o                         
   5   6   5         82.80         89.87         3.96 o                         
   6   6   5         10.18          7.26         2.52 o                         
   7   6   5          0.55         -3.29         3.29 o                         
   8   6   5          0.02         -3.52         3.52 o                         
   9   6   5          7.95          8.45         8.91 o                         
 -11   7   5          1.91          9.11         5.87 o                         
 -10   7   5          8.13          4.21         4.33 o                         
  -9   7   5          0.05         -1.84         3.44 o                         
  -8   7   5          4.37          6.81         2.88 o                         
  -7   7   5        260.75        249.18         8.72 o                         
  -6   7   5       1085.98       1128.83        26.85 o                         
  -5   7   5        330.35        356.50         8.26 o                         
  -4   7   5        118.74        125.87         3.30 o                         
  -3   7   5          9.25          9.53         1.15 o                         
  -2   7   5        165.75        147.09         2.97 o                         
  -1   7   5         64.49         87.31         2.17 o                         
   0   7   5        239.53        247.65         4.45 o                         
   1   7   5        312.58        291.14         5.37 o                         
   2   7   5         33.61         42.93         1.88 o                         
   3   7   5        140.86        144.88         4.31 o                         
   4   7   5        105.47        117.14         4.21 o                         
   5   7   5         12.69         15.41         2.39 o                         
   6   7   5          7.16          4.55         2.52 o                         
   7   7   5          0.00          5.16         3.85 o                         
   8   7   5          0.97          1.16         5.76 o                         
   9   7   5          0.79          4.11         8.91 o                         
 -11   8   5         14.73         21.63         6.85 o                         
 -10   8   5         17.23         13.23         8.55 o                         
  -9   8   5         29.35         33.46         5.38 o                         
  -8   8   5         30.95         27.31         3.93 o                         
  -7   8   5         59.82         56.47         4.19 o                         
  -6   8   5       1392.91       1281.37        30.23 o                         
  -5   8   5        654.48        582.72        14.94 o                         
  -4   8   5        354.93        370.74         7.41 o                         
  -3   8   5         30.18         28.70         1.50 o                         
  -2   8   5        273.72        238.62         4.68 o                         
  -1   8   5         35.63         30.62         1.29 o                         
   0   8   5          0.76          1.09         0.70 o                         
   1   8   5          0.48          2.27         0.66 o                         
   2   8   5          0.90         -0.30         0.86 o                         
   3   8   5        179.83        171.97         4.78 o                         
   4   8   5         50.01         57.20         3.02 o                         
   5   8   5        333.86        336.65         8.98 o                         
   6   8   5        144.54        141.52         8.09 o                         
   7   8   5          0.94          3.42         3.59 o                         
   8   8   5          0.72          2.40         4.84 o                         
   9   8   5          0.27         -3.88         7.76 o                         
 -10   9   5          5.04         10.72         4.57 o                         
  -9   9   5          1.14         -3.33         3.33 o                         
  -8   9   5         46.11         38.24         5.18 o                         
  -7   9   5         45.29         46.03         4.42 o                         
  -6   9   5        260.67        247.83         8.97 o                         
  -5   9   5        195.14        207.18         7.31 o                         
  -4   9   5         11.46         15.09         1.51 o                         
  -3   9   5         45.59         56.05         2.29 o                         
  -2   9   5         70.77         63.32         1.73 o                         
  -1   9   5         98.25         84.58         3.00 o                         
   0   9   5        375.62        374.05         6.63 o                         
   1   9   5        231.39        233.92         4.37 o                         
   2   9   5          0.12          1.90         0.88 o                         
   3   9   5        842.67        835.92        17.33 o                         
   4   9   5          4.00         10.40         1.94 o                         
   5   9   5        331.36        336.83        11.94 o                         
   6   9   5          4.77         22.86         4.29 o                         
   7   9   5         16.93         11.54         7.42 o                         
   8   9   5          7.39         -1.37         5.33 o                         
 -10  10   5          0.85          4.97         4.59 o                         
  -9  10   5          0.99          4.35         4.46 o                         
  -8  10   5         38.28         46.13         5.39 o                         
  -7  10   5        428.06        429.18        13.05 o                         
  -6  10   5        302.97        299.38         8.23 o                         
  -5  10   5        208.04        216.81         5.96 o                         
  -4  10   5        253.23        262.74         6.31 o                         
  -3  10   5         13.21         16.39         1.09 o                         
  -2  10   5         51.04         51.02         1.87 o                         
  -1  10   5        172.43        182.22         4.95 o                         
   0  10   5        123.88        131.56         3.75 o                         
   1  10   5         25.75         25.03         1.41 o                         
   2  10   5        344.66        325.35         6.99 o                         
   3  10   5        292.89        294.27         7.49 o                         
   4  10   5        665.20        684.73        17.88 o                         
   5  10   5          0.18          9.84         2.15 o                         
   6  10   5          0.56          2.70         5.48 o                         
   7  10   5          0.11          3.37         8.79 o                         
   8  10   5          1.81          8.97         5.72 o                         
 -10  11   5          0.00         -2.72         4.69 o                         
  -9  11   5          0.43         -1.89         4.02 o                         
  -8  11   5         34.58         23.21         5.08 o                         
  -7  11   5         49.58         57.71         5.32 o                         
  -6  11   5        159.32        147.84         7.98 o                         
  -5  11   5        864.14        787.09        18.66 o                         
  -4  11   5        175.44        172.70         4.41 o                         
  -3  11   5          0.03         -0.11         0.92 o                         
  -2  11   5          4.39          5.10         1.22 o                         
  -1  11   5        236.26        206.25         5.13 o                         
   0  11   5          0.53          1.08         1.40 o                         
   1  11   5         45.36         54.79         2.77 o                         
   2  11   5         13.58         19.46         1.55 o                         
   3  11   5         47.12         56.32         4.04 o                         
   4  11   5          3.02          5.19         1.73 o                         
   5  11   5         18.18         29.56         3.17 o                         
   6  11   5         18.90         25.45         6.18 o                         
   7  11   5         10.93         14.53         5.81 o                         
   8  11   5          0.01          3.43         5.81 o                         
 -10  12   5          0.14         -1.50         5.23 o                         
  -9  12   5          8.43          5.34         4.13 o                         
  -8  12   5          3.28          0.29         3.62 o                         
  -7  12   5         25.63         22.44         3.51 o                         
  -6  12   5          0.63          1.49         1.73 o                         
  -5  12   5         17.98         20.83         2.32 o                         
  -4  12   5         55.12         52.24         2.22 o                         
  -3  12   5         22.52         13.15         1.11 o                         
  -2  12   5        179.35        180.89         4.74 o                         
  -1  12   5         55.68         50.18         2.71 o                         
   0  12   5          9.69         13.37         1.84 o                         
   1  12   5          5.62          3.48         1.45 o                         
   2  12   5        343.48        349.80         7.86 o                         
   3  12   5         44.37         48.40         2.70 o                         
   4  12   5          9.61         11.63         1.84 o                         
   5  12   5          4.85         11.94         5.13 o                         
   6  12   5         64.51         88.97         9.35 o                         
   7  12   5         16.16         19.72         6.38 o                         
   8  12   5          0.05         11.60         7.78 o                         
  -9  13   5         10.15          9.47         5.30 o                         
  -8  13   5          1.23          7.26         3.26 o                         
  -7  13   5          9.98          5.96         3.00 o                         
  -6  13   5         71.64         60.48         3.54 o                         
  -5  13   5          1.78          2.74         1.56 o                         
  -4  13   5        175.16        193.75         4.96 o                         
  -3  13   5         18.61         18.98         1.80 o                         
  -2  13   5        101.39         95.52         3.40 o                         
  -1  13   5         30.79         33.75         2.24 o                         
   0  13   5         20.49         17.00         2.00 o                         
   1  13   5          9.72          5.87         1.50 o                         
   2  13   5        431.09        467.11        12.00 o                         
   3  13   5          6.75          4.25         1.30 o                         
   4  13   5          2.49          7.59         5.02 o                         
   5  13   5          1.19         -3.83         3.83 o                         
   6  13   5         26.73         32.03         7.19 o                         
   7  13   5         18.50         18.94         6.60 o                         
  -9  14   5          2.07          3.38         6.09 o                         
  -8  14   5          0.24         -3.74         3.74 o                         
  -7  14   5          4.22          3.05         3.34 o                         
  -6  14   5          2.60          4.10         2.54 o                         
  -5  14   5         10.96          8.14         2.09 o                         
  -4  14   5        314.83        303.26         7.21 o                         
  -3  14   5        330.31        293.48         7.68 o                         
  -2  14   5          1.97          8.48         1.69 o                         
  -1  14   5        107.69        104.93         4.38 o                         
   0  14   5         16.83         12.75         1.80 o                         
   1  14   5         48.48         49.26         3.23 o                         
   2  14   5         11.98         12.83         1.97 o                         
   3  14   5         66.92         76.44         3.61 o                         
   4  14   5          4.05          8.25         3.70 o                         
   5  14   5         49.91         54.03         7.27 o                         
   6  14   5          9.56         23.63         6.62 o                         
   7  14   5          1.86         -2.78         9.70 o                         
  -9  15   5          0.22          1.04         4.24 o                         
  -8  15   5          0.58         -2.45         3.54 o                         
  -7  15   5          1.42          3.00         3.41 o                         
  -6  15   5         38.92         41.76         3.84 o                         
  -5  15   5          8.49         14.43         2.62 o                         
  -4  15   5         29.85         33.95         2.36 o                         
  -3  15   5        208.26        214.60         5.60 o                         
  -2  15   5         11.48          7.33         2.01 o                         
  -1  15   5         25.50         31.61         3.43 o                         
   0  15   5         20.86         18.34         3.00 o                         
   1  15   5         19.81         26.81         2.54 o                         
   2  15   5          9.49         10.09         1.81 o                         
   3  15   5          9.43          6.12         3.47 o                         
   4  15   5          5.17          0.93         3.19 o                         
   5  15   5          0.23         -4.15         4.16 o                         
   6  15   5          2.19         -2.12         5.10 o                         
   7  15   5          3.49         19.64        10.05 o                         
  -8  16   5          3.04          6.75         3.96 o                         
  -7  16   5          2.92          0.35         5.62 o                         
  -6  16   5          0.42          6.09         3.17 o                         
  -5  16   5         10.41         17.16         2.68 o                         
  -4  16   5         30.42         26.87         2.58 o                         
  -3  16   5          3.84          5.91         1.74 o                         
  -2  16   5          7.64          3.70         1.54 o                         
  -1  16   5         44.39         51.31         4.22 o                         
   0  16   5          0.32         -2.31         2.31 o                         
   1  16   5          1.96          1.27         1.63 o                         
   2  16   5         58.50         61.79         5.90 o                         
   3  16   5          1.25          5.08         3.06 o                         
   4  16   5         36.10         29.19         4.42 o                         
   5  16   5          6.63          4.64         5.16 o                         
   6  16   5          4.89          8.91         5.81 o                         
  -8  17   5          0.95         -3.11         3.96 o                         
  -7  17   5         15.17         24.05         4.59 o                         
  -6  17   5         18.65         16.16         3.69 o                         
  -5  17   5         14.78         16.83         4.09 o                         
  -4  17   5          0.73         -0.26         2.58 o                         
  -3  17   5          8.05          7.88         2.93 o                         
  -2  17   5         10.21         11.56         1.77 o                         
  -1  17   5         18.54         26.48         4.95 o                         
   0  17   5          0.72         -0.51         3.70 o                         
   1  17   5          0.85          1.93         3.95 o                         
   2  17   5          7.96          4.11         2.58 o                         
   3  17   5         58.59         55.24         4.97 o                         
   4  17   5          7.79          4.50         3.71 o                         
   5  17   5          5.88         13.93         6.05 o                         
   6  17   5          5.31          2.48        11.19 o                         
  -7  18   5         14.67         15.56         4.12 o                         
  -6  18   5         12.94          8.53         3.04 o                         
  -5  18   5         15.52         31.70         3.86 o                         
  -4  18   5         30.35         21.00         2.59 o                         
  -3  18   5          5.48          5.87         5.96 o                         
  -2  18   5          4.17         -3.28         3.88 o                         
  -1  18   5          4.79         -0.17         3.95 o                         
   0  18   5          0.94         -1.47         5.14 o                         
   1  18   5         26.38         29.44         5.73 o                         
   2  18   5          5.24          0.11         2.56 o                         
   3  18   5          2.55          5.75         4.48 o                         
   4  18   5          0.32          6.54         4.11 o                         
   5  18   5          1.63         -3.77         4.84 o                         
  -6  19   5          4.81          6.54         3.19 o                         
  -5  19   5          1.89          1.52         2.69 o                         
  -4  19   5          2.88          4.46         2.90 o                         
  -3  19   5         12.41          5.11         4.06 o                         
  -2  19   5          0.00         -3.88         3.88 o                         
  -1  19   5          3.17          7.61         4.28 o                         
   0  19   5         16.79         19.43         5.02 o                         
   1  19   5          2.05          1.50         4.51 o                         
   2  19   5          0.00         -4.83         6.05 o                         
   3  19   5          0.14         -1.87         2.69 o                         
   4  19   5          1.52         -3.88         4.68 o                         
  -6  20   5          6.49          5.56         3.14 o                         
  -5  20   5          0.46         -3.16         3.16 o                         
  -4  20   5          1.06         -2.23         2.77 o                         
  -3  20   5          0.37         -1.14         1.55 o                         
  -2  20   5          1.83          1.48         4.91 o                         
  -1  20   5          4.43          0.54         4.00 o                         
   0  20   5         23.12         16.59         5.00 o                         
   1  20   5         18.82         10.45         4.92 o                         
   2  20   5         11.07          7.75         9.59 o                         
   3  20   5          1.41          3.79         2.69 o                         
   4  20   5          0.63         -4.74         4.74 o                         
  -5  21   5          0.53          3.17         3.36 o                         
  -4  21   5          4.34          5.69         4.19 o                         
  -3  21   5          4.63          6.26         4.76 o                         
  -2  21   5          7.60          9.66         5.94 o                         
  -1  21   5         44.53         71.28         7.82 o                         
   0  21   5          1.31          3.89         4.60 o                         
   1  21   5          1.80          5.69         4.84 o                         
   2  21   5          0.60         -4.44        10.96 o                         
   3  21   5          2.57          0.69         2.52 o                         
  -3  22   5          1.63         -2.83         4.60 o                         
  -2  22   5          0.06          0.96         4.74 o                         
  -1  22   5         12.01         14.72         6.28 o                         
   0  22   5          0.04         -1.21         4.60 o                         
   1  22   5          4.05          1.67         4.58 o                         
 -10   0   6         25.87         21.31         6.04 o                         
  -8   0   6          6.17          2.78         4.11 o                         
  -6   0   6          6.38          0.39         2.57 o                         
  -4   0   6       2052.16       2088.34        52.13 o                         
  -2   0   6        802.53        768.42        16.88 o                         
   0   0   6        270.63        281.23         7.01 o                         
   2   0   6        420.31        414.20        11.80 o                         
   4   0   6         16.77         12.96         2.49 o                         
   6   0   6         50.42         30.83         4.86 o                         
   8   0   6          7.86         13.02         7.76 o                         
 -11   1   6          1.32          4.11         4.35 o                         
 -10   1   6         41.71         44.04         5.07 o                         
  -9   1   6         54.87         41.55         4.68 o                         
  -8   1   6          7.17          5.92         2.64 o                         
  -7   1   6         77.58         66.39         4.03 o                         
  -6   1   6        119.96        115.00         4.99 o                         
  -5   1   6        290.56        282.31         6.19 o                         
  -4   1   6        128.09        155.21         3.88 o                         
  -3   1   6        371.19        421.26         8.27 o                         
  -2   1   6        618.35        566.62         9.03 o                         
  -1   1   6         80.30         85.73         2.14 o                         
   0   1   6       1656.92       1607.98        24.07 o                         
   1   1   6        254.98        305.18         5.35 o                         
   2   1   6         56.59         62.95         2.55 o                         
   3   1   6          2.42          7.42         1.46 o                         
   4   1   6          6.57         12.19         1.72 o                         
   5   1   6         49.44         44.33         3.42 o                         
   6   1   6          3.01          1.14         2.63 o                         
   7   1   6         11.26         12.93         5.64 o                         
   8   1   6          5.95          9.69        11.07 o                         
   9   1   6          1.09          1.84         5.97 o                         
 -11   2   6          9.31          1.87         4.48 o                         
 -10   2   6         12.31         17.85         4.58 o                         
  -9   2   6         13.92         12.44         3.65 o                         
  -8   2   6          5.96          3.47         2.85 o                         
  -7   2   6          0.79         -0.31         2.20 o                         
  -6   2   6         29.27         35.50         3.18 o                         
  -5   2   6         13.57         19.83         1.70 o                         
  -4   2   6        131.93        117.59         3.28 o                         
  -3   2   6         59.64         78.39         2.74 o                         
  -2   2   6         53.99         59.97         1.97 o                         
  -1   2   6         54.52         38.51         1.74 o                         
   0   2   6        239.97        185.87         3.74 o                         
   1   2   6        392.46        414.50         7.17 o                         
   2   2   6         50.11         80.75         3.00 o                         
   3   2   6         15.54         22.31         1.79 o                         
   4   2   6        648.79        633.94        13.16 o                         
   5   2   6          7.92         12.47         2.19 o                         
   6   2   6          0.73          3.77         2.45 o                         
   7   2   6         45.34         41.64         6.11 o                         
   8   2   6          0.01         -4.94         5.05 o                         
   9   2   6          2.41         -4.13         5.16 o                         
 -11   3   6         17.27         15.54         4.96 o                         
 -10   3   6         18.91         26.15         5.23 o                         
  -9   3   6         19.87         24.76         4.05 o                         
  -8   3   6          0.02         -2.26         2.26 o                         
  -7   3   6          1.68          1.89         2.39 o                         
  -6   3   6         20.54         25.33         2.38 o                         
  -5   3   6        266.78        275.75         6.10 o                         
  -4   3   6        313.95        309.89         6.86 o                         
  -3   3   6        916.02        920.29        16.00 o                         
  -2   3   6        330.38        320.70         5.48 o                         
  -1   3   6          1.30          4.33         0.91 o                         
   0   3   6          1.37         17.42         1.26 o                         
   1   3   6         25.81         27.31         1.54 o                         
   2   3   6         22.47         19.18         1.58 o                         
   3   3   6         20.79         14.54         1.74 o                         
   4   3   6         27.02          8.85         1.65 o                         
   5   3   6          0.80          2.48         1.94 o                         
   6   3   6         54.04         47.20         4.05 o                         
   7   3   6          0.79         -0.46         3.29 o                         
   8   3   6          6.40         10.22         5.64 o                         
   9   3   6          0.01         -1.84         6.96 o                         
 -11   4   6          1.06          0.59         4.24 o                         
 -10   4   6          4.03          2.06         4.58 o                         
  -9   4   6          4.60          2.90         3.16 o                         
  -8   4   6          0.76         -2.40         2.40 o                         
  -7   4   6         11.03          8.86         2.57 o                         
  -6   4   6         68.75         68.16         3.88 o                         
  -5   4   6          0.00          1.34         1.05 o                         
  -4   4   6         18.70         20.06         1.60 o                         
  -3   4   6        233.80        258.96         5.04 o                         
  -2   4   6        562.18        617.49         9.76 o                         
  -1   4   6       1006.35        994.65        15.18 o                         
   0   4   6        210.00        213.66         3.94 o                         
   1   4   6          1.99          2.62         0.94 o                         
   2   4   6         29.83         27.60         1.77 o                         
   3   4   6          0.85          6.26         1.54 o                         
   4   4   6         19.08         32.00         2.51 o                         
   5   4   6          6.43          1.80         2.27 o                         
   6   4   6          3.02         -0.51         3.79 o                         
   7   4   6          7.01          7.08         4.15 o                         
   8   4   6          0.03         -0.15         4.44 o                         
 -11   5   6         13.54         -0.25         4.77 o                         
 -10   5   6          1.28          0.49         3.77 o                         
  -9   5   6          2.08         -2.55         3.14 o                         
  -8   5   6          6.21         16.94         3.16 o                         
  -7   5   6         26.80         25.80         3.13 o                         
  -6   5   6         38.98         42.10         3.22 o                         
  -5   5   6         37.58         39.27         2.16 o                         
  -4   5   6        375.91        389.60         7.85 o                         
  -3   5   6        126.38        143.22         3.25 o                         
  -2   5   6         91.64         93.82         3.36 o                         
  -1   5   6        396.16        345.79         5.82 o                         
   0   5   6          7.16          4.85         0.90 o                         
   1   5   6         17.12         14.96         1.30 o                         
   2   5   6        135.63        139.70         3.51 o                         
   3   5   6        217.87        199.83         5.43 o                         
   4   5   6         21.32         16.99         2.49 o                         
   5   5   6          0.00         -1.77         1.86 o                         
   6   5   6         41.71         45.92         6.43 o                         
   7   5   6          0.00         -3.50         3.50 o                         
   8   5   6         17.47         24.87         6.45 o                         
 -11   6   6          0.97          2.58         4.40 o                         
 -10   6   6          0.08         -3.49         8.11 o                         
  -9   6   6          4.15          2.50         3.86 o                         
  -8   6   6         14.88         19.28         3.24 o                         
  -7   6   6          1.16          3.14         2.32 o                         
  -6   6   6        249.73        242.14         7.60 o                         
  -5   6   6         91.52         77.20         3.19 o                         
  -4   6   6         12.18         14.55         1.41 o                         
  -3   6   6         35.20         38.25         1.70 o                         
  -2   6   6        187.88        184.08         3.52 o                         
  -1   6   6         78.61         60.86         1.85 o                         
   0   6   6        118.38        151.00         3.09 o                         
   1   6   6        121.84        152.09         3.40 o                         
   2   6   6        318.59        320.73         6.17 o                         
   3   6   6        399.07        399.33         9.21 o                         
   4   6   6        148.43        147.45         5.77 o                         
   5   6   6          0.57          2.76         2.02 o                         
   6   6   6         64.77         77.77         5.18 o                         
   7   6   6          0.79          2.11         3.54 o                         
   8   6   6          4.06         15.30         9.36 o                         
 -11   7   6          0.46          2.74         4.98 o                         
 -10   7   6          6.52          2.45         4.22 o                         
  -9   7   6         27.17         35.37         5.34 o                         
  -8   7   6         39.39         35.43         6.58 o                         
  -7   7   6        550.38        536.77        17.58 o                         
  -6   7   6         69.15         68.50         3.71 o                         
  -5   7   6          3.10          2.75         1.77 o                         
  -4   7   6        414.68        415.03         8.89 o                         
  -3   7   6         24.91         33.92         1.60 o                         
  -2   7   6        276.32        242.15         4.34 o                         
  -1   7   6          0.00          1.69         0.80 o                         
   0   7   6        178.07        156.10         3.11 o                         
   1   7   6         20.74         26.51         1.43 o                         
   2   7   6         15.96         21.54         1.61 o                         
   3   7   6        218.75        202.84         5.59 o                         
   4   7   6         36.24         21.36         2.46 o                         
   5   7   6         41.86         62.61         3.68 o                         
   6   7   6          9.28         13.36         3.96 o                         
   7   7   6          1.50         -2.00         4.75 o                         
   8   7   6          5.59         11.87         8.68 o                         
 -10   8   6          4.15          2.80         4.35 o                         
  -9   8   6          1.20         -1.02         3.49 o                         
  -8   8   6         36.68         30.99         4.15 o                         
  -7   8   6        277.63        263.18         8.46 o                         
  -6   8   6        736.62        679.58        17.11 o                         
  -5   8   6         37.29         40.50         2.55 o                         
  -4   8   6          3.94          2.75         1.31 o                         
  -3   8   6          8.81          6.97         1.04 o                         
  -2   8   6         13.04         20.03         1.21 o                         
  -1   8   6         52.52         50.25         1.81 o                         
   0   8   6         63.13         68.35         1.90 o                         
   1   8   6        107.52        123.86         3.05 o                         
   2   8   6         88.59         79.73         2.81 o                         
   3   8   6        468.44        495.76        11.08 o                         
   4   8   6        123.06        158.13         7.10 o                         
   5   8   6         10.80         10.56         2.79 o                         
   6   8   6          5.40          2.64         3.31 o                         
   7   8   6          3.43          9.85         5.08 o                         
   8   8   6          0.07          6.39         8.45 o                         
 -10   9   6          0.05         -4.11         4.11 o                         
  -9   9   6         16.50         14.94         4.77 o                         
  -8   9   6         85.28         86.30         7.06 o                         
  -7   9   6         46.49         59.15         4.33 o                         
  -6   9   6        103.77        130.22        10.39 o                         
  -5   9   6         94.37        107.73         4.04 o                         
  -4   9   6        207.24        179.71         4.61 o                         
  -3   9   6         78.27         75.41         2.41 o                         
  -2   9   6        143.35        155.64         3.32 o                         
  -1   9   6          2.70          2.17         0.70 o                         
   0   9   6          6.28          5.86         0.83 o                         
   1   9   6         49.14         51.52         2.49 o                         
   2   9   6         36.36         29.66         1.79 o                         
   3   9   6         66.43         57.54         4.04 o                         
   4   9   6        557.18        610.02        14.35 o                         
   5   9   6        158.69        162.04        11.93 o                         
   6   9   6          1.75          1.03         4.68 o                         
   7   9   6         20.03         11.85         5.92 o                         
   8   9   6          0.07         -3.88         7.54 o                         
 -10  10   6          4.51          7.82         4.77 o                         
  -9  10   6          4.67          4.13         4.05 o                         
  -8  10   6        307.27        324.30        12.52 o                         
  -7  10   6         61.03         54.85         4.39 o                         
  -6  10   6        132.03        137.67         5.10 o                         
  -5  10   6        191.78        198.74         6.86 o                         
  -4  10   6          2.78          8.01         1.39 o                         
  -3  10   6         70.60         69.04         2.38 o                         
  -2  10   6         15.05         16.78         1.32 o                         
  -1  10   6          3.81          3.49         0.92 o                         
   0  10   6          2.91          5.46         1.00 o                         
   1  10   6         74.25         74.23         2.65 o                         
   2  10   6         85.31         86.13         3.15 o                         
   3  10   6        264.85        294.21         7.70 o                         
   4  10   6         48.97         54.09         3.21 o                         
   5  10   6          0.70          3.85         3.27 o                         
   6  10   6          0.63          9.13         5.65 o                         
   7  10   6          1.60          1.54         5.41 o                         
   8  10   6          0.15          4.80         7.99 o                         
 -10  11   6          0.26         -0.74         4.42 o                         
  -9  11   6          3.39         -3.30         3.40 o                         
  -8  11   6         26.49         24.59         4.53 o                         
  -7  11   6        103.99        113.85         6.73 o                         
  -6  11   6        115.79        112.37         4.74 o                         
  -5  11   6        991.75        973.65        21.59 o                         
  -4  11   6         66.45         70.52         2.79 o                         
  -3  11   6          3.42          2.94         1.28 o                         
  -2  11   6         29.71         28.97         1.50 o                         
  -1  11   6          0.00         -0.26         1.07 o                         
   0  11   6          0.17          0.31         0.83 o                         
   1  11   6         76.94         68.26         3.72 o                         
   2  11   6         81.32         95.32         3.38 o                         
   3  11   6         33.25         30.15         2.78 o                         
   4  11   6         42.25         44.56         4.57 o                         
   5  11   6          0.93          3.24         5.07 o                         
   6  11   6          0.70         -3.90         4.97 o                         
   7  11   6          0.42         -5.90         9.59 o                         
  -9  12   6          6.31          8.63         3.81 o                         
  -8  12   6          0.25         -3.36         3.36 o                         
  -7  12   6         26.63         16.25         3.48 o                         
  -6  12   6         98.76         88.29         4.79 o                         
  -5  12   6        131.34        115.52         4.62 o                         
  -4  12   6         57.53         58.11         2.46 o                         
  -3  12   6          0.20          0.58         0.99 o                         
  -2  12   6         28.59         33.31         2.16 o                         
  -1  12   6          3.48          2.90         1.39 o                         
   0  12   6          3.54          5.57         2.25 o                         
   1  12   6        121.07        119.52         4.64 o                         
   2  12   6        570.67        555.46        11.98 o                         
   3  12   6         30.96         31.64         3.30 o                         
   4  12   6         28.16         28.09         4.47 o                         
   5  12   6          7.10          9.98        10.28 o                         
   6  12   6          2.04         -3.47         4.77 o                         
   7  12   6          0.69         -6.62         6.62 o                         
  -9  13   6         11.85         13.37         4.98 o                         
  -8  13   6          0.36          2.02         3.13 o                         
  -7  13   6          0.40         -0.82         2.92 o                         
  -6  13   6         10.45         17.24         2.71 o                         
  -5  13   6          0.26          3.43         1.92 o                         
  -4  13   6         13.23         15.06         1.54 o                         
  -3  13   6          6.28         12.27         1.68 o                         
  -2  13   6         55.32         52.18         3.15 o                         
  -1  13   6          0.13          0.32         1.50 o                         
   0  13   6         34.38         36.22         2.95 o                         
   1  13   6        261.00        250.06         7.38 o                         
   2  13   6        120.39        139.26         3.92 o                         
   3  13   6        106.31        113.99         6.83 o                         
   4  13   6         27.55         29.13         4.61 o                         
   5  13   6         13.38         11.89         5.36 o                         
   6  13   6          0.06          3.84         5.23 o                         
   7  13   6          0.57          2.20         6.27 o                         
  -9  14   6         18.22         11.41         5.71 o                         
  -8  14   6         29.49         43.55         5.15 o                         
  -7  14   6          0.70          1.81         2.82 o                         
  -6  14   6          5.67          5.60         2.63 o                         
  -5  14   6         41.98         40.39         3.11 o                         
  -4  14   6         11.51         14.41         1.30 o                         
  -3  14   6          0.00          0.32         1.41 o                         
  -2  14   6          2.21          0.99         1.66 o                         
  -1  14   6          1.23          1.17         1.62 o                         
   0  14   6          5.55          4.59         1.94 o                         
   1  14   6          5.56          9.47         2.80 o                         
   2  14   6          1.25         -1.74         1.74 o                         
   3  14   6         25.66         20.44         4.39 o                         
   4  14   6         15.82         11.28         4.06 o                         
   5  14   6          0.83          3.01        10.16 o                         
   6  14   6          0.39          2.10         5.32 o                         
  -8  15   6          3.17          4.20         4.02 o                         
  -7  15   6         24.65         30.75         6.49 o                         
  -6  15   6          0.89          2.84         2.90 o                         
  -5  15   6          8.03          9.14         3.17 o                         
  -4  15   6         78.68         73.52         3.79 o                         
  -3  15   6         54.85         53.18         2.99 o                         
  -2  15   6          4.66          0.05         1.86 o                         
  -1  15   6          2.92          0.66         2.43 o                         
   0  15   6         46.84         52.28         4.34 o                         
   1  15   6         36.63         41.72         3.28 o                         
   2  15   6          7.09          5.69         3.23 o                         
   3  15   6         14.62         11.17         3.65 o                         
   4  15   6          0.18          0.40         3.78 o                         
   5  15   6         19.86         17.81         6.62 o                         
   6  15   6          1.87         -1.14         5.48 o                         
  -8  16   6          4.89          4.77         4.26 o                         
  -7  16   6          2.52          3.26         5.42 o                         
  -6  16   6          1.12         -2.88         3.26 o                         
  -5  16   6          1.45         -0.54         2.93 o                         
  -4  16   6         33.92         39.32         3.41 o                         
  -3  16   6          0.02          1.27         1.56 o                         
  -2  16   6         46.36         47.28         4.38 o                         
  -1  16   6          4.62          1.49         3.02 o                         
   0  16   6         27.70         17.62         4.07 o                         
   1  16   6          2.05         -1.47         3.25 o                         
   2  16   6         24.76         18.77         6.63 o                         
   3  16   6          0.46         -3.62         3.62 o                         
   4  16   6         29.89         30.12         6.45 o                         
   5  16   6         15.65         10.28         8.68 o                         
  -7  17   6          0.50          2.04         3.69 o                         
  -6  17   6          3.46          0.70         2.78 o                         
  -5  17   6         23.27         25.24         3.25 o                         
  -4  17   6          5.13          6.25         2.21 o                         
  -3  17   6          3.19          5.39         2.51 o                         
  -2  17   6         11.71         14.75         3.09 o                         
  -1  17   6          1.17          8.12         7.54 o                         
   0  17   6         16.53         25.96         5.57 o                         
   1  17   6          1.38         -2.41         2.61 o                         
   2  17   6          0.03          2.28         2.71 o                         
   3  17   6         22.59         25.04         4.45 o                         
   4  17   6          2.42          2.53         5.39 o                         
   5  17   6         28.61         33.88         7.17 o                         
  -7  18   6          2.31          9.46         4.09 o                         
  -6  18   6          9.31          7.25         3.00 o                         
  -5  18   6         16.12         15.09         2.99 o                         
  -4  18   6          1.14          5.43         2.83 o                         
  -3  18   6         22.24         23.70         4.13 o                         
  -2  18   6          2.90         -2.28         3.88 o                         
  -1  18   6          2.33         -4.11         4.11 o                         
   0  18   6          3.23          2.40         4.52 o                         
   1  18   6          0.25         -3.22         4.10 o                         
   2  18   6          0.00         -0.67         2.67 o                         
   3  18   6         17.48         15.06         3.98 o                         
   4  18   6          4.65          0.80         5.25 o                         
  -6  19   6          9.36         13.68         3.28 o                         
  -5  19   6          0.59         -1.08         2.31 o                         
  -4  19   6          0.84         -1.35         2.86 o                         
  -3  19   6          0.05          1.53         2.98 o                         
  -2  19   6         27.29         18.83         5.39 o                         
  -1  19   6          8.65          2.08         7.31 o                         
   0  19   6          0.05         -1.41         7.31 o                         
   1  19   6          5.02          3.68        10.05 o                         
   2  19   6          0.01         -1.44         2.60 o                         
   3  19   6          0.09         -0.56         3.10 o                         
   4  19   6          6.99          5.14         5.49 o                         
  -5  20   6          0.73          1.07         3.35 o                         
  -4  20   6          5.28         -2.98         2.98 o                         
  -3  20   6          2.02          8.47         5.41 o                         
  -2  20   6          5.75         10.48         5.08 o                         
  -1  20   6          0.83          2.67         4.60 o                         
   0  20   6          0.54          5.33         5.08 o                         
   1  20   6          2.40         -4.51         4.51 o                         
   2  20   6          0.01         -4.51         4.51 o                         
   3  20   6          6.91          8.34         3.21 o                         
  -4  21   6          1.66          1.40         2.58 o                         
  -3  21   6          3.30         -3.19         4.84 o                         
  -2  21   6          2.73         -4.22         4.22 o                         
  -1  21   6         22.85         33.77         6.96 o                         
   0  21   6         19.31         15.35         5.73 o                         
   1  21   6          3.19          2.90         5.59 o                         
   2  21   6          4.53          2.70         5.07 o                         
  -2  22   6         28.38         33.13         7.99 o                         
  -1  22   6          2.85          0.96         7.19 o                         
   0  22   6          3.10          0.74         6.02 o                         
 -11   0   7         17.54         19.87         9.82 o                         
  -9   0   7         84.12         66.61        11.42 o                         
  -7   0   7          2.34         -0.61         3.03 o                         
  -5   0   7        617.17        601.24        18.55 o                         
  -3   0   7         38.01         36.42         2.56 o                         
  -1   0   7        519.42        543.64        12.48 o                         
   1   0   7        148.69        161.69         4.90 o                         
   3   0   7          0.27         -0.27         1.98 o                         
   5   0   7        121.99        109.22         7.51 o                         
   7   0   7          0.51          8.45         7.08 o                         
 -11   1   7          1.54         -5.04         5.04 o                         
 -10   1   7         13.07         15.18         4.19 o                         
  -9   1   7          4.44         -0.44         3.08 o                         
  -8   1   7         68.77         57.76         5.01 o                         
  -7   1   7          2.57         -1.97         1.97 o                         
  -6   1   7          9.01          8.43         1.97 o                         
  -5   1   7        249.99        280.54         7.07 o                         
  -4   1   7        558.98        596.12        11.50 o                         
  -3   1   7         78.26         74.84         2.41 o                         
  -2   1   7          4.94          2.33         0.98 o                         
  -1   1   7         68.94         68.36         2.16 o                         
   0   1   7         12.32         15.65         1.29 o                         
   1   1   7         74.80         91.55         3.49 o                         
   2   1   7          0.02         -0.92         1.32 o                         
   3   1   7          6.81          4.62         1.62 o                         
   4   1   7         98.94         73.81         3.90 o                         
   5   1   7        299.82        321.89         9.83 o                         
   6   1   7         36.55         44.55         5.75 o                         
   7   1   7          8.24         13.63         5.46 o                         
   8   1   7          1.55         -0.38         5.00 o                         
 -11   2   7         13.71         10.36         5.23 o                         
 -10   2   7         23.68         24.63         5.08 o                         
  -9   2   7          4.96          5.64         3.25 o                         
  -8   2   7          1.81         -2.41         2.78 o                         
  -7   2   7          2.28          1.61         2.03 o                         
  -6   2   7         45.51         54.33         3.31 o                         
  -5   2   7         34.79         30.45         2.33 o                         
  -4   2   7         61.91         85.43         3.28 o                         
  -3   2   7        159.02        161.38         3.86 o                         
  -2   2   7         99.68         92.60         2.59 o                         
  -1   2   7         62.43         61.44         2.13 o                         
   0   2   7         22.39         18.94         1.38 o                         
   1   2   7        112.37        117.32         3.01 o                         
   2   2   7        106.76         97.13         3.53 o                         
   3   2   7         51.99         53.45         2.84 o                         
   4   2   7        212.98        195.43         5.84 o                         
   5   2   7          3.47          6.07         2.48 o                         
   6   2   7         46.80         60.52         6.15 o                         
   7   2   7          9.79          4.71         5.21 o                         
   8   2   7          0.08          3.25         5.38 o                         
 -11   3   7         12.43          9.01         7.83 o                         
 -10   3   7         70.99         76.10         7.59 o                         
  -9   3   7          1.28         -2.15         3.00 o                         
  -8   3   7          0.04         -1.52         2.42 o                         
  -7   3   7         24.51         22.37         2.66 o                         
  -6   3   7         87.72        103.54         5.05 o                         
  -5   3   7         28.66         33.85         2.39 o                         
  -4   3   7         95.87         94.35         3.40 o                         
  -3   3   7        484.44        571.30        10.02 o                         
  -2   3   7          4.59          4.40         1.01 o                         
  -1   3   7        145.51        146.10         3.16 o                         
   0   3   7          4.25          7.58         1.07 o                         
   1   3   7        661.37        637.40        10.25 o                         
   2   3   7        117.55         90.80         3.23 o                         
   3   3   7         44.84         38.48         3.59 o                         
   4   3   7        118.31        107.77         4.78 o                         
   5   3   7         17.41         14.59         2.80 o                         
   6   3   7         39.89         41.44         6.92 o                         
   7   3   7          7.14         14.17         5.73 o                         
   8   3   7          0.60          1.64         5.79 o                         
 -11   4   7          5.57          8.93         9.48 o                         
 -10   4   7         23.97         14.61         8.99 o                         
  -9   4   7          1.25         -0.97         3.64 o                         
  -8   4   7          0.05          1.90         2.48 o                         
  -7   4   7          2.72          4.98         2.22 o                         
  -6   4   7          2.71          3.90         1.60 o                         
  -5   4   7         93.60         95.14         4.11 o                         
  -4   4   7        446.29        423.89         8.76 o                         
  -3   4   7        197.72        236.45         4.84 o                         
  -2   4   7        186.71        175.66         3.58 o                         
  -1   4   7        974.86        939.77        15.08 o                         
   0   4   7        173.73        197.78         3.90 o                         
   1   4   7        137.80        134.94         3.21 o                         
   2   4   7         14.19         24.56         2.04 o                         
   3   4   7          0.23          6.95         1.89 o                         
   4   4   7         94.78         98.53         4.65 o                         
   5   4   7         15.53         11.41         2.60 o                         
   6   4   7          0.14         -2.69         3.17 o                         
   7   4   7          1.11         14.25         5.62 o                         
   8   4   7          1.63         13.27        12.33 o                         
 -11   5   7         10.48          2.13         4.75 o                         
 -10   5   7          1.62          2.47         4.39 o                         
  -9   5   7         49.10         47.33         5.00 o                         
  -8   5   7        124.87        129.59         8.18 o                         
  -7   5   7         76.02         74.68         4.48 o                         
  -6   5   7          0.66          3.35         1.91 o                         
  -5   5   7        122.59        125.34         4.66 o                         
  -4   5   7        216.62        210.02         5.26 o                         
  -3   5   7          0.63          2.59         1.10 o                         
  -2   5   7         16.74         15.91         1.23 o                         
  -1   5   7        144.56        139.38         3.28 o                         
   0   5   7        100.39        105.83         2.68 o                         
   1   5   7         25.42         29.69         1.79 o                         
   2   5   7         72.26         80.93         3.47 o                         
   3   5   7        169.16        183.23         5.49 o                         
   4   5   7         55.30         50.38         3.28 o                         
   5   5   7          0.91         -0.28         2.34 o                         
   6   5   7          1.37          5.29         3.83 o                         
   7   5   7          3.69          6.69         8.91 o                         
   8   5   7          4.14         20.09         9.82 o                         
 -11   6   7          5.30         -0.91        10.50 o                         
 -10   6   7          0.62         -2.69         4.40 o                         
  -9   6   7         12.47          9.33         5.55 o                         
  -8   6   7        154.89        158.02         6.88 o                         
  -7   6   7          4.09          6.46         2.33 o                         
  -6   6   7         12.51          8.38         2.13 o                         
  -5   6   7         48.16         44.38         2.94 o                         
  -4   6   7        151.61        135.75         3.79 o                         
  -3   6   7          3.08          4.58         1.16 o                         
  -2   6   7         21.27         22.38         1.33 o                         
  -1   6   7          0.29          0.51         0.95 o                         
   0   6   7          0.05          0.99         0.94 o                         
   1   6   7          0.79         -0.88         1.24 o                         
   2   6   7        655.04        658.17        14.19 o                         
   3   6   7        655.59        575.60        12.84 o                         
   4   6   7        133.68        120.33         4.66 o                         
   5   6   7         21.12         23.53         3.44 o                         
   6   6   7          7.68         13.95         4.42 o                         
   7   6   7          0.69         -2.06         8.91 o                         
   8   6   7          0.83         11.19         8.91 o                         
 -10   7   7         22.21          8.69         4.81 o                         
  -9   7   7          1.80         -3.06         3.06 o                         
  -8   7   7         32.49         37.10         4.13 o                         
  -7   7   7         30.68         28.87         2.97 o                         
  -6   7   7         38.73         42.50         3.10 o                         
  -5   7   7        737.96        762.74        17.44 o                         
  -4   7   7          0.98          1.84         1.24 o                         
  -3   7   7        137.75        142.36         3.59 o                         
  -2   7   7         31.29         44.32         2.04 o                         
  -1   7   7         42.50         53.02         2.02 o                         
   0   7   7         26.41         26.22         1.52 o                         
   1   7   7         13.67         10.74         1.46 o                         
   2   7   7        202.51        226.42         9.58 o                         
   3   7   7        118.04        113.95         4.86 o                         
   4   7   7          0.89          1.22         2.05 o                         
   5   7   7          1.38          1.69         3.13 o                         
   6   7   7          3.41          6.19         7.43 o                         
   7   7   7          0.51          0.91         7.54 o                         
   8   7   7          5.79          5.94         9.36 o                         
 -10   8   7          3.01          2.95         3.79 o                         
  -9   8   7         20.51         21.41         4.38 o                         
  -8   8   7        196.45        190.77         8.87 o                         
  -7   8   7        422.61        440.93        12.38 o                         
  -6   8   7         89.15         87.57         4.21 o                         
  -5   8   7         22.61         27.04         2.50 o                         
  -4   8   7        307.02        319.20         6.56 o                         
  -3   8   7        140.86        123.90         3.39 o                         
  -2   8   7         39.85         39.73         2.00 o                         
  -1   8   7         22.68         22.00         1.45 o                         
   0   8   7         12.24         13.63         1.27 o                         
   1   8   7          9.32          8.56         1.39 o                         
   2   8   7          4.41          4.99         2.18 o                         
   3   8   7         10.56         19.81         2.42 o                         
   4   8   7         32.17         30.47         2.86 o                         
   5   8   7          2.06          3.24         3.54 o                         
   6   8   7          8.25          0.32         5.71 o                         
   7   8   7         13.47          9.82         9.13 o                         
 -10   9   7         21.75         24.80         6.13 o                         
  -9   9   7         38.37         41.11         5.08 o                         
  -8   9   7         36.61         46.74         5.02 o                         
  -7   9   7        115.52        107.24         7.47 o                         
  -6   9   7        280.86        277.66         7.95 o                         
  -5   9   7        133.82        131.31         4.87 o                         
  -4   9   7          2.24          2.42         1.32 o                         
  -3   9   7         23.64         27.01         1.75 o                         
  -2   9   7          0.24          0.54         0.93 o                         
  -1   9   7         13.25         11.20         1.35 o                         
   0   9   7         34.24         35.76         1.83 o                         
   1   9   7          0.47         -0.25         1.15 o                         
   2   9   7        102.80         85.84         3.66 o                         
   3   9   7         14.71         16.27         2.41 o                         
   4   9   7        108.39        109.99         5.60 o                         
   5   9   7          0.09         -1.28         5.71 o                         
   6   9   7          8.13         10.50         5.26 o                         
   7   9   7         29.30         27.10         7.18 o                         
 -10  10   7          6.22          7.78         5.90 o                         
  -9  10   7        146.48        144.81        14.73 o                         
  -8  10   7        106.68         88.82         6.34 o                         
  -7  10   7          2.80         -2.67         2.67 o                         
  -6  10   7         69.97         78.09         4.04 o                         
  -5  10   7          6.55          3.44         2.38 o                         
  -4  10   7        100.48        108.42         3.31 o                         
  -3  10   7         32.14         31.91         1.86 o                         
  -2  10   7         10.71         11.92         1.15 o                         
  -1  10   7          2.19          3.09         0.89 o                         
   0  10   7          4.95          6.81         1.05 o                         
   1  10   7          3.48          0.72         0.95 o                         
   2  10   7         38.29         36.34         2.42 o                         
   3  10   7         10.69          3.09         1.86 o                         
   4  10   7         17.31         16.25         3.72 o                         
   5  10   7          0.06         -2.84         6.17 o                         
   6  10   7         11.14          0.21         5.46 o                         
   7  10   7          0.00         14.99         8.91 o                         
 -10  11   7          0.26         -4.98         5.08 o                         
  -9  11   7          0.77          4.64         3.66 o                         
  -8  11   7        114.82        121.26         7.51 o                         
  -7  11   7          4.57          7.75         3.40 o                         
  -6  11   7         13.64         19.47         2.77 o                         
  -5  11   7          0.62          1.86         1.85 o                         
  -4  11   7         60.99         55.25         2.29 o                         
  -3  11   7         27.54         22.86         1.50 o                         
  -2  11   7          0.40          0.97         1.13 o                         
  -1  11   7          2.52          1.60         1.06 o                         
   0  11   7         23.40         20.93         1.62 o                         
   1  11   7        212.69        211.57         5.50 o                         
   2  11   7         29.27         38.30         3.42 o                         
   3  11   7          0.45         -2.07         2.31 o                         
   4  11   7          4.59          7.74         4.62 o                         
   5  11   7          2.96         -2.22         5.82 o                         
   6  11   7          9.46          4.93         5.39 o                         
   7  11   7          0.08          4.12         7.99 o                         
  -9  12   7         75.30         77.58         6.48 o                         
  -8  12   7         22.28         25.19         4.03 o                         
  -7  12   7         20.02         24.18         7.02 o                         
  -6  12   7          3.98          1.40         2.78 o                         
  -5  12   7         18.59         13.58         1.83 o                         
  -4  12   7         27.08         30.09         1.93 o                         
  -3  12   7          9.76         13.11         1.37 o                         
  -2  12   7         58.35         55.31         2.75 o                         
  -1  12   7         11.91          9.49         1.82 o                         
   0  12   7         10.33          2.75         2.20 o                         
   1  12   7        289.81        281.74         7.36 o                         
   2  12   7         33.82         46.00         2.59 o                         
   3  12   7          7.43         15.12         4.26 o                         
   4  12   7          0.05         -7.93         8.91 o                         
   5  12   7         11.85          1.36         4.91 o                         
   6  12   7         12.36         22.03         8.68 o                         
  -9  13   7         23.00         14.18         4.76 o                         
  -8  13   7         12.63         12.22         4.32 o                         
  -7  13   7          3.23          1.19         2.95 o                         
  -6  13   7         16.88         17.17         4.42 o                         
  -5  13   7          0.62         -0.41         2.23 o                         
  -4  13   7         21.73         28.50         2.00 o                         
  -3  13   7          0.30         -0.46         0.92 o                         
  -2  13   7         11.69          7.66         1.96 o                         
  -1  13   7          0.29         -1.11         1.26 o                         
   0  13   7         14.88          8.68         3.63 o                         
   1  13   7         48.91         58.19         3.65 o                         
   2  13   7          3.41          3.00         1.83 o                         
   3  13   7          0.21         -0.67         3.28 o                         
   4  13   7          8.02          5.87         4.84 o                         
   5  13   7          1.89         -3.78         5.41 o                         
   6  13   7         10.25         16.94         6.70 o                         
  -9  14   7          0.97         -7.08         7.54 o                         
  -8  14   7          0.10         -3.26         3.35 o                         
  -7  14   7         10.26         11.24         3.57 o                         
  -6  14   7         17.53         15.85         3.05 o                         
  -5  14   7          5.64          2.61         2.38 o                         
  -4  14   7         19.43         14.51         2.40 o                         
  -3  14   7          6.86          7.97         1.80 o                         
  -2  14   7          4.65          2.01         1.89 o                         
  -1  14   7          0.09          1.58         2.50 o                         
   0  14   7        198.29        183.64         7.07 o                         
   1  14   7          0.95          8.46         3.11 o                         
   2  14   7          5.77          6.20         6.72 o                         
   3  14   7         46.10         42.03         5.07 o                         
   4  14   7          1.91         -0.16         4.60 o                         
   5  14   7          2.54          5.43         6.74 o                         
   6  14   7          2.63         22.15         9.36 o                         
  -8  15   7          1.83          1.14         7.00 o                         
  -7  15   7          0.95          2.94         3.67 o                         
  -6  15   7         19.79         25.08         5.16 o                         
  -5  15   7          0.81          1.10         2.30 o                         
  -4  15   7         14.98         19.81         2.74 o                         
  -3  15   7          3.72          2.06         1.84 o                         
  -2  15   7          2.24          3.29         2.33 o                         
  -1  15   7         56.01         62.90         6.65 o                         
   0  15   7         39.65         46.37         3.80 o                         
   1  15   7         23.26         14.12         3.32 o                         
   2  15   7          0.31         -0.93         2.94 o                         
   3  15   7          5.57          9.12         3.99 o                         
   4  15   7          9.82         16.28         6.38 o                         
   5  15   7          2.63          7.95         5.88 o                         
  -8  16   7          1.04         -0.32         4.81 o                         
  -7  16   7         11.92         13.32         3.77 o                         
  -6  16   7          0.00         -2.74         2.74 o                         
  -5  16   7         21.73         21.11         3.19 o                         
  -4  16   7          1.47          1.47         2.01 o                         
  -3  16   7          7.06          6.62         2.97 o                         
  -2  16   7          3.16          4.13         2.50 o                         
  -1  16   7         11.09          0.82         6.17 o                         
   0  16   7         24.02         26.00         3.40 o                         
   1  16   7          1.69          1.18         2.78 o                         
   2  16   7          2.29          2.30         3.22 o                         
   3  16   7          0.29          2.50         3.57 o                         
   4  16   7          0.83         -5.01         5.01 o                         
   5  16   7          0.79         -6.67         6.67 o                         
  -7  17   7          7.59          7.50         3.48 o                         
  -6  17   7         18.91         14.44         3.36 o                         
  -5  17   7          7.54          6.32         2.75 o                         
  -4  17   7          6.17          6.55         2.29 o                         
  -3  17   7          2.23         -1.43         2.65 o                         
  -2  17   7         25.34         29.98         3.43 o                         
  -1  17   7          0.51          2.79         4.58 o                         
   0  17   7          0.52         -0.73         4.51 o                         
   1  17   7         10.50          6.69         3.35 o                         
   2  17   7          7.84          4.30         5.70 o                         
   3  17   7          0.02         10.50         5.69 o                         
   4  17   7          0.68          2.08         5.57 o                         
  -6  18   7         31.43         37.11         4.32 o                         
  -5  18   7         14.94         18.14         3.30 o                         
  -4  18   7         15.95         12.01         3.37 o                         
  -3  18   7         16.38         19.28         3.35 o                         
  -2  18   7          0.78          5.20         5.00 o                         
  -1  18   7          2.02          5.89         4.67 o                         
   0  18   7          1.92         -3.65         5.94 o                         
   1  18   7         17.71         20.91         3.12 o                         
   2  18   7          7.16         -0.34         3.01 o                         
   3  18   7          8.00          0.91         8.91 o                         
  -6  19   7          0.19         16.16         6.54 o                         
  -5  19   7         16.92         22.74         4.35 o                         
  -4  19   7          2.74          4.76         3.18 o                         
  -3  19   7          7.18         12.10         2.85 o                         
  -2  19   7          1.14          2.86         5.00 o                         
  -1  19   7          0.05          4.97         5.08 o                         
   0  19   7          1.31         -4.42         4.42 o                         
   1  19   7          0.62         -5.06         5.82 o                         
   2  19   7          0.98          1.98         2.76 o                         
   3  19   7          1.29          7.55         6.01 o                         
  -4  20   7          1.85         10.41         4.92 o                         
  -3  20   7          0.14         -2.70         5.08 o                         
  -2  20   7          1.73          4.45         5.17 o                         
  -1  20   7          0.21         -0.91         6.62 o                         
   0  20   7          3.09          5.94         5.17 o                         
   1  20   7          2.31         -4.14         4.91 o                         
   2  20   7          0.62          0.76         2.46 o                         
  -3  21   7          2.32          0.39         5.41 o                         
  -2  21   7         15.16         27.36         6.78 o                         
  -1  21   7          0.01         -4.44         4.44 o                         
   0  21   7          0.86          1.96         6.62 o                         
 -10   0   8          8.28          6.25         5.57 o                         
  -8   0   8         51.45         43.12         5.55 o                         
  -6   0   8        378.60        273.83        11.95 o                         
  -4   0   8        275.84        258.65         8.45 o                         
  -2   0   8         36.00         37.26         2.48 o                         
   0   0   8         97.65         68.58         3.56 o                         
   2   0   8          0.88         -2.10         2.10 o                         
   4   0   8          0.83          0.83         3.21 o                         
   6   0   8         24.75         34.94         9.13 o                         
 -11   1   8          4.22          6.17         5.69 o                         
 -10   1   8          0.78          0.88         3.55 o                         
  -9   1   8          0.88          1.68         3.89 o                         
  -8   1   8          0.22          0.65         2.41 o                         
  -7   1   8         52.87         48.97         3.89 o                         
  -6   1   8        337.60        312.14         8.63 o                         
  -5   1   8        253.37        270.45         7.03 o                         
  -4   1   8        334.74        349.24         7.51 o                         
  -3   1   8          4.52          4.57         1.25 o                         
  -2   1   8         68.99         64.11         2.25 o                         
  -1   1   8         40.33         48.89         2.13 o                         
   0   1   8         25.35         28.39         1.74 o                         
   1   1   8         99.06        101.58         3.91 o                         
   2   1   8          0.15          0.75         1.64 o                         
   3   1   8          0.06         -0.59         2.03 o                         
   4   1   8         46.40         36.56         3.40 o                         
   5   1   8         87.88         90.65         7.65 o                         
   6   1   8         10.54         13.68         7.19 o                         
   7   1   8          8.09          1.25        10.62 o                         
 -11   2   8          3.49          8.62         4.95 o                         
 -10   2   8          2.51          2.49         3.64 o                         
  -9   2   8         17.02         14.35         3.53 o                         
  -8   2   8         70.13         62.71         4.42 o                         
  -7   2   8        142.88        142.28         6.38 o                         
  -6   2   8         38.73         54.65         3.49 o                         
  -5   2   8         20.38         23.40         2.48 o                         
  -4   2   8         56.41         60.31         2.76 o                         
  -3   2   8         47.08         40.23         2.19 o                         
  -2   2   8        427.25        422.15         7.51 o                         
  -1   2   8         20.52         23.08         1.96 o                         
   0   2   8          5.93         13.59         1.56 o                         
   1   2   8        142.12        135.03         3.96 o                         
   2   2   8         14.64          6.87         1.72 o                         
   3   2   8         10.17          8.80         2.22 o                         
   4   2   8         77.82         69.46         4.70 o                         
   5   2   8         17.12         14.67         4.17 o                         
   6   2   8          9.83         10.55        11.53 o                         
   7   2   8          0.76          6.35         5.64 o                         
 -11   3   8          1.69         -6.35         6.35 o                         
 -10   3   8          9.50         23.88         5.45 o                         
  -9   3   8         12.82          7.93         4.21 o                         
  -8   3   8         35.85         39.27         4.11 o                         
  -7   3   8         76.22         73.16         4.22 o                         
  -6   3   8          3.20          4.71         2.09 o                         
  -5   3   8         18.82         18.10         2.54 o                         
  -4   3   8        234.05        225.46         6.08 o                         
  -3   3   8         18.25         19.44         1.61 o                         
  -2   3   8          6.50          9.23         1.23 o                         
  -1   3   8          0.56         -0.46         1.16 o                         
   0   3   8        106.50        100.87         3.25 o                         
   1   3   8        346.05        289.23         6.49 o                         
   2   3   8         68.34         61.20         3.22 o                         
   3   3   8          1.60          0.35         1.64 o                         
   4   3   8          5.81          7.15         2.05 o                         
   5   3   8          4.87          0.55         3.51 o                         
   6   3   8         13.56         11.51         4.81 o                         
   7   3   8          4.83          8.91         5.73 o                         
 -11   4   8          0.10          0.91         7.99 o                         
 -10   4   8         27.48         36.61         6.16 o                         
  -9   4   8         21.98         22.62         3.85 o                         
  -8   4   8         57.31         55.81         4.68 o                         
  -7   4   8         21.12         25.43         2.85 o                         
  -6   4   8          8.04          1.03         1.72 o                         
  -5   4   8         99.72        109.29         4.75 o                         
  -4   4   8        195.56        175.41         4.88 o                         
  -3   4   8        178.79        190.46         4.55 o                         
  -2   4   8        215.21        197.14         4.21 o                         
  -1   4   8         60.06         64.43         2.58 o                         
   0   4   8        220.29        226.91         5.12 o                         
   1   4   8        256.99        244.60         6.82 o                         
   2   4   8         28.28         29.90         2.52 o                         
   3   4   8        158.31        147.12         5.01 o                         
   4   4   8         27.38         25.88         3.02 o                         
   5   4   8         30.58         12.37         4.69 o                         
   6   4   8          0.30         -2.44         4.74 o                         
   7   4   8          0.90         -4.72         5.41 o                         
 -10   5   8          1.13          7.95         4.79 o                         
  -9   5   8         90.16         88.42         6.76 o                         
  -8   5   8         48.29         52.44         4.25 o                         
  -7   5   8         32.19         26.54         2.96 o                         
  -6   5   8         16.48         18.92         2.44 o                         
  -5   5   8         39.38         39.49         2.99 o                         
  -4   5   8        232.37        242.22         6.09 o                         
  -3   5   8        123.88        113.10         3.64 o                         
  -2   5   8         70.77         59.32         2.27 o                         
  -1   5   8         34.37         32.61         1.92 o                         
   0   5   8         15.64         11.27         1.54 o                         
   1   5   8          1.77          2.70         1.71 o                         
   2   5   8         33.85         21.08         2.34 o                         
   3   5   8         98.34         77.80         3.73 o                         
   4   5   8         48.50         51.84         4.06 o                         
   5   5   8          0.00          2.35         3.68 o                         
   6   5   8         18.64         13.98         6.51 o                         
   7   5   8          0.04         10.73         8.68 o                         
 -10   6   8         28.48         27.59         7.11 o                         
  -9   6   8         23.49         21.60         4.77 o                         
  -8   6   8         85.44         96.77         6.56 o                         
  -7   6   8          0.09          1.90         2.45 o                         
  -6   6   8         42.92         39.87         3.15 o                         
  -5   6   8         63.18         62.56         3.54 o                         
  -4   6   8         11.93         12.06         1.87 o                         
  -3   6   8        185.77        200.03         5.23 o                         
  -2   6   8         54.54         72.40         2.50 o                         
  -1   6   8          0.92          0.42         1.28 o                         
   0   6   8          2.06         -1.29         1.29 o                         
   1   6   8         29.87         32.43         2.44 o                         
   2   6   8        246.51        237.94         6.58 o                         
   3   6   8          6.16          1.03         1.88 o                         
   4   6   8          7.56         10.73         3.43 o                         
   5   6   8         20.11         22.90         5.90 o                         
   6   6   8         24.78         31.97        10.28 o                         
   7   6   8          3.01          4.80         8.45 o                         
 -10   7   8         17.18         28.03         5.91 o                         
  -9   7   8         19.04         20.20         4.61 o                         
  -8   7   8          0.01          5.00         2.95 o                         
  -7   7   8        105.55        105.65         6.64 o                         
  -6   7   8          0.06          0.10         2.00 o                         
  -5   7   8          2.02          2.60         1.85 o                         
  -4   7   8        249.49        258.67         6.39 o                         
  -3   7   8         39.65         39.15         2.36 o                         
  -2   7   8        425.85        466.84         8.53 o                         
  -1   7   8         18.57         18.94         1.69 o                         
   0   7   8          2.48         -0.56         1.63 o                         
   1   7   8          9.73         16.40         2.04 o                         
   2   7   8         96.63         96.88         5.44 o                         
   3   7   8          1.68          2.92         2.03 o                         
   4   7   8          9.05         13.69         4.05 o                         
   5   7   8          3.75         -2.74         3.58 o                         
   6   7   8          2.37          1.83         7.76 o                         
   7   7   8          0.08          9.82         9.13 o                         
 -10   8   8         10.04         12.22         4.71 o                         
  -9   8   8         20.96         25.16         4.92 o                         
  -8   8   8         38.90         40.91         4.92 o                         
  -7   8   8        160.27        132.86         6.80 o                         
  -6   8   8        130.52        139.08         8.14 o                         
  -5   8   8        258.68        237.44         6.19 o                         
  -4   8   8        127.98        126.84         4.25 o                         
  -3   8   8       1057.09       1044.12        20.32 o                         
  -2   8   8         46.82         58.01         2.84 o                         
  -1   8   8          0.43          2.21         1.24 o                         
   0   8   8          0.01         -0.41         1.28 o                         
   1   8   8         14.99         12.34         1.92 o                         
   2   8   8          9.78          4.38         1.93 o                         
   3   8   8          0.04          1.93         2.07 o                         
   4   8   8          2.68          0.78         3.32 o                         
   5   8   8          2.55         -0.48         4.48 o                         
   6   8   8          0.73          8.45         6.24 o                         
   7   8   8          0.43         -7.99         8.68 o                         
 -10   9   8         24.83         27.68         5.12 o                         
  -9   9   8         18.56         14.13         5.93 o                         
  -8   9   8        161.07        125.46         7.66 o                         
  -7   9   8         81.19         86.69         6.04 o                         
  -6   9   8         10.23         11.69         2.62 o                         
  -5   9   8         10.16         12.51         2.03 o                         
  -4   9   8        271.95        263.07         6.45 o                         
  -3   9   8          5.20          9.71         1.83 o                         
  -2   9   8         74.52         83.38         2.81 o                         
  -1   9   8         15.41         11.23         1.53 o                         
   0   9   8          1.03         -1.26         1.26 o                         
   1   9   8         14.82          6.80         2.81 o                         
   2   9   8         46.59         42.70         3.12 o                         
   3   9   8          0.01          2.18         3.76 o                         
   4   9   8          0.17         -3.70         9.70 o                         
   5   9   8         20.83         22.17         6.04 o                         
   6   9   8         13.29         10.07         6.36 o                         
  -9  10   8         79.22         93.67         7.30 o                         
  -8  10   8         22.23         25.16         4.24 o                         
  -7  10   8         28.70         26.30         4.11 o                         
  -6  10   8          6.83         10.21         2.93 o                         
  -5  10   8        159.38        139.76         4.73 o                         
  -4  10   8        112.12        117.64         4.39 o                         
  -3  10   8          1.96          8.55         1.58 o                         
  -2  10   8          7.03          6.46         1.20 o                         
  -1  10   8          0.38         -0.81         1.76 o                         
   0  10   8          0.32         -1.25         1.26 o                         
   1  10   8          8.48          7.64         1.86 o                         
   2  10   8          0.30         -1.30         1.72 o                         
   3  10   8          7.68          6.33         3.93 o                         
   4  10   8          2.27          3.45         5.41 o                         
   5  10   8          0.42          4.40         5.48 o                         
   6  10   8          4.10         16.60         6.45 o                         
  -9  11   8         18.39         26.43         6.28 o                         
  -8  11   8         24.27         23.26         5.50 o                         
  -7  11   8          4.40          6.35         3.49 o                         
  -6  11   8          0.01          3.90         2.74 o                         
  -5  11   8         42.90         45.71         2.86 o                         
  -4  11   8          8.58         11.87         1.95 o                         
  -3  11   8         64.29         54.79         2.92 o                         
  -2  11   8         65.82         57.32         2.92 o                         
  -1  11   8          3.82          2.02         1.36 o                         
   0  11   8         62.50         48.50         2.89 o                         
   1  11   8        136.74        142.21         6.20 o                         
   2  11   8          1.59         -2.13         3.27 o                         
   3  11   8          0.18         -2.07         3.51 o                         
   4  11   8          0.42          3.87         4.84 o                         
   5  11   8          8.36         10.02         5.97 o                         
   6  11   8          0.68          3.82         6.96 o                         
  -9  12   8         14.98          8.15         4.19 o                         
  -8  12   8          2.12          8.24         3.79 o                         
  -7  12   8          3.46         10.28         4.28 o                         
  -6  12   8         33.82         38.19         3.88 o                         
  -5  12   8         32.66         31.51         3.45 o                         
  -4  12   8        112.49         91.56         4.60 o                         
  -3  12   8          9.72          7.80         1.51 o                         
  -2  12   8          0.72         -1.29         1.29 o                         
  -1  12   8         69.48         55.14         2.46 o                         
   0  12   8         29.11         35.77         2.42 o                         
   1  12   8        120.81        121.67         6.12 o                         
   2  12   8          1.20         -1.34         3.33 o                         
   3  12   8         11.44         12.37         5.69 o                         
   4  12   8          0.00         -5.71         5.71 o                         
   5  12   8          8.15         13.05         6.57 o                         
   6  12   8         15.99         11.90        11.42 o                         
  -9  13   8          5.06         10.05         9.82 o                         
  -8  13   8          0.40          1.79         3.66 o                         
  -7  13   8          2.79          8.16         3.54 o                         
  -6  13   8          0.50         -0.48         2.56 o                         
  -5  13   8         16.63         23.62         3.09 o                         
  -4  13   8         12.32         15.35         2.79 o                         
  -3  13   8          3.06          1.03         3.07 o                         
  -2  13   8         24.62         29.71         3.59 o                         
  -1  13   8         42.72         39.08         3.33 o                         
   0  13   8         15.00         19.13         3.82 o                         
   1  13   8         28.08         26.11         4.22 o                         
   2  13   8          5.25         -0.42         3.56 o                         
   3  13   8          7.38          6.06         5.41 o                         
   4  13   8          0.89          7.16         5.59 o                         
   5  13   8          2.65          2.70         5.87 o                         
  -8  14   8          9.08          1.34         5.38 o                         
  -7  14   8          1.24          3.50         2.98 o                         
  -6  14   8         17.18         25.35         3.53 o                         
  -5  14   8         27.21         29.92         3.72 o                         
  -4  14   8          1.23          1.79         2.23 o                         
  -3  14   8          4.80          1.95         2.29 o                         
  -2  14   8         37.37         35.71         4.45 o                         
  -1  14   8        293.16        300.91        11.04 o                         
   0  14   8         33.95         45.43         7.11 o                         
   1  14   8          9.01          3.08         3.30 o                         
   2  14   8          9.99         12.65         4.01 o                         
   3  14   8          0.07          2.85         5.33 o                         
   4  14   8          7.81         15.08         5.89 o                         
   5  14   8          0.12         -4.69         5.76 o                         
  -8  15   8          0.83          3.64         5.21 o                         
  -7  15   8          7.90          6.71         3.54 o                         
  -6  15   8          1.63          2.54         3.29 o                         
  -5  15   8          0.06         -2.04         2.29 o                         
  -4  15   8          4.50          1.24         2.27 o                         
  -3  15   8         13.10         18.79         4.27 o                         
  -2  15   8          3.84          4.89         3.20 o                         
  -1  15   8        139.41        140.11        11.46 o                         
   0  15   8        197.12        203.55         9.84 o                         
   1  15   8          1.88         -0.21         3.23 o                         
   2  15   8          0.04         -5.24         5.24 o                         
   3  15   8          7.33          5.17         5.53 o                         
   4  15   8          0.97          5.31         5.95 o                         
  -7  16   8          1.24         -3.11         3.11 o                         
  -6  16   8         14.52          5.27         3.95 o                         
  -5  16   8          4.95          2.46         3.18 o                         
  -4  16   8          8.73          5.38         2.51 o                         
  -3  16   8          3.10          3.16         3.23 o                         
  -2  16   8          4.12         -2.34         2.76 o                         
  -1  16   8          5.96         15.17         5.48 o                         
   0  16   8          4.78         14.89         3.42 o                         
   1  16   8          2.50          5.63         4.61 o                         
   2  16   8         10.42          9.80         5.33 o                         
   3  16   8          0.44         -2.48         5.26 o                         
   4  16   8          0.52         -5.48         5.48 o                         
  -6  17   8         19.31         27.72         4.19 o                         
  -5  17   8          2.67          4.48         2.80 o                         
  -4  17   8          0.63         -1.99         2.22 o                         
  -3  17   8          3.96          3.08         3.20 o                         
  -2  17   8         68.48         69.38        10.83 o                         
  -1  17   8          0.33         -3.31         4.52 o                         
   0  17   8          0.91         -4.47         5.14 o                         
   1  17   8          0.01          4.19         3.14 o                         
   2  17   8          1.89          4.67         3.78 o                         
   3  17   8          4.73          2.17         5.81 o                         
  -6  18   8         10.70          8.13         4.25 o                         
  -5  18   8          1.72         -0.57         3.74 o                         
  -4  18   8          7.86         23.36         6.82 o                         
  -3  18   8         15.39         15.58         8.11 o                         
  -2  18   8         23.31         31.67         7.08 o                         
  -1  18   8          0.22          3.54         5.82 o                         
   0  18   8          5.29          1.46         5.30 o                         
   1  18   8          0.02         -1.95         2.74 o                         
   2  18   8          4.76          1.26         4.14 o                         
  -5  19   8         19.32         24.61         4.87 o                         
  -4  19   8          1.87          1.05         3.23 o                         
  -3  19   8         13.61         12.88         4.43 o                         
  -2  19   8          4.13          7.15         5.48 o                         
  -1  19   8          1.79         -0.63        11.19 o                         
   0  19   8         10.88          6.74         5.65 o                         
   1  19   8          0.47         -5.30         5.30 o                         
  -3  20   8          0.01          3.35         6.01 o                         
  -2  20   8          1.69         -3.91         5.25 o                         
  -1  20   8          0.04         -3.79         5.16 o                         
   0  20   8          0.15          6.28         5.88 o                         
  -9   0   9          8.63          4.95         9.13 o                         
  -7   0   9         12.19          9.64         3.94 o                         
  -5   0   9         83.86         95.56         6.01 o                         
  -3   0   9        345.01        361.04        10.14 o                         
  -1   0   9        674.35        625.09        17.38 o                         
   1   0   9         76.44         67.54         4.80 o                         
   3   0   9          9.45          4.20         3.53 o                         
   5   0   9         61.88         51.15        10.50 o                         
   7   0   9          0.22          7.08         8.68 o                         
 -10   1   9          1.42         -0.54         3.76 o                         
  -9   1   9          4.84         10.43         3.84 o                         
  -8   1   9          2.19         -2.74         2.74 o                         
  -7   1   9         19.03         21.88         3.29 o                         
  -6   1   9         11.44         13.89         2.94 o                         
  -5   1   9          0.14          0.98         2.26 o                         
  -4   1   9          3.65         -0.39         1.69 o                         
  -3   1   9         61.27         61.99         2.77 o                         
  -2   1   9         59.13         68.01         2.82 o                         
  -1   1   9         67.01         72.71         3.59 o                         
   0   1   9         16.24         28.37         2.12 o                         
   1   1   9         33.59         36.18         2.97 o                         
   2   1   9          0.00         -0.56         2.10 o                         
   3   1   9          0.75          0.53         2.48 o                         
   4   1   9          7.88          2.60         4.42 o                         
   5   1   9          0.08         -0.96         4.92 o                         
   6   1   9          8.04          8.18         9.93 o                         
   7   1   9          0.10          1.94         6.51 o                         
 -10   2   9         11.36         13.45         5.05 o                         
  -9   2   9          8.60          0.94         3.44 o                         
  -8   2   9          5.13          3.62         2.93 o                         
  -7   2   9        252.03        221.09         7.81 o                         
  -6   2   9        203.30        187.99         6.83 o                         
  -5   2   9         25.30         34.72         2.66 o                         
  -4   2   9         73.32         69.74         3.33 o                         
  -3   2   9        143.11        144.20         4.30 o                         
  -2   2   9         12.35         11.81         2.84 o                         
  -1   2   9        164.03        139.18         4.81 o                         
   0   2   9          2.52         12.88         1.86 o                         
   1   2   9          8.20          7.91         3.37 o                         
   2   2   9         30.30         33.25         3.26 o                         
   3   2   9         17.47         10.18         2.69 o                         
   4   2   9          0.34         -2.78         3.32 o                         
   5   2   9          0.13         -2.36        10.39 o                         
   6   2   9          3.90         16.78        16.67 o                         
   7   2   9          4.25          0.65         9.93 o                         
 -10   3   9         40.13         34.58         6.14 o                         
  -9   3   9          1.67         -0.54         3.53 o                         
  -8   3   9          5.85          5.65         3.14 o                         
  -7   3   9         91.34         74.55         6.81 o                         
  -6   3   9         19.29         17.43         2.88 o                         
  -5   3   9          5.59          3.60         2.14 o                         
  -4   3   9          9.78         11.55         2.28 o                         
  -3   3   9        143.42        136.78         3.99 o                         
  -2   3   9          8.09          8.86         1.62 o                         
  -1   3   9         36.81         40.58         2.62 o                         
   0   3   9        372.22        401.50         8.54 o                         
   1   3   9         73.13         61.54         3.31 o                         
   2   3   9         30.67         25.37         2.70 o                         
   3   3   9         11.24         13.09         3.02 o                         
   4   3   9          0.48          2.25         8.39 o                         
   5   3   9          7.31         14.27         6.28 o                         
   6   3   9          0.38         -4.67         7.42 o                         
   7   3   9          0.85         -5.25         7.99 o                         
 -10   4   9          3.68          1.66         4.79 o                         
  -9   4   9         21.60         15.05         4.43 o                         
  -8   4   9          8.51         15.62         3.56 o                         
  -7   4   9          5.68          9.72         4.51 o                         
  -6   4   9         17.19         11.80         2.25 o                         
  -5   4   9          8.73          6.32         1.91 o                         
  -4   4   9        327.17        318.16         7.64 o                         
  -3   4   9        190.15        201.81         4.95 o                         
  -2   4   9          4.27          3.69         1.52 o                         
  -1   4   9        133.69        136.64         4.41 o                         
   0   4   9        445.47        431.68         9.02 o                         
   1   4   9        301.08        265.76         7.09 o                         
   2   4   9         42.21         25.60         2.80 o                         
   3   4   9         69.78         71.86         4.98 o                         
   4   4   9          1.13         -3.38         3.51 o                         
   5   4   9         15.93          1.03         4.97 o                         
   6   4   9          5.96         13.47        10.05 o                         
 -10   5   9         22.39         35.65         6.16 o                         
  -9   5   9         24.41         26.46         5.66 o                         
  -8   5   9         48.49         39.90         5.44 o                         
  -7   5   9         17.74         17.80         3.29 o                         
  -6   5   9          0.53         -2.44         2.44 o                         
  -5   5   9          9.81          8.08         2.05 o                         
  -4   5   9         26.03         19.75         2.23 o                         
  -3   5   9         38.07         41.53         2.38 o                         
  -2   5   9         71.48         73.37         2.98 o                         
  -1   5   9          1.77          1.94         1.65 o                         
   0   5   9         95.42         83.17         4.55 o                         
   1   5   9         41.40         34.84         2.70 o                         
   2   5   9         20.68         25.02         2.60 o                         
   3   5   9         85.78         91.06         5.48 o                         
   4   5   9          0.94         -1.39         4.36 o                         
   5   5   9          0.27         -4.61         4.61 o                         
   6   5   9          0.01         -4.11         7.54 o                         
 -10   6   9        101.96         94.23         8.89 o                         
  -9   6   9        194.24        172.46        15.09 o                         
  -8   6   9         11.36         16.50         3.39 o                         
  -7   6   9          0.28         -2.34         2.34 o                         
  -6   6   9          1.38          2.10         2.39 o                         
  -5   6   9         93.91         85.87         3.82 o                         
  -4   6   9         63.74         62.25         3.16 o                         
  -3   6   9         92.68         93.18         3.89 o                         
  -2   6   9         36.95         41.14         2.34 o                         
  -1   6   9         64.91         55.53         2.89 o                         
   0   6   9          0.08         -1.27         1.47 o                         
   1   6   9         22.52         31.90         2.58 o                         
   2   6   9         56.53         60.03         3.48 o                         
   3   6   9          5.66          6.09         3.33 o                         
   4   6   9          7.75          8.16         3.96 o                         
   5   6   9          3.17          0.00         7.54 o                         
   6   6   9          2.01          2.06         8.22 o                         
 -10   7   9         18.13         15.23         5.77 o                         
  -9   7   9         40.89         41.70         5.29 o                         
  -8   7   9         26.09         31.13         4.59 o                         
  -7   7   9          0.26         -2.45         2.77 o                         
  -6   7   9          0.48          0.18         2.26 o                         
  -5   7   9         31.74         29.16         2.95 o                         
  -4   7   9         30.92         34.07         2.53 o                         
  -3   7   9        162.00        181.11         4.91 o                         
  -2   7   9         41.23         43.10         2.43 o                         
  -1   7   9          7.06          8.32         1.76 o                         
   0   7   9          3.60         -0.47         1.69 o                         
   1   7   9        189.07        195.93         6.10 o                         
   2   7   9          0.18          1.77         2.38 o                         
   3   7   9          0.00          1.85         4.56 o                         
   4   7   9          6.60          5.54         4.88 o                         
   5   7   9          6.25         12.10         9.36 o                         
   6   7   9          6.77         16.21        10.28 o                         
 -10   8   9          0.05         -4.94         5.00 o                         
  -9   8   9          0.38          2.94         4.00 o                         
  -8   8   9          6.86         11.87         3.75 o                         
  -7   8   9          4.81          5.69         3.39 o                         
  -6   8   9          0.15          1.15         2.08 o                         
  -5   8   9         33.35         33.85         3.34 o                         
  -4   8   9        393.43        405.48         9.24 o                         
  -3   8   9         35.96         31.67         2.65 o                         
  -2   8   9         12.16         10.41         2.20 o                         
  -1   8   9         53.38         53.42         3.37 o                         
   0   8   9          3.61          2.02         1.53 o                         
   1   8   9         13.67          8.71         2.14 o                         
   2   8   9         78.87         77.04         5.04 o                         
   3   8   9         10.68         13.85         4.35 o                         
   4   8   9         20.31         25.36         6.53 o                         
   5   8   9          0.20          1.83         7.99 o                         
   6   8   9          0.14         12.79         9.13 o                         
  -9   9   9         34.74         30.81         5.73 o                         
  -8   9   9         40.41         45.83         5.17 o                         
  -7   9   9          0.31         11.33         3.61 o                         
  -6   9   9          0.55          0.50         2.18 o                         
  -5   9   9          6.08          3.89         2.08 o                         
  -4   9   9         43.86         37.37         2.61 o                         
  -3   9   9        270.97        252.96         6.39 o                         
  -2   9   9          8.03          7.51         1.80 o                         
  -1   9   9          6.29         10.93         1.88 o                         
   0   9   9          6.52          8.89         2.09 o                         
   1   9   9         11.32          7.68         2.07 o                         
   2   9   9          0.00         -1.00         3.76 o                         
   3   9   9          2.28         11.12         5.55 o                         
   4   9   9          6.71         -1.53         5.71 o                         
   5   9   9          4.68          3.23         8.33 o                         
   6   9   9          7.43          1.60         8.45 o                         
  -9  10   9          4.11          8.06         4.38 o                         
  -8  10   9         40.20         34.60         4.95 o                         
  -7  10   9          4.68          4.80         3.63 o                         
  -6  10   9          1.93          0.68         2.82 o                         
  -5  10   9        109.83        112.84         5.05 o                         
  -4  10   9         33.87         24.05         2.22 o                         
  -3  10   9          0.04          3.98         1.68 o                         
  -2  10   9          0.25          4.43         1.67 o                         
  -1  10   9         56.77         52.04         2.89 o                         
   0  10   9          0.00          1.12         1.79 o                         
   1  10   9          1.85          2.17         2.44 o                         
   2  10   9          1.49         -3.19         3.92 o                         
   3  10   9          0.73         -3.89         4.94 o                         
   4  10   9          4.86          8.65         6.13 o                         
   5  10   9          0.99          0.40         5.57 o                         
  -9  11   9          1.58         -3.41         3.75 o                         
  -8  11   9          0.87          0.34         5.44 o                         
  -7  11   9          0.00          1.80         3.09 o                         
  -6  11   9          4.38          3.19         2.90 o                         
  -5  11   9          1.39          4.76         2.76 o                         
  -4  11   9          5.08          1.33         2.19 o                         
  -3  11   9          1.18          1.97         2.19 o                         
  -2  11   9        261.65        260.05         8.23 o                         
  -1  11   9          0.01          2.09         2.24 o                         
   0  11   9          1.32          8.68         3.56 o                         
   1  11   9          1.97         -0.28         3.89 o                         
   2  11   9          4.68          4.80         5.82 o                         
   3  11   9          3.44          9.12         5.72 o                         
   4  11   9          4.92         -3.51         4.92 o                         
   5  11   9          7.97         10.86         6.70 o                         
  -8  12   9          2.21         -3.44         6.72 o                         
  -7  12   9          2.93         -1.06         3.03 o                         
  -6  12   9          2.48          2.23         2.91 o                         
  -5  12   9         39.92         43.33         6.55 o                         
  -4  12   9         11.69         12.22         3.67 o                         
  -3  12   9         20.41         19.00         3.28 o                         
  -2  12   9          1.04          3.40         3.58 o                         
  -1  12   9          3.57          0.27         2.54 o                         
   0  12   9         18.07          6.49         3.66 o                         
   1  12   9          0.87         -3.29         3.29 o                         
   2  12   9          0.44          1.41         5.16 o                         
   3  12   9          3.74         -2.21         5.57 o                         
   4  12   9          5.78         22.98         8.22 o                         
   5  12   9          1.76         -0.08         6.08 o                         
  -8  13   9          2.08          6.19         3.92 o                         
  -7  13   9          1.07          6.18         3.25 o                         
  -6  13   9          0.30          1.01         2.74 o                         
  -5  13   9          0.63          0.09         2.45 o                         
  -4  13   9         13.14          8.68         2.78 o                         
  -3  13   9         12.39         16.12         4.10 o                         
  -2  13   9          0.61          3.60         3.42 o                         
  -1  13   9         26.91         36.40         3.85 o                         
   0  13   9          2.91          6.76         3.74 o                         
   1  13   9          1.14          5.71         3.64 o                         
   2  13   9          0.59          0.54         5.32 o                         
   3  13   9          0.21         -4.19         5.94 o                         
   4  13   9          9.53         14.23         6.66 o                         
  -8  14   9          1.56         -4.80        11.65 o                         
  -7  14   9          0.01          0.12         3.05 o                         
  -6  14   9         32.37         31.57         3.90 o                         
  -5  14   9         30.89         29.29         3.52 o                         
  -4  14   9          0.69          2.65         2.43 o                         
  -3  14   9          0.17         -3.35         6.15 o                         
  -2  14   9         15.92         14.32         3.82 o                         
  -1  14   9         73.62         83.64         5.26 o                         
   0  14   9         48.52         51.49         9.23 o                         
   1  14   9          4.33          3.51         4.77 o                         
   2  14   9          0.68          5.34         9.93 o                         
   3  14   9         14.72         13.66         6.53 o                         
   4  14   9          3.35         19.35         6.99 o                         
  -7  15   9          8.37          4.75         4.75 o                         
  -6  15   9         11.38         16.40         5.06 o                         
  -5  15   9          0.73          0.62         2.69 o                         
  -4  15   9         62.76         78.83         5.31 o                         
  -3  15   9          1.63         -1.11         3.51 o                         
  -2  15   9          2.44          1.47         5.90 o                         
  -1  15   9        136.31        149.98        19.52 o                         
   0  15   9         23.56         35.23         5.90 o                         
   1  15   9          0.10          4.72         4.40 o                         
   2  15   9          0.18         -6.44         8.33 o                         
   3  15   9          0.93         -1.73         5.97 o                         
  -6  16   9         35.31         46.74         4.94 o                         
  -5  16   9         20.23         19.15         3.70 o                         
  -4  16   9          1.18          3.60         4.99 o                         
  -3  16   9         10.58          3.02         5.16 o                         
  -2  16   9          2.83          1.71         3.37 o                         
  -1  16   9          3.10         13.81         7.88 o                         
   0  16   9          2.46          7.08         3.51 o                         
   1  16   9          0.00          2.92         5.59 o                         
   2  16   9          2.00         -1.33         9.48 o                         
   3  16   9          0.81         -3.88         7.76 o                         
  -6  17   9          8.21         10.57         9.59 o                         
  -5  17   9          4.11          8.22         3.12 o                         
  -4  17   9         17.39          8.22         4.04 o                         
  -3  17   9          5.63         12.06         9.27 o                         
  -2  17   9         95.69        104.10         7.10 o                         
  -1  17   9         26.74         22.47         9.59 o                         
   0  17   9          0.00         -3.53         3.53 o                         
   1  17   9          0.03         -3.19         5.64 o                         
   2  17   9          0.92          3.43         5.97 o                         
  -4  18   9          1.81         12.55         4.52 o                         
  -3  18   9          8.38          3.99         3.74 o                         
  -2  18   9         42.46         51.79         8.39 o                         
  -1  18   9          8.03          1.18         5.57 o                         
   0  18   9          1.54         -5.41         5.41 o                         
   1  18   9          0.75         -7.99         7.99 o                         
  -3  19   9          6.05         13.92         9.82 o                         
  -2  19   9          1.74          3.91         7.76 o                         
  -1  19   9          0.00         -6.80         6.80 o                         
 -10   0  10          0.31         -1.07         5.92 o                         
  -8   0  10          4.30         -4.44         4.44 o                         
  -6   0  10          0.04         -2.29         2.84 o                         
  -4   0  10        543.32        529.39        17.49 o                         
  -2   0  10        147.39        221.22        10.25 o                         
   0   0  10         74.60         69.62         5.50 o                         
   2   0  10         44.89         45.33         6.39 o                         
   4   0  10          7.98         29.00         9.36 o                         
   6   0  10          7.10          9.82         8.45 o                         
 -10   1  10          0.35          1.83         5.22 o                         
  -9   1  10          4.11         -0.43         3.70 o                         
  -8   1  10         44.27         35.10         4.86 o                         
  -7   1  10          4.22          4.84         3.36 o                         
  -6   1  10          0.00         -2.00         2.00 o                         
  -5   1  10         58.82         44.26         3.25 o                         
  -4   1  10         19.06         18.49         2.61 o                         
  -3   1  10          2.54          2.45         1.88 o                         
  -2   1  10        915.64        942.51        17.91 o                         
  -1   1  10        444.49        402.87         9.82 o                         
   0   1  10        129.38        108.48         4.31 o                         
   1   1  10          0.69         -2.03         2.03 o                         
   2   1  10          0.00         -0.19         3.08 o                         
   3   1  10          3.84         -3.46         8.33 o                         
   4   1  10          1.22          0.91         4.52 o                         
   5   1  10          7.62         11.19         6.30 o                         
   6   1  10          3.25          5.45         6.61 o                         
 -10   2  10         16.68         12.99         5.71 o                         
  -9   2  10          4.43         -1.30         3.69 o                         
  -8   2  10          5.60          8.55         3.90 o                         
  -7   2  10         10.04         15.43         3.44 o                         
  -6   2  10         19.15         18.70         2.74 o                         
  -5   2  10          1.65          2.34         2.15 o                         
  -4   2  10         80.05         81.07         4.09 o                         
  -3   2  10        206.72        206.02         5.87 o                         
  -2   2  10         36.43         48.63         3.21 o                         
  -1   2  10        179.29        189.86         6.38 o                         
   0   2  10         50.32         51.42         3.30 o                         
   1   2  10          2.43         -1.70         1.70 o                         
   2   2  10         16.05         16.22         4.02 o                         
   3   2  10          4.66          7.12         5.25 o                         
   4   2  10          5.05          1.24         4.32 o                         
   5   2  10          0.01         -3.74         5.20 o                         
   6   2  10          0.37          4.80         9.13 o                         
 -10   3  10         32.80         32.13         6.50 o                         
  -9   3  10          0.04          3.66         7.88 o                         
  -8   3  10          0.01          4.29         3.55 o                         
  -7   3  10          4.32          1.93         2.97 o                         
  -6   3  10          7.77          3.84         2.38 o                         
  -5   3  10          8.14          6.49         1.97 o                         
  -4   3  10         17.81         20.48         2.63 o                         
  -3   3  10         24.23         28.99         2.67 o                         
  -2   3  10         57.91         63.75         3.56 o                         
  -1   3  10          7.20         17.44         2.43 o                         
   0   3  10        191.74        207.61         5.81 o                         
   1   3  10         28.45         31.12         3.07 o                         
   2   3  10         17.76         17.90         3.67 o                         
   3   3  10          2.81         -2.59         4.28 o                         
   4   3  10          7.46          4.44         4.66 o                         
   5   3  10          0.01          2.96         5.69 o                         
   6   3  10          4.15         -4.80         8.68 o                         
 -10   4  10          4.77          4.32         5.21 o                         
  -9   4  10          3.30          2.01         4.62 o                         
  -8   4  10         37.43         34.92         4.97 o                         
  -7   4  10          1.91          6.46         4.19 o                         
  -6   4  10          0.40          0.41         2.38 o                         
  -5   4  10          8.50          5.13         2.19 o                         
  -4   4  10        149.33        162.34         5.31 o                         
  -3   4  10         18.57         18.63         2.12 o                         
  -2   4  10          0.96          2.13         1.88 o                         
  -1   4  10        126.76        155.25         5.09 o                         
   0   4  10        103.32        105.64         4.18 o                         
   1   4  10         86.57         65.89         3.94 o                         
   2   4  10         19.94         19.06         3.42 o                         
   3   4  10          2.29         -2.28         5.70 o                         
   4   4  10          2.29         21.69         5.71 o                         
   5   4  10          3.55          9.82         9.13 o                         
   6   4  10          0.01          3.65         9.13 o                         
 -10   5  10          2.47          6.29         6.08 o                         
  -9   5  10         68.01         62.92         7.03 o                         
  -8   5  10          2.58         -0.80         3.35 o                         
  -7   5  10          2.74          3.02         3.01 o                         
  -6   5  10          6.24          5.00         2.51 o                         
  -5   5  10          0.30         -2.05         2.05 o                         
  -4   5  10        106.54        106.87         5.77 o                         
  -3   5  10         67.66         75.72         3.22 o                         
  -2   5  10         31.33         23.90         2.32 o                         
  -1   5  10         38.27         50.23         3.03 o                         
   0   5  10         49.23         53.51         3.60 o                         
   1   5  10          5.68          9.01         2.70 o                         
   2   5  10          0.72          0.77         2.81 o                         
   3   5  10          1.59         -3.37         3.37 o                         
   4   5  10         33.07         30.06         6.86 o                         
   5   5  10          5.86          6.39         9.36 o                         
  -9   6  10         54.74         62.34         8.07 o                         
  -8   6  10          5.06          7.91         3.86 o                         
  -7   6  10          9.13          7.00         2.92 o                         
  -6   6  10          1.88          1.16         2.29 o                         
  -5   6  10          5.22          6.03         2.20 o                         
  -4   6  10         38.09         40.93         2.89 o                         
  -3   6  10        396.58        392.94         8.20 o                         
  -2   6  10          1.32          5.82         1.91 o                         
  -1   6  10         64.13         82.03         3.68 o                         
   0   6  10          3.76          2.28         1.74 o                         
   1   6  10         93.19         97.80         5.10 o                         
   2   6  10          6.21          1.21         3.41 o                         
   3   6  10          2.83          8.06         3.95 o                         
   4   6  10          0.20          7.99         7.76 o                         
   5   6  10          2.22         10.50         8.45 o                         
  -9   7  10         12.06          5.73         5.32 o                         
  -8   7  10          4.04          3.55         5.08 o                         
  -7   7  10          2.86          4.33         2.97 o                         
  -6   7  10          0.49          3.17         2.46 o                         
  -5   7  10          0.46          1.27         2.14 o                         
  -4   7  10         54.27         54.57         3.44 o                         
  -3   7  10         66.14         70.24         3.30 o                         
  -2   7  10        221.07        241.55         6.39 o                         
  -1   7  10          1.00         -1.43         1.77 o                         
   0   7  10          1.57          0.50         2.03 o                         
   1   7  10         43.64         34.91         4.65 o                         
   2   7  10          0.97          2.64         3.58 o                         
   3   7  10          0.03          0.76         5.05 o                         
   4   7  10          1.18         -2.97         7.31 o                         
   5   7  10          4.40          5.25         8.91 o                         
  -9   8  10         10.83          9.10         4.92 o                         
  -8   8  10          0.56         -0.60         4.42 o                         
  -7   8  10          0.00         -2.87         2.87 o                         
  -6   8  10          5.83          7.23         2.74 o                         
  -5   8  10         18.80         13.77         2.63 o                         
  -4   8  10          3.89          0.32         2.05 o                         
  -3   8  10          3.97          4.01         2.18 o                         
  -2   8  10          2.16          5.33         2.00 o                         
  -1   8  10         89.55         88.42         3.92 o                         
   0   8  10         16.93          7.10         2.31 o                         
   1   8  10          0.81         -2.52         3.03 o                         
   2   8  10          0.30        -10.15        13.70 o                         
   3   8  10          0.03         -1.52         4.88 o                         
   4   8  10          1.44         -7.08         7.54 o                         
   5   8  10          1.51         -2.97         7.76 o                         
  -9   9  10          0.39          4.09         4.60 o                         
  -8   9  10          2.72          3.52         3.69 o                         
  -7   9  10          9.34          8.90         3.30 o                         
  -6   9  10         44.59         41.23         4.30 o                         
  -5   9  10         86.55         96.90         5.31 o                         
  -4   9  10          2.63          3.55         2.28 o                         
  -3   9  10         15.66          6.89         2.13 o                         
  -2   9  10          0.02          3.61         1.90 o                         
  -1   9  10          0.72          2.07         2.09 o                         
   0   9  10          1.71          2.98         3.10 o                         
   1   9  10          0.09          9.30         5.55 o                         
   2   9  10          2.91          4.37         5.20 o                         
   3   9  10          0.11         -4.71         4.71 o                         
   4   9  10          2.96          6.85         8.68 o                         
   5   9  10          5.88          0.23         8.68 o                         
  -8  10  10          6.35          1.38         3.32 o                         
  -7  10  10          0.15         -3.80         3.80 o                         
  -6  10  10          1.68         -0.91         3.04 o                         
  -5  10  10         46.92         56.65         4.93 o                         
  -4  10  10         11.25          3.69         2.69 o                         
  -3  10  10         60.54         64.15         4.66 o                         
  -2  10  10         64.17         65.60         4.22 o                         
  -1  10  10         17.78         15.40         4.26 o                         
   0  10  10         51.83         53.68         6.25 o                         
   1  10  10          0.00         -4.66         4.66 o                         
   2  10  10          3.90         18.42         7.76 o                         
   3  10  10          7.00         11.88         6.45 o                         
   4  10  10          0.02         -6.85         6.85 o                         
  -8  11  10          8.26          9.40         5.24 o                         
  -7  11  10          1.77         -1.14         3.09 o                         
  -6  11  10         10.40          8.94         3.28 o                         
  -5  11  10          0.01          3.74         2.85 o                         
  -4  11  10          6.61         11.89         4.32 o                         
  -3  11  10         35.71         31.42         5.09 o                         
  -2  11  10          0.02          1.19         2.89 o                         
  -1  11  10         12.33          5.11         4.15 o                         
   0  11  10         18.74         33.68         6.92 o                         
   1  11  10          3.51          2.78         5.43 o                         
   2  11  10         11.97         13.04         6.21 o                         
   3  11  10          8.84         15.27        10.73 o                         
   4  11  10          4.24         -2.51         8.22 o                         
  -8  12  10          0.18          1.53         3.38 o                         
  -7  12  10         23.49         29.50         4.30 o                         
  -6  12  10         16.08         18.33         3.57 o                         
  -5  12  10          4.84          6.43         2.98 o                         
  -4  12  10          2.08          6.03         2.97 o                         
  -3  12  10         11.89          2.38         5.30 o                         
  -2  12  10          8.94          4.12         3.93 o                         
  -1  12  10         49.93         53.60         4.73 o                         
   0  12  10         18.72         31.38         6.85 o                         
   1  12  10          0.84         -1.47         5.59 o                         
   2  12  10         20.02         29.84        10.96 o                         
   3  12  10         11.91          8.55        12.67 o                         
   4  12  10         10.50         -9.59         9.59 o                         
  -7  13  10         22.36         24.05         4.21 o                         
  -6  13  10         11.02          2.89         3.00 o                         
  -5  13  10          4.20          3.21         3.90 o                         
  -4  13  10          2.46          5.23         2.83 o                         
  -3  13  10          9.97         10.35         4.15 o                         
  -2  13  10          0.13         -3.45         3.45 o                         
  -1  13  10          1.34          3.49         3.73 o                         
   0  13  10          0.77         -3.10         4.99 o                         
   1  13  10          0.54          1.74         5.65 o                         
   2  13  10          0.90          1.85         5.64 o                         
   3  13  10          2.24          7.85         6.92 o                         
  -7  14  10          6.28          7.15         4.43 o                         
  -6  14  10          0.00          5.09         3.25 o                         
  -5  14  10          2.66         -1.45         2.81 o                         
  -4  14  10          0.57          6.08         3.08 o                         
  -3  14  10          0.85          1.01         3.73 o                         
  -2  14  10          4.90          8.76         4.22 o                         
  -1  14  10          2.71          6.44         8.56 o                         
   0  14  10          3.90          6.10         9.25 o                         
   1  14  10          0.00         -7.81         9.70 o                         
   2  14  10          6.07         16.89         6.97 o                         
   3  14  10          0.27         -2.97         8.45 o                         
  -6  15  10          1.02          4.10         4.20 o                         
  -5  15  10         29.35         36.55         4.52 o                         
  -4  15  10          0.29          4.89         4.23 o                         
  -3  15  10          7.48          9.60         4.17 o                         
  -2  15  10          0.24          4.83         3.77 o                         
  -1  15  10          1.12          6.37         8.45 o                         
   0  15  10          0.21         -1.98         5.23 o                         
   1  15  10          0.93         -4.91         5.79 o                         
   2  15  10          0.38         -3.83         5.89 o                         
  -5  16  10          8.92         12.46         3.75 o                         
  -4  16  10         19.55         13.18         4.74 o                         
  -3  16  10         41.06         42.61         5.58 o                         
  -2  16  10         12.30         10.40         4.13 o                         
  -1  16  10         22.18         22.52         7.01 o                         
   0  16  10          4.82         10.58         6.20 o                         
   1  16  10          1.50          5.29         6.43 o                         
  -4  17  10          9.11          8.44         4.91 o                         
  -3  17  10         56.69         58.54         6.08 o                         
  -2  17  10         14.81         14.93         6.38 o                         
  -1  17  10          0.12         -2.57         7.54 o                         
   0  17  10          0.50         -4.57         9.13 o                         
  -9   0  11          1.08         -0.61         5.64 o                         
  -7   0  11          5.42          8.80         4.52 o                         
  -5   0  11          8.52          1.53         3.94 o                         
  -3   0  11         28.32         46.58         4.30 o                         
  -1   0  11         14.77         15.91         4.22 o                         
   1   0  11         23.78         36.08         8.45 o                         
   3   0  11          4.05         -7.08         7.08 o                         
   5   0  11          0.42         -4.57         7.99 o                         
  -9   1  11          0.81          1.95         3.68 o                         
  -8   1  11         15.86          9.60         3.99 o                         
  -7   1  11         16.29         19.81         3.47 o                         
  -6   1  11         12.08          3.59         2.96 o                         
  -5   1  11         12.52         10.63         2.83 o                         
  -4   1  11          8.85          5.97         2.49 o                         
  -3   1  11        267.04        254.90         6.59 o                         
  -2   1  11        119.33        155.77         5.75 o                         
  -1   1  11         85.19         82.78         4.31 o                         
   0   1  11         16.38         10.49         3.29 o                         
   1   1  11          0.01          5.84         7.76 o                         
   2   1  11         18.89          8.30         8.56 o                         
   3   1  11          0.01         -2.02         6.28 o                         
   4   1  11          1.05         -0.14         5.73 o                         
   5   1  11          0.22          0.52         5.97 o                         
  -9   2  11          1.83          2.39         4.27 o                         
  -8   2  11          0.97         -0.71         3.92 o                         
  -7   2  11         27.15         40.64         5.34 o                         
  -6   2  11          2.80         -2.92         2.92 o                         
  -5   2  11         14.48         10.17         2.76 o                         
  -4   2  11         53.73         60.03         4.14 o                         
  -3   2  11        138.55        121.30         4.84 o                         
  -2   2  11        416.65        406.27        10.85 o                         
  -1   2  11         27.58         16.28         2.99 o                         
   0   2  11          0.14         -0.43         3.06 o                         
   1   2  11          0.27         -1.37         4.51 o                         
   2   2  11          3.43          2.60         9.48 o                         
   3   2  11          4.05          5.68         5.25 o                         
   4   2  11          0.48          4.26         5.65 o                         
   5   2  11          0.54         -0.46         8.68 o                         
  -9   3  11          3.78          5.45         4.50 o                         
  -8   3  11          5.55          8.43         4.14 o                         
  -7   3  11          0.07          1.99         3.04 o                         
  -6   3  11         12.28         11.15         2.97 o                         
  -5   3  11          4.00         -0.95         2.37 o                         
  -4   3  11         10.78          8.27         2.68 o                         
  -3   3  11         71.26         80.53         4.68 o                         
  -2   3  11          9.26         12.59         2.80 o                         
  -1   3  11          0.45          1.34         2.56 o                         
   0   3  11          0.33         -0.07         2.42 o                         
   1   3  11          1.63         -1.77         4.04 o                         
   2   3  11          3.63         -4.60         4.60 o                         
   3   3  11          0.74          5.82         5.17 o                         
   4   3  11          0.16          2.28         8.45 o                         
   5   3  11          7.72         15.98        10.28 o                         
  -9   4  11         39.54         15.40         8.15 o                         
  -8   4  11          8.39          3.19         3.96 o                         
  -7   4  11          0.20         -2.15         2.81 o                         
  -6   4  11          0.86         -2.31         2.31 o                         
  -5   4  11          9.57          9.69         3.39 o                         
  -4   4  11          0.28          1.39         2.77 o                         
  -3   4  11          1.19          6.92         2.33 o                         
  -2   4  11          1.32          5.01         2.70 o                         
  -1   4  11          5.54          6.59         2.70 o                         
   0   4  11          0.29          0.17         2.45 o                         
   1   4  11         21.93         20.55         4.62 o                         
   2   4  11          6.38          2.63         4.97 o                         
   3   4  11          0.08          5.02        10.16 o                         
   4   4  11          4.91         15.30         9.59 o                         
   5   4  11          0.09          2.97         8.68 o                         
  -9   5  11         12.92         11.89         5.51 o                         
  -8   5  11          2.76          2.31         4.08 o                         
  -7   5  11         18.84         27.73         3.74 o                         
  -6   5  11          9.11          9.00         2.71 o                         
  -5   5  11          2.74          2.07         2.45 o                         
  -4   5  11          2.52          2.07         2.32 o                         
  -3   5  11          3.65          5.30         2.33 o                         
  -2   5  11          1.62          3.60         2.58 o                         
  -1   5  11         13.02         12.43         2.88 o                         
   0   5  11          1.46          9.27         2.92 o                         
   1   5  11         24.45         23.51         4.73 o                         
   2   5  11          2.76         -1.39         4.50 o                         
   3   5  11          1.02         -6.39         8.45 o                         
   4   5  11          0.01         -6.85         7.31 o                         
  -9   6  11          1.08         -1.61         4.75 o                         
  -8   6  11         18.19         28.08         6.33 o                         
  -7   6  11          4.84          3.52         3.76 o                         
  -6   6  11         14.32         12.49         2.88 o                         
  -5   6  11          4.81         -0.03         2.42 o                         
  -4   6  11         23.23         28.37         3.10 o                         
  -3   6  11          3.01          3.22         2.23 o                         
  -2   6  11        130.67        136.18         8.80 o                         
  -1   6  11         28.63         24.71         3.31 o                         
   0   6  11          7.50          2.47         3.48 o                         
   1   6  11         23.43         23.72         4.69 o                         
   2   6  11          3.65          4.80         7.54 o                         
   3   6  11          0.05          0.69         8.45 o                         
   4   6  11          0.89          0.00         8.68 o                         
  -9   7  11          7.25          1.05        11.42 o                         
  -8   7  11          1.52          3.27         3.90 o                         
  -7   7  11          1.00          5.35         3.74 o                         
  -6   7  11          4.24          0.93         2.76 o                         
  -5   7  11          9.01          2.74         2.44 o                         
  -4   7  11          3.13          4.97         2.56 o                         
  -3   7  11          7.25          4.55         2.83 o                         
  -2   7  11          6.26          7.42         2.95 o                         
  -1   7  11         36.19         41.00         4.06 o                         
   0   7  11         55.38         58.64         5.33 o                         
   1   7  11          2.57          5.14         5.32 o                         
   2   7  11          0.01          9.59         8.22 o                         
   3   7  11          0.30         10.05         8.45 o                         
   4   7  11          3.60          7.31         8.45 o                         
  -8   8  11          7.20          7.50         4.24 o                         
  -7   8  11          1.91          6.87         3.52 o                         
  -6   8  11          3.61          7.40         3.27 o                         
  -5   8  11          5.52          8.44         3.61 o                         
  -4   8  11         17.96         11.98         3.07 o                         
  -3   8  11          3.41          6.61         3.00 o                         
  -2   8  11         84.33         96.10         8.11 o                         
  -1   8  11          7.60         -2.08         3.24 o                         
   0   8  11          9.12         21.00         7.42 o                         
   1   8  11          9.33         13.59         5.65 o                         
   2   8  11         24.11         15.76         9.13 o                         
   3   8  11          3.99         22.83        10.50 o                         
   4   8  11          0.21          4.34         8.45 o                         
  -8   9  11          4.95          1.88         5.70 o                         
  -7   9  11          2.73          0.02         3.32 o                         
  -6   9  11         17.14         14.19         3.70 o                         
  -5   9  11         57.29         58.83         5.01 o                         
  -4   9  11         28.11         28.48         3.95 o                         
  -3   9  11          0.72         -2.90         3.24 o                         
  -2   9  11         56.00         46.71         5.04 o                         
  -1   9  11          2.94         -1.43         3.68 o                         
   0   9  11          0.57          3.67         5.36 o                         
   1   9  11         25.23         26.71         6.83 o                         
   2   9  11          1.19          9.48         7.05 o                         
   3   9  11          2.81         -8.22         8.22 o                         
  -8  10  11          1.78          3.25         4.35 o                         
  -7  10  11          4.48          4.40         3.41 o                         
  -6  10  11          1.78         -1.78         3.11 o                         
  -5  10  11          0.20         -1.99         2.93 o                         
  -4  10  11         45.93         45.59         6.00 o                         
  -3  10  11         11.04         16.23         4.64 o                         
  -2  10  11          9.68         19.31         4.92 o                         
  -1  10  11          0.59          2.77         4.67 o                         
   0  10  11          3.89          6.99         5.55 o                         
   1  10  11          0.10          1.11         5.72 o                         
   2  10  11          4.07          5.17         5.43 o                         
   3  10  11          3.83         -1.14         9.36 o                         
  -7  11  11          2.58          3.14         3.55 o                         
  -6  11  11          0.00         -2.24         3.83 o                         
  -5  11  11          0.79          0.21         3.08 o                         
  -4  11  11          0.30          4.19         3.23 o                         
  -3  11  11          0.52          3.37         4.09 o                         
  -2  11  11          2.66         -0.18         4.06 o                         
  -1  11  11          0.87         -3.26         3.95 o                         
   0  11  11          1.14          6.74         5.95 o                         
   1  11  11          8.60          8.42         7.19 o                         
   2  11  11          0.81          4.82         6.53 o                         
   3  11  11          0.06         -7.08         7.08 o                         
  -7  12  11         37.32         32.48         4.70 o                         
  -6  12  11         11.29         13.68         3.67 o                         
  -5  12  11          5.48          5.07         3.30 o                         
  -4  12  11          4.05         -2.50         3.18 o                         
  -3  12  11          2.73         -0.76         4.81 o                         
  -2  12  11         16.93         18.75         4.95 o                         
  -1  12  11          0.00         -5.82         5.82 o                         
   0  12  11          1.80         10.62         6.69 o                         
   1  12  11          4.16          8.99         6.53 o                         
   2  12  11         12.03         15.71         7.31 o                         
  -6  13  11          1.39          2.65         3.44 o                         
  -5  13  11          0.05         -3.04         3.04 o                         
  -4  13  11          0.18         -6.53         8.86 o                         
  -3  13  11         11.03          2.85         4.29 o                         
  -2  13  11         12.24          0.79         4.25 o                         
  -1  13  11          0.12          6.40         6.70 o                         
   0  13  11          0.10         -5.48         5.48 o                         
   1  13  11          0.01         -2.27         6.08 o                         
   2  13  11          1.34         -1.32         6.64 o                         
  -5  14  11          4.81          6.78         3.43 o                         
  -4  14  11          0.40         -4.19         4.19 o                         
  -3  14  11          3.24          4.54         4.46 o                         
  -2  14  11          6.24          4.00         4.28 o                         
  -1  14  11          0.01         -2.51         5.81 o                         
   0  14  11          5.78         -5.97         5.97 o                         
   1  14  11          1.20         -3.61         5.55 o                         
  -4  15  11          1.70          3.40         5.28 o                         
  -3  15  11          0.35         -2.27         4.16 o                         
  -2  15  11          0.56          8.37         4.29 o                         
  -1  15  11          3.59         11.77         9.13 o                         
   0  15  11          1.17          1.37         8.68 o                         
  -2  16  11         28.44         67.59        14.61 o                         
  -8   0  12          0.00         -1.49         5.25 o                         
  -6   0  12          7.24         -0.90         5.32 o                         
  -4   0  12        226.50        242.27        12.87 o                         
  -2   0  12          0.97         -2.47         4.92 o                         
   0   0  12          4.05          1.79         5.16 o                         
   2   0  12          0.30         -7.08         7.08 o                         
   4   0  12          0.66          0.23         8.68 o                         
  -8   1  12          2.49          0.82         3.77 o                         
  -7   1  12          6.89          3.31         3.40 o                         
  -6   1  12          3.31          0.75         3.68 o                         
  -5   1  12          1.21          1.62         3.04 o                         
  -4   1  12        161.10        203.38        11.71 o                         
  -3   1  12         91.07         91.29         6.01 o                         
  -2   1  12         58.90         59.02         5.68 o                         
  -1   1  12          3.81          4.54         4.78 o                         
   0   1  12         21.12         22.63         4.36 o                         
   1   1  12          0.10          1.62         5.26 o                         
   2   1  12          0.21          7.78         5.60 o                         
   3   1  12          1.40         -4.34         5.00 o                         
   4   1  12          0.06          7.54         9.36 o                         
  -8   2  12          0.45          5.60         3.49 o                         
  -7   2  12          5.14          2.04         3.22 o                         
  -6   2  12          0.89         -0.63         3.16 o                         
  -5   2  12          0.22         -0.30         2.95 o                         
  -4   2  12        117.02        126.23         6.35 o                         
  -3   2  12        209.47        231.42        13.45 o                         
  -2   2  12         17.33         20.96         4.40 o                         
  -1   2  12          2.27          8.40         3.84 o                         
   0   2  12          0.92         -0.55         3.52 o                         
   1   2  12          0.60          3.96         6.85 o                         
   2   2  12         37.38         42.46         7.48 o                         
   3   2  12          3.47         -5.60         5.60 o                         
  -8   3  12          3.51          4.45         3.52 o                         
  -7   3  12          1.41         -1.43         4.17 o                         
  -6   3  12          0.05          0.16         2.95 o                         
  -5   3  12         10.97         13.70         3.34 o                         
  -4   3  12          0.71          8.33         2.99 o                         
  -3   3  12          8.25          9.54         3.78 o                         
  -2   3  12          0.01          0.96         3.21 o                         
  -1   3  12          0.51          5.14         3.50 o                         
   0   3  12         10.93         18.74         4.94 o                         
   1   3  12          8.44          2.83         5.07 o                         
   2   3  12          0.09         -5.16         5.16 o                         
   3   3  12          0.00          2.51         7.76 o                         
  -8   4  12         13.39          1.97         5.47 o                         
  -7   4  12          3.51          0.41         3.04 o                         
  -6   4  12         16.10         11.16         3.54 o                         
  -5   4  12         79.01         80.72         6.08 o                         
  -4   4  12         17.34         29.74         3.77 o                         
  -3   4  12          0.26          5.62         4.88 o                         
  -2   4  12          2.28          2.33         4.15 o                         
  -1   4  12          1.88          2.81         3.45 o                         
   0   4  12          2.22         -0.79         3.28 o                         
   1   4  12          6.14          3.33        10.62 o                         
   2   4  12          0.13          6.39         7.99 o                         
   3   4  12          2.73          2.28         8.68 o                         
  -8   5  12          0.11         -3.85         3.85 o                         
  -7   5  12          1.36          5.95         4.08 o                         
  -6   5  12          1.03         -0.32         3.35 o                         
  -5   5  12         63.00         62.47         4.81 o                         
  -4   5  12          0.76          0.20         2.93 o                         
  -3   5  12          0.50          4.25         4.55 o                         
  -2   5  12          8.66          6.82         3.45 o                         
  -1   5  12          6.76          4.57         3.35 o                         
   0   5  12         38.46         60.34        13.24 o                         
   1   5  12          2.10         -7.31         7.31 o                         
   2   5  12          1.27         10.05         9.36 o                         
   3   5  12          1.48          7.08         9.82 o                         
  -8   6  12          4.11          1.86         4.57 o                         
  -7   6  12         46.12         66.94         6.56 o                         
  -6   6  12          6.82          6.49         3.99 o                         
  -5   6  12          1.29          3.19         3.27 o                         
  -4   6  12          0.96          2.83         5.01 o                         
  -3   6  12          4.15         -1.09         3.34 o                         
  -2   6  12          2.68          3.61         3.71 o                         
  -1   6  12         21.64         27.48         5.42 o                         
   0   6  12          0.78          0.00         7.31 o                         
   1   6  12          5.84         -2.51         8.91 o                         
   2   6  12          0.20         -7.08         7.08 o                         
   3   6  12          6.28         -2.28         9.36 o                         
  -8   7  12          5.92         12.72         4.68 o                         
  -7   7  12          6.77         13.41         4.40 o                         
  -6   7  12         26.84         33.80         4.99 o                         
  -5   7  12          1.78         -3.18         3.55 o                         
  -4   7  12          0.29         -1.14         3.13 o                         
  -3   7  12          9.09         11.74         4.11 o                         
  -2   7  12         24.51         26.95         4.52 o                         
  -1   7  12          1.31         -0.17         3.98 o                         
   0   7  12         49.00         53.43        11.87 o                         
   1   7  12          0.41          0.23         8.45 o                         
   2   7  12          1.38         20.78         9.82 o                         
   3   7  12          0.12         -0.23         8.22 o                         
  -7   8  12          8.52         10.28         4.22 o                         
  -6   8  12          4.51          4.69         5.21 o                         
  -5   8  12          0.11         -3.49         3.49 o                         
  -4   8  12          0.20          0.97         3.06 o                         
  -3   8  12          7.51         11.66         4.91 o                         
  -2   8  12          0.01         -3.25         3.90 o                         
  -1   8  12         34.19         53.16         8.73 o                         
   0   8  12          1.94         -1.83         7.76 o                         
   1   8  12          0.60         -7.08         8.91 o                         
   2   8  12          1.15          2.97         9.13 o                         
  -7   9  12          0.60         -4.71         4.71 o                         
  -6   9  12          0.85          2.84         3.86 o                         
  -5   9  12          0.15         -3.33         3.33 o                         
  -4   9  12          0.57         -2.29         3.19 o                         
  -3   9  12          0.05          1.18         4.68 o                         
  -2   9  12         79.46         69.33         7.46 o                         
  -1   9  12         41.63         35.12         6.06 o                         
   0   9  12          5.30          8.91         8.91 o                         
   1   9  12          9.68          9.82        10.05 o                         
   2   9  12          0.95          3.20         8.68 o                         
  -7  10  12         15.05         14.92         7.22 o                         
  -6  10  12         10.24         13.68         4.29 o                         
  -5  10  12         22.87         30.06         4.52 o                         
  -4  10  12          2.10         -3.56         3.56 o                         
  -3  10  12          1.04          5.02         4.63 o                         
  -2  10  12         32.58         31.02         5.74 o                         
  -1  10  12         17.27         18.56         5.31 o                         
   0  10  12          3.08         21.24        10.50 o                         
   1  10  12          0.49          2.97         8.68 o                         
   2  10  12          0.84         -2.51         8.68 o                         
  -6  11  12          0.10          3.30         3.84 o                         
  -5  11  12          1.25         -3.33         3.33 o                         
  -4  11  12          1.71          6.41         5.65 o                         
  -3  11  12          1.90         -2.25         6.68 o                         
  -2  11  12          0.01          2.42         5.68 o                         
  -1  11  12          9.26         13.35         4.57 o                         
   0  11  12         10.13         19.64        10.05 o                         
   1  11  12          0.09         14.61         9.82 o                         
  -5  12  12          0.00         -3.67         3.67 o                         
  -4  12  12          0.23         -1.26         6.59 o                         
  -3  12  12          5.87          5.84         4.93 o                         
  -2  12  12          6.37          5.56         5.79 o                         
  -1  12  12          1.79          8.55         7.02 o                         
   0  12  12          9.78         16.21        11.19 o                         
  -4  13  12          1.41         -4.66         4.66 o                         
  -3  13  12          2.85         -4.50         4.50 o                         
  -2  13  12          0.07         -4.33         4.58 o                         
  -1  13  12          2.62         -0.46         6.94 o                         
  -7   0  13          5.02          6.49         5.35 o                         
  -5   0  13         66.06         80.48         8.02 o                         
  -3   0  13          0.56          0.42         5.30 o                         
  -1   0  13          0.03          3.94         5.48 o                         
   1   0  13          4.10          6.17         8.22 o                         
  -7   1  13         13.30         12.39         4.47 o                         
  -6   1  13         14.32          8.64         3.60 o                         
  -5   1  13         31.13         37.08         4.51 o                         
  -4   1  13         40.77         50.95         4.72 o                         
  -3   1  13          1.00          1.40         3.64 o                         
  -2   1  13          1.49          0.89         3.87 o                         
  -1   1  13          2.46         -0.14         3.70 o                         
   0   1  13          1.96          3.60         5.41 o                         
   1   1  13          6.94          5.02         6.39 o                         
   2   1  13          4.04          8.45        10.05 o                         
  -7   2  13         22.80         25.59         4.35 o                         
  -6   2  13          1.04         -0.98         3.35 o                         
  -5   2  13          0.37         -0.41         4.79 o                         
  -4   2  13         18.48         24.88         3.94 o                         
  -3   2  13          0.04          1.50         3.86 o                         
  -2   2  13          4.30         10.56         4.34 o                         
  -1   2  13         10.12          8.47         4.21 o                         
   0   2  13          0.60         -3.77         8.33 o                         
   1   2  13          3.57         25.12        10.05 o                         
   2   2  13          5.34         16.67        10.05 o                         
  -7   3  13         36.88         43.16         5.52 o                         
  -6   3  13          8.20          6.04         3.88 o                         
  -5   3  13         21.30         21.53         3.78 o                         
  -4   3  13         11.91         14.29         3.61 o                         
  -3   3  13          0.26         -3.76         3.76 o                         
  -2   3  13          1.08         -3.53         3.53 o                         
  -1   3  13          1.03         -3.59         3.59 o                         
   0   3  13          3.10          2.51         8.22 o                         
   1   3  13          1.29         -1.14         7.76 o                         
   2   3  13          1.94         16.67         9.82 o                         
  -7   4  13          0.07         -3.50         4.07 o                         
  -6   4  13         73.67         81.37         6.45 o                         
  -5   4  13         67.92         73.72         5.97 o                         
  -4   4  13          1.85          5.41         3.59 o                         
  -3   4  13          2.27         -2.40         4.66 o                         
  -2   4  13          1.48         -4.63         4.63 o                         
  -1   4  13          0.06          1.91         4.52 o                         
   0   4  13          5.34         18.27         9.59 o                         
   1   4  13          0.10         -1.14         8.68 o                         
   2   4  13          0.08         -2.51         7.76 o                         
  -7   5  13          1.97          1.18         7.84 o                         
  -6   5  13          5.43         11.26         4.63 o                         
  -5   5  13         11.07          8.58         3.72 o                         
  -4   5  13          1.12         -3.30         3.30 o                         
  -3   5  13          2.36          5.57         6.17 o                         
  -2   5  13         15.72         18.90         5.49 o                         
  -1   5  13          1.15         -1.22         4.70 o                         
   0   5  13          1.22         -4.57         7.54 o                         
   1   5  13         11.68          5.71         8.91 o                         
  -7   6  13          5.73         13.09         4.95 o                         
  -6   6  13         44.45         40.96         5.65 o                         
  -5   6  13          0.94         -3.97         3.97 o                         
  -4   6  13          9.02          4.90         4.68 o                         
  -3   6  13          0.07          4.86         5.03 o                         
  -2   6  13         12.75          4.52         4.83 o                         
  -1   6  13          5.20          7.32        16.90 o                         
   0   6  13          8.67         22.38        10.73 o                         
   1   6  13          0.01          3.43         8.45 o                         
  -6   7  13          1.55          0.84         4.16 o                         
  -5   7  13          2.44          9.57         4.92 o                         
  -4   7  13          0.06          0.33        10.39 o                         
  -3   7  13          0.18         -1.06         5.95 o                         
  -2   7  13          3.64          5.73         6.29 o                         
  -1   7  13          1.12          0.97         5.65 o                         
   0   7  13          0.01         13.70        10.28 o                         
   1   7  13          0.90         16.44        11.19 o                         
  -6   8  13          1.50         -3.62         3.98 o                         
  -5   8  13          2.21          5.06         4.22 o                         
  -4   8  13          0.28         -5.43         5.85 o                         
  -3   8  13          4.28          7.15         6.01 o                         
  -2   8  13          0.51         -4.72         5.36 o                         
  -1   8  13          0.01          5.56         5.81 o                         
   0   8  13         21.13         24.89        11.42 o                         
  -5   9  13          0.02         -3.81         3.81 o                         
  -4   9  13          0.11          3.12         6.05 o                         
  -3   9  13          0.05          0.43         6.17 o                         
  -2   9  13          0.93         -2.08         5.76 o                         
  -1   9  13         65.57         91.31        10.03 o                         
   0   9  13          4.65         -6.62         8.68 o                         
  -4  10  13          2.44          9.17         6.76 o                         
  -3  10  13          0.50         -0.06         6.01 o                         
  -2  10  13          7.52          7.71         6.41 o                         
  -1  10  13          9.04         18.58         7.42 o                         
  -3  11  13          3.67          0.69         9.36 o                         
  -2  11  13          4.90         10.96        10.50 o                         
  -6   0  14          7.61          6.75         6.69 o                         
  -4   0  14         60.12         63.76         9.67 o                         
  -2   0  14          5.53          0.35         8.22 o                         
   0   0  14          9.00          7.76         9.59 o                         
  -6   1  14          1.29          7.91         6.12 o                         
  -5   1  14         17.70          6.79         3.95 o                         
  -4   1  14         14.34         13.98         5.06 o                         
  -3   1  14          4.68          6.38         4.43 o                         
  -2   1  14         10.62          2.37         4.44 o                         
  -1   1  14          4.59          9.70         7.02 o                         
   0   1  14          3.94         19.18         9.59 o                         
  -6   2  14          0.11          6.36         5.66 o                         
  -5   2  14          0.11          1.10         4.98 o                         
  -4   2  14          3.76          3.44         5.54 o                         
  -3   2  14          0.65          2.39         5.19 o                         
  -2   2  14          5.43         22.70         5.98 o                         
  -1   2  14          0.92          3.99         5.89 o                         
   0   2  14          4.85         16.67        10.05 o                         
  -5   3  14          4.73         16.00         4.53 o                         
  -4   3  14          2.11          5.37         5.13 o                         
  -3   3  14          0.10          1.91         5.56 o                         
  -2   3  14          1.35          1.50         5.17 o                         
  -1   3  14          0.01          7.09         5.54 o                         
   0   3  14          2.84         13.02        10.73 o                         
  -5   4  14         61.92         62.19         7.12 o                         
  -4   4  14         12.96          9.19         5.48 o                         
  -3   4  14          0.26          1.27         8.10 o                         
  -2   4  14          5.21          4.29         4.86 o                         
  -1   4  14          1.31         -1.63         5.98 o                         
  -5   5  14         11.04          7.61         5.10 o                         
  -4   5  14          4.03          4.37         8.45 o                         
  -3   5  14          3.96          4.17         6.99 o                         
  -2   5  14          2.69         20.01         7.31 o                         
  -1   5  14          0.41          0.88         6.62 o                         
  -4   6  14          1.20         -1.65         6.61 o                         
  -3   6  14          3.34          0.60         6.34 o                         
  -2   6  14         27.79         36.37         8.12 o                         
  -3   7  14         20.74         32.22         8.79 o                         
                                                                                
